# Supplementary material for: Characterizing Host microRNA: Virus Interactions of Orthoavulavirus javaense
Source: Viruses. 2024 Nov 7;16(11):1748. doi: 10.3390/v16111748 (PMC11599118; doi:10.3390/v16111748)
Supplement: Supplementary file 1 [file viruses-16-01748-s001.zip]

Archive with 1 entries (1 files):
- viruses-3240712-supplementary.xlsx
