# Supplementary material for: Characterizing Host microRNA: Virus Interactions of Orthoavulavirus javaense
Source: Viruses. 2024 Nov 7;16(11):1748. doi: 10.3390/v16111748 (PMC11599118; doi:10.3390/v16111748)
Supplement: Supplementary file 1 [file viruses-16-01748-s001.zip › viruses-3240712-supplementary.xlsx]

## Sheet: All_Accession_Nos
Accession numbers	Pathotype
JX193078	Lento
JX193082	Lento
KJ670427	Lento
JX193083	Lento
JX193080	Lento
JX193081	Lento
KJ499462	Meso
JX193079	Lento
KU373026	Lento
LC589003	Velo
LC589004	Velo
KY247177	Velo
KX761866	Meso
MH432252	Velo
HQ008337	Lento
MN547975	Velo
MN547977	Velo
MN547979	Velo
MN547974	Velo
MN547978	Velo
KY284861	Lento
MN547980	Velo
MN547981	Velo
KX268690	Velo
MN547973	Velo
MN547976	Velo
KX791183	Velo
KX268691	Velo
MF417546	Velo
AB524406	Lento
AB524405	Lento
JF795531	Lento
JF950510	Lento
JX193077	Lento
HM125898	Lento
AF431744	Velo
AB853927	Velo
AB854732	Velo
AB854733	Velo
KM056349	Velo
KM056345	Velo
KM056348	Velo
KM056346	Velo
OL518991	Velo
JX193074	Velo
JN682210	Velo
KM056344	Velo
JX193075	Velo
JF343539	Velo
OL518992	Velo
KM056347	Velo
DQ485230	Velo
DQ485231	Velo
KM056354	Velo
KM056357	Velo
HQ717357	Velo
KM056353	Velo
KM056358	Velo
KM056352	Velo
DQ485229	Velo
JF893453	Velo
JX193076	Velo
JX532092	Velo
JX316216	Meso
KJ577136	Velo
KJ600786	Velo
AB605247	Velo
KM056351	Velo
JX854452	Velo
FJ430159	Velo
JF950509	meso
HM117720	Velo
FJ430160	Velo
KC920893	Velo
KM056350	Velo
KX268689	Velo
KM056355	Velo
KX268688	Velo
KM056356	Velo
KJ600785	Velo
JX012096	Velo
AB853928	Velo
AB854730	Velo
AB854731	Velo
MN547988	Velo
MN547990	Velo
MN547989	Velo
MN547991	Velo
EF065682	Meso
MN547992	Velo
MN547986	Velo
MN547987	Velo
MN547982	Velo
MN547983	Velo
AB853926	Velo
AB854728	Velo
AB854729	Velo
KJ636208	Velo
MN547985	Velo
MN547984	Velo

## Sheet: Master_blast_hit_list
Algorithm	Query	Subject	Percent Identity	Alignment length	Mismatch	Gaps	Query Start	Query End	Subject Start	Subject End	E value	Score	Ori	Gene	Pathotype	Genotype				Algorithm	Query	Subject	%I	Alignment length	Mismatch	Gaps	Query Start	Query End	Subject Start	Subject End	E value	Score	Ori	Gene	Pathotype										Pathotype	(All)		Query
Blastn-short-E100	KJ670427	gga-miR-10c-5p	100	11	0	0	95	105	22	12	29	22.3		Intergenic	Lentogenic					Blastn-short-E100	KU373026	gga-miR-6542-5p	100	11	0	0	113	123	2	12	29	22.3	vSM	Intergenic	Lentogenic													JX193078	HM125898.1
Identity_E100	KJ670427	gga-miR-10c-5p	100	11	0	0	105	95	12	22	60	22.4		Intergenic	Lentogenic					Blastn-short-E100	KU373026	gga-miR-1554	100	11	0	0	365	375	2	12	29	22.3	vSM	NP	Lentogenic										Row Labels	Count of Pathotype		JX193079	ON713865.1
Blastn-short-E100	KU373026	gga-miR-6542-5p	100	11	0	0	113	123	2	12	29	22.3	vSM	Intergenic	Lentogenic	GT6c				Blastn-short-E100	JX193079	gga-miR-1807	100	11	0	0	401	411	2	12	29	22.3	vSM	NP	Lentogenic										gga-let-7a-2-3p	2		JX193080	ON713864.1
Identity_E100	KU373026	gga-miR-6542-5p	100	11	0	0	113	123	2	12	60	22.4		Intergenic	Lentogenic	GT6c				Blastn-short-E100	JX193081	gga-miR-1807	100	11	0	0	401	411	2	12	29	22.3	vSM	NP	Lentogenic										gga-let-7a-3p	28		JX193081	KJ670427.1
Blastn-short-E100	JX193079	gga-miR-6556-3p	100	11	0	0	145	155	11	21	29	22.3		NP	Lentogenic					Blastn-short-E100	JX193083	gga-miR-1807	100	11	0	0	401	411	2	12	29	22.3	vSM	NP	Lentogenic										gga-let-7c-3p	2		JX193082	JX193083.1
Blastn-short-E100	JX193081	gga-miR-6556-3p	100	11	0	0	145	155	11	21	29	22.3		NP	Lentogenic					Blastn-short-E100	JX193079	gga-miR-1730-3p	100	13	0	0	653	665	1	13	1.9	26.3	vSM	NP	Lentogenic										gga-let-7f-3p	30		JX193083	JX193082.1
Blastn-short-E100	JX193083	gga-miR-6556-3p	100	11	0	0	145	155	11	21	29	22.3		NP	Lentogenic					Blastn-short-E100	JX193080	gga-miR-132c-5p	100	11	0	0	655	665	1	11	29	22.3	vSM	NP	Lentogenic										gga-let-7k-3p	28		JX193084	JX193081.1
Identity_E100	HM125898	gga-miR-6556-3p	100	11	0	0	145	155	11	21	60	22.4		NP	Lentogenic					Blastn-short-E100	JX193082	gga-miR-132c-5p	100	11	0	0	655	665	1	11	29	22.3	vSM	NP	Lentogenic										gga-miR-12208-3p	43		JX193085	JX193080.1
Identity_E100	JX193077	gga-miR-6556-3p	100	11	0	0	145	155	11	21	60	22.4		NP	Lentogenic					Blastn-short-E100	KJ670427	gga-miR-132c-5p	100	11	0	0	655	665	1	11	29	22.3	vSM	NP	Lentogenic										gga-miR-12211-3p	55		JX193086	JX193079.1
Identity_E100	JX193079	gga-miR-6556-3p	100	11	0	0	145	155	11	21	60	22.4		NP	Lentogenic					Blastn-short-E100	KU373026	gga-miR-12213-5p	100	11	0	0	1087	1097	3	13	29	22.3	vSM	NP	Lentogenic										gga-miR-12213-3p	1		JX193087	JX193078.1
Identity_E100	JX193081	gga-miR-6556-3p	100	11	0	0	145	155	11	21	60	22.4		NP	Lentogenic					Blastn-short-E100	JX193078	gga-miR-1625-3p	100	11	0	0	1092	1102	2	12	29	22.3	vSM	NP	Lentogenic										gga-miR-12213-5p	20		JX193088	JX193077.1
Identity_E100	JX193083	gga-miR-6556-3p	100	11	0	0	145	155	11	21	60	22.4		NP	Lentogenic					Blastn-short-E100	KJ499462	gga-miR-1625-3p	100	11	0	0	1092	1102	2	12	29	22.3	vSM	NP	Mesogenic										gga-miR-12216-3p	7		JX193089	JF950510.1
Blastn-short-E100	KU373026	gga-miR-7468-5p	100	12	0	0	148	159	5	16	7.3	24.3		NP	Lentogenic	GT6c				Blastn-short-E100	JX193078	gga-miR-6577-5p	100	11	0	0	1851	1861	3	13	29	22.3	vSM	Intergenic	Lentogenic										gga-miR-12218-5p	4		JX193090	AB524406.1
Identity_E100	KU373026	gga-miR-7468-5p	100	12	0	0	148	159	5	16	15	24.4		NP	Lentogenic	GT6c				Blastn-short-E100	JX193079	gga-miR-6589-5p	100	11	0	0	1880	1890	2	12	29	22.3	vSM	P	Lentogenic										gga-miR-12219-5p	6		JX193091	AB524405.1
Identity_E100	AB524405	gga-miR-6677-3p	100	12	0	0	160	171	1	12	15	24.4		NP	Lentogenic					Blastn-short-E100	KJ499462	gga-miR-12229-3p	100	11	0	0	2330	2340	1	11	29	22.3	vSM	P	Mesogenic										gga-miR-12222-3p	1		JX193092	KY284861.1
Identity_E100	AB524406	gga-miR-6677-3p	100	12	0	0	160	171	1	12	15	24.4		NP	Velogenic					Blastn-short-E100	KJ670427	gga-miR-6598-5p	100	11	0	0	2334	2344	3	13	29	22.3	vSM	P	Lentogenic										gga-miR-12223-5p	1		JX193093	KU373026.1
Identity_E100	HQ008337	gga-miR-6677-3p	100	12	0	0	160	171	1	12	15	24.4		NP	Lentogenic					Blastn-short-E100	KJ499462	gga-miR-135a-1-3p	100	13	0	0	2938	2950	1	13	1.9	26.3	vSM	P	Mesogenic										gga-miR-12229-3p	1		JX193094	JF795531.1
Blastn-short-E100	KJ499462	gga-miR-1728-5p	100	11	0	0	174	184	15	5	29	22.3		NP	Mesogenic					Blastn-short-E100	KJ670427	gga-miR-6560-3p	100	11	0	0	3285	3295	3	13	29	22.3	vSM	M	Lentogenic										gga-miR-12231-5p	2		JX193095	HQ008337.1
Identity_E100	HM125898	gga-miR-1684a-3p	100	11	0	0	176	186	12	22	60	22.4		NP	Lentogenic					Blastn-short-E100	KU373026	gga-miR-1794	100	11	0	0	3290	3300	1	11	29	22.3	vSM	M	Lentogenic										gga-miR-12234-3p	8		JX193096
Identity_E100	KJ499462	gga-miR-1728-5p	100	11	0	0	184	174	5	15	60	22.4		NP	Mesogenic					Blastn-short-E100	KJ499462	gga-miR-6560-3p	100	11	0	0	3297	3307	3	13	29	22.3	vSM	M	Mesogenic										gga-miR-12252-3p	13		JX193097
Identity_E100	JX193080	gga-miR-12253-5p	100	11	0	0	189	199	11	21	60	22.4		NP	Lentogenic					Blastn-short-E100	JX193078	gga-miR-146b-3p	100	12	0	0	3471	3482	2	13	7.3	24.3	vSM	M	Lentogenic										gga-miR-12254-3p	1		KJ670427
Blastn-short-E100	KU373026	gga-miR-1759-5p	100	11	0	0	190	200	7	17	29	22.3		NP	Lentogenic	GT6c				Blastn-short-E100	JX193079	gga-miR-146b-3p	100	12	0	0	3471	3482	2	13	7.3	24.3	vSM	M	Lentogenic										gga-miR-12254-5p	1		KU373026
Identity_E100	KU373026	gga-miR-1759-5p	100	11	0	0	190	200	7	17	60	22.4		NP	Lentogenic	GT6c				Blastn-short-E100	JX193080	gga-miR-146b-3p	100	12	0	0	3471	3482	2	13	7.3	24.3	vSM	M	Lentogenic										gga-miR-12267-3p	2		KY284861
Blastn-short-E100	JX193078	gga-miR-6626-5p	100	11	0	0	195	205	5	15	29	22.3		NP	Lentogenic					Blastn-short-E100	JX193081	gga-miR-146b-3p	100	12	0	0	3471	3482	2	13	7.3	24.3	vSM	M	Lentogenic										gga-miR-12269-5p	6
Blastn-short-E100	JX193080	gga-miR-12283-5p	100	11	0	0	195	205	12	22	29	22.3		NP	Lentogenic					Blastn-short-E100	JX193082	gga-miR-146b-3p	100	12	0	0	3471	3482	2	13	7.3	24.3	vSM	M	Lentogenic										gga-miR-12271-3p	2
Blastn-short-E100	KJ499462	gga-miR-6626-5p	100	11	0	0	195	205	5	15	29	22.3		NP	Mesogenic					Blastn-short-E100	JX193083	gga-miR-146b-3p	100	12	0	0	3471	3482	2	13	7.3	24.3	vSM	M	Lentogenic										gga-miR-12277-5p	1
Identity_E100	AB524405	gga-miR-6626-5p	100	11	0	0	195	205	5	15	60	22.4		NP	Lentogenic					Blastn-short-E100	KJ670427	gga-miR-146b-3p	100	12	0	0	3471	3482	2	13	7.3	24.3	vSM	M	Lentogenic										gga-miR-12278-3p	3
Identity_E100	AB524406	gga-miR-6626-5p	100	11	0	0	195	205	5	15	60	22.4		NP	Velogenic					Blastn-short-E100	JX193079	gga-miR-1723	100	11	0	0	3781	3791	1	11	29	22.3	vSM	M	Lentogenic										gga-miR-12278-5p	1
Identity_E100	HQ008337	gga-miR-6626-5p	100	11	0	0	195	205	5	15	60	22.4		NP	Lentogenic					Blastn-short-E100	JX193078	gga-miR-6552-5p	100	12	0	0	3958	3969	2	13	7.3	24.3	vSM	M	Lentogenic										gga-miR-12283-3p	1
Identity_E100	JX193078	gga-miR-6626-5p	100	11	0	0	195	205	5	15	60	22.4		NP	Lentogenic					Blastn-short-E100	JX193080	gga-miR-6580-3p	100	11	0	0	3999	4009	2	12	29	22.3	vSM	M	Lentogenic										gga-miR-12285-5p	8
Identity_E100	JX193080	gga-miR-12283-5p	100	11	0	0	195	205	12	22	60	22.4		NP	Lentogenic					Blastn-short-E100	JX193082	gga-miR-6580-3p	100	11	0	0	3999	4009	2	12	29	22.3	vSM	M	Lentogenic										gga-miR-12289-3p	1
Identity_E100	KJ499462	gga-miR-6626-5p	100	11	0	0	195	205	5	15	60	22.4		NP	Mesogenic					Blastn-short-E100	JX193083	gga-miR-6580-3p	100	11	0	0	3999	4009	2	12	29	22.3	vSM	M	Lentogenic										gga-miR-12293-5p	30
Identity_E100	AB524405	gga-miR-12279-3p	100	11	0	0	197	187	8	18	60	22.4		NP	Lentogenic					Blastn-short-E100	KJ670427	gga-miR-6580-3p	100	11	0	0	3999	4009	2	12	29	22.3	vSM	M	Lentogenic										gga-miR-12295-3p	1
Identity_E100	AB524406	gga-miR-12279-3p	100	11	0	0	197	187	8	18	60	22.4		NP	Velogenic					Blastn-short-E100	KU373026	gga-miR-1802	100	11	0	0	4308	4318	1	11	29	22.3	vSM	M	Lentogenic										gga-miR-128-1-5p	1
Identity_E100	HQ008337	gga-miR-12279-3p	100	11	0	0	197	187	8	18	60	22.4		NP	Lentogenic					Blastn-short-E100	KJ670427	gga-miR-9-3p	100	11	0	0	4334	4344	3	13	29	22.3	vSM	M	Lentogenic										gga-miR-129-5p	1
Identity_E100	JX193078	gga-miR-12279-3p	100	11	0	0	197	187	8	18	60	22.4		NP	Lentogenic					Blastn-short-E100	KJ499462	gga-miR-466	100	11	0	0	4707	4717	1	11	29	22.3	vSM	F	Mesogenic										gga-miR-1306-5p	11
Identity_E100	KJ499462	gga-miR-12279-3p	100	11	0	0	197	187	8	18	60	22.4		NP	Mesogenic					Blastn-short-E100	JX193078	gga-miR-4732-5p	100	11	0	0	4870	4880	1	11	29	22.3	vSM	F	Lentogenic										gga-miR-132c-5p	11
Blastn-short-E100	JX193078	gga-miR-1671	100	11	0	0	237	247	17	7	29	22.3		NP	Lentogenic					Blastn-short-E100	JX193081	gga-miR-4732-5p	100	11	0	0	4870	4880	1	11	29	22.3	vSM	F	Lentogenic										gga-miR-133a-5p	2
Blastn-short-E100	KJ499462	gga-miR-1671	100	11	0	0	237	247	17	7	29	22.3		NP	Mesogenic					Blastn-short-E100	JX193083	gga-miR-4732-5p	100	11	0	0	4870	4880	1	11	29	22.3	vSM	F	Lentogenic										gga-miR-1354	6
Identity_E100	AB524405	gga-miR-1671	100	11	0	0	247	237	7	17	60	22.4		NP	Lentogenic					Blastn-short-E100	KU373026	gga-miR-1700	100	11	0	0	4872	4882	1	11	29	22.3	vSM	F	Lentogenic										gga-miR-135a-1-3p	4
Identity_E100	AB524406	gga-miR-1671	100	11	0	0	247	237	7	17	60	22.4		NP	Velogenic					Blastn-short-E100	JX193078	gga-miR-12252-3p	100	11	0	0	5029	5039	2	12	29	22.3	vSM	F	Lentogenic										gga-miR-138-1-3p	1
Identity_E100	HQ008337	gga-miR-1671	100	11	0	0	247	237	7	17	60	22.4		NP	Lentogenic					Blastn-short-E100	JX193079	gga-miR-12252-3p	100	11	0	0	5029	5039	2	12	29	22.3	vSM	F	Lentogenic										gga-miR-1388b-3p	1
Identity_E100	JX193078	gga-miR-1671	100	11	0	0	247	237	7	17	60	22.4		NP	Lentogenic					Blastn-short-E100	JX193080	gga-miR-12252-3p	100	11	0	0	5029	5039	2	12	29	22.3	vSM	F	Lentogenic										gga-miR-144-5p	1
Identity_E100	KJ499462	gga-miR-1671	100	11	0	0	247	237	7	17	60	22.4		NP	Mesogenic					Blastn-short-E100	JX193081	gga-miR-12252-3p	100	11	0	0	5029	5039	2	12	29	22.3	vSM	F	Lentogenic										gga-miR-146b-3p	18
Blastn-short-E100	JX193079	gga-miR-449b-5p	100	11	0	0	295	305	9	19	29	22.3		NP	Lentogenic					Blastn-short-E100	JX193082	gga-miR-12252-3p	100	11	0	0	5029	5039	2	12	29	22.3	vSM	F	Lentogenic										gga-miR-148b-3p	4
Blastn-short-E100	JX193080	gga-miR-449b-5p	100	11	0	0	295	305	9	19	29	22.3		NP	Lentogenic					Blastn-short-E100	JX193083	gga-miR-12252-3p	100	11	0	0	5029	5039	2	12	29	22.3	vSM	F	Lentogenic										gga-miR-153-3p	6
Blastn-short-E100	JX193081	gga-miR-449b-5p	100	11	0	0	295	305	9	19	29	22.3		NP	Lentogenic					Blastn-short-E100	KJ499462	gga-miR-1642	100	11	0	0	5793	5803	2	12	29	22.3	vSM	F	Mesogenic										gga-miR-153-5p	3
Blastn-short-E100	JX193082	gga-miR-449b-5p	100	11	0	0	295	305	9	19	29	22.3		NP	Lentogenic					Blastn-short-E100	JX193080	gga-miR-1632-5p	100	11	0	0	6077	6087	3	13	29	22.3	vSM	F	Lentogenic										gga-miR-1550-3p	2
Blastn-short-E100	JX193083	gga-miR-449b-5p	100	11	0	0	295	305	9	19	29	22.3		NP	Lentogenic					Blastn-short-E100	JX193082	gga-miR-1632-5p	100	11	0	0	6077	6087	3	13	29	22.3	vSM	F	Lentogenic										gga-miR-1554	43
Blastn-short-E100	KU373026	gga-miR-449b-5p	100	11	0	0	295	305	9	19	29	22.3		NP	Lentogenic	GT6c				Blastn-short-E100	KJ670427	gga-miR-1632-5p	100	11	0	0	6077	6087	3	13	29	22.3	vSM	F	Lentogenic										gga-miR-1562-5p	1
Identity_E100	HM125898	gga-miR-449b-5p	100	11	0	0	295	305	9	19	60	22.4		NP	Lentogenic					Blastn-short-E100	KU373026	gga-miR-7463-3p	100	11	0	0	6505	6515	2	12	29	22.3	vSM	HN	Lentogenic										gga-miR-1576	29
Identity_E100	JF795531	gga-miR-449b-5p	100	11	0	0	295	305	9	19	60	22.4		NP	Lentogenic					Blastn-short-E100	JX193078	gga-miR-6568-3p	100	11	0	0	6639	6649	2	12	29	22.3	vSM	HN	Lentogenic										gga-miR-1591-3p	1
Identity_E100	JF950510	gga-miR-449b-5p	100	11	0	0	295	305	9	19	60	22.4		NP	Lentogenic					Blastn-short-E100	JX193081	gga-miR-6568-3p	100	11	0	0	6639	6649	2	12	29	22.3	vSM	HN	Lentogenic										gga-miR-1597-5p	1
Identity_E100	JX193077	gga-miR-449b-5p	100	11	0	0	295	305	9	19	60	22.4		NP	Lentogenic					Blastn-short-E100	JX193081	gga-miR-12269-5p	100	11	0	0	6756	6766	2	12	29	22.3	vSM	HN	Lentogenic										gga-miR-1599	1
Identity_E100	JX193079	gga-miR-449b-5p	100	11	0	0	295	305	9	19	60	22.4		NP	Lentogenic					Blastn-short-E100	JX193080	gga-miR-7476-3p	100	11	0	0	6767	6777	3	13	29	22.3	vSM	HN	Lentogenic										gga-miR-15b-5p	11
Identity_E100	JX193080	gga-miR-449b-5p	100	11	0	0	295	305	9	19	60	22.4		NP	Lentogenic					Blastn-short-E100	JX193082	gga-miR-7476-3p	100	11	0	0	6767	6777	3	13	29	22.3	vSM	HN	Lentogenic										gga-miR-15c-5p	11
Identity_E100	JX193081	gga-miR-449b-5p	100	11	0	0	295	305	9	19	60	22.4		NP	Lentogenic					Blastn-short-E100	JX193083	gga-miR-7476-3p	100	11	0	0	6767	6777	3	13	29	22.3	vSM	HN	Lentogenic										gga-miR-16-1-3p	1
Identity_E100	JX193082	gga-miR-449b-5p	100	11	0	0	295	305	9	19	60	22.4		NP	Lentogenic					Blastn-short-E100	JX193081	gga-miR-6577-3p	100	11	0	0	7288	7298	1	11	29	22.3	vSM	HN	Lentogenic										gga-miR-1618-5p	6
Identity_E100	JX193083	gga-miR-449b-5p	100	11	0	0	295	305	9	19	60	22.4		NP	Lentogenic					Blastn-short-E100	JX193081	gga-miR-30b-3p	100	12	0	0	7316	7327	2	13	7.3	24.3	vSM	HN	Lentogenic										gga-miR-1622	41
Identity_E100	KU373026	gga-miR-449b-5p	100	11	0	0	295	305	9	19	60	22.4		NP	Lentogenic	GT6c				Blastn-short-E100	JX193079	gga-miR-6566-3p	100	11	0	0	7519	7529	1	11	29	22.3	vSM	HN	Lentogenic										gga-miR-1625-3p	6
Blastn-short-E100	JX193078	gga-miR-18a-3p	100	12	0	0	330	341	19	8	7.3	24.3		NP	Lentogenic					Blastn-short-E100	KJ499462	gga-miR-16-1-3p	100	15	0	0	7579	7593	1	15	0.12	30.2	vSM	HN	Mesogenic										gga-miR-1627-5p	2
Blastn-short-E100	KJ499462	gga-miR-18a-3p	100	12	0	0	330	341	19	8	7.3	24.3		NP	Mesogenic					Blastn-short-E100	JX193078	gga-miR-181a-5p	100	11	0	0	7738	7748	2	12	29	22.3	vSM	HN	Lentogenic										gga-miR-1632-5p	9
Identity_E100	AB524405	gga-miR-18a-3p	100	12	0	0	341	330	8	19	15	24.4		NP	Lentogenic					Blastn-short-E100	JX193081	gga-miR-181a-5p	100	11	0	0	7738	7748	2	12	29	22.3	vSM	HN	Lentogenic										gga-miR-1636	58
Identity_E100	AB524406	gga-miR-18a-3p	100	12	0	0	341	330	8	19	15	24.4		NP	Velogenic					Blastn-short-E100	JX193083	gga-miR-181a-5p	100	11	0	0	7738	7748	2	12	29	22.3	vSM	HN	Lentogenic										gga-miR-1642	5
Identity_E100	HQ008337	gga-miR-18a-3p	100	12	0	0	341	330	8	19	15	24.4		NP	Lentogenic					Blastn-short-E100	KJ499462	gga-miR-1664-5p	100	12	0	0	8030	8041	3	14	7.3	24.3	vSM	HN	Mesogenic										gga-miR-1645	2
Identity_E100	JX193078	gga-miR-18a-3p	100	12	0	0	341	330	8	19	15	24.4		NP	Lentogenic					Blastn-short-E100	KJ670427	gga-miR-1701	100	11	0	0	8138	8148	3	13	29	22.3	vSM	Intergenic	Lentogenic										gga-miR-1648-3p	22
Identity_E100	KJ499462	gga-miR-18a-3p	100	12	0	0	341	330	8	19	15	24.4		NP	Mesogenic					Blastn-short-E100	KU373026	gga-miR-1576	100	13	0	0	8600	8612	1	13	1.9	26.3	vSM	L	Lentogenic										gga-miR-1651-5p	10
Blastn-short-E100	KU373026	gga-miR-6673-3p	100	11	0	0	359	369	11	1	29	22.3	vSS	NP	Lentogenic	GT6c				Blastn-short-E100	KJ499462	gga-miR-148b-3p	100	11	0	0	8615	8625	1	11	29	22.3	vSM	L	Mesogenic										gga-miR-1664-5p	1
Blastn-short-E100	KU373026	gga-miR-1388a-5p	100	11	0	0	359	369	22	12	29	22.3		NP	Lentogenic	GT6c				Blastn-short-E100	KJ499462	gga-miR-1784-5p	100	11	0	0	8784	8794	2	12	29	22.3	vSM	L	Mesogenic										gga-miR-1667-3p	35
Blastn-short-E100	KU373026	gga-miR-1554	100	11	0	0	365	375	2	12	29	22.3	vSM	NP	Lentogenic	GT6c				Blastn-short-E100	JX193079	gga-miR-6648-3p	100	12	0	0	8860	8871	1	12	7.3	24.3	vSM	L	Lentogenic										gga-miR-1680-3p	2
Identity_E100	KU373026	gga-miR-1554	100	11	0	0	365	375	2	12	60	22.4		NP	Lentogenic	GT6c				Blastn-short-E100	JX193080	gga-miR-6648-3p	100	12	0	0	8860	8871	1	12	7.3	24.3	vSM	L	Lentogenic										gga-miR-1681	35
Identity_E100	KU373026	gga-miR-6673-3p	100	11	0	0	369	359	1	11	60	22.4	vSM	NP	Lentogenic	GT6c				Blastn-short-E100	JX193082	gga-miR-6648-3p	100	12	0	0	8860	8871	1	12	7.3	24.3	vSM	L	Lentogenic										gga-miR-1683	4
Identity_E100	KU373026	gga-miR-1388a-5p	100	11	0	0	369	359	12	22	60	22.4		NP	Lentogenic	GT6c				Blastn-short-E100	JX193083	gga-miR-6648-3p	100	12	0	0	8860	8871	1	12	7.3	24.3	vSM	L	Lentogenic										gga-miR-1685-3p	8
Blastn-short-E100	JX193079	gga-miR-1807	100	11	0	0	401	411	2	12	29	22.3	vSM	NP	Lentogenic					Blastn-short-E100	KJ670427	gga-miR-6648-3p	100	12	0	0	8860	8871	1	12	7.3	24.3	vSM	L	Lentogenic										gga-miR-1693	1
Blastn-short-E100	JX193081	gga-miR-1807	100	11	0	0	401	411	2	12	29	22.3	vSM	NP	Lentogenic					Blastn-short-E100	KU373026	gga-miR-6648-3p	100	12	0	0	8866	8877	1	12	7.3	24.3	vSM	L	Lentogenic										gga-miR-1698	1
Blastn-short-E100	JX193083	gga-miR-1807	100	11	0	0	401	411	2	12	29	22.3	vSM	NP	Lentogenic					Blastn-short-E100	JX193080	gga-miR-6551-5p	100	11	0	0	9141	9151	1	11	29	22.3	vSM	L	Lentogenic										gga-miR-1700	12
Identity_E100	HM125898	gga-miR-1807	100	11	0	0	401	411	2	12	60	22.4	vSM	NP	Lentogenic					Blastn-short-E100	JX193082	gga-miR-6551-5p	100	11	0	0	9141	9151	1	11	29	22.3	vSM	L	Lentogenic										gga-miR-1701	5
Identity_E100	JX193077	gga-miR-1807	100	11	0	0	401	411	2	12	60	22.4		NP	Lentogenic					Blastn-short-E100	JX193083	gga-miR-6551-5p	100	11	0	0	9141	9151	1	11	29	22.3	vSM	L	Lentogenic										gga-miR-1706	7
Identity_E100	JX193079	gga-miR-1807	100	11	0	0	401	411	2	12	60	22.4		NP	Lentogenic					Blastn-short-E100	JX193080	gga-miR-21-5p	100	11	0	0	9155	9165	2	12	29	22.3	vSM	L	Lentogenic										gga-miR-1707	1
Identity_E100	JX193081	gga-miR-1807	100	11	0	0	401	411	2	12	60	22.4	vSM	NP	Lentogenic					Blastn-short-E100	JX193082	gga-miR-21-5p	100	11	0	0	9155	9165	2	12	29	22.3	vSM	L	Lentogenic										gga-miR-1709	3
Identity_E100	JX193083	gga-miR-1807	100	11	0	0	401	411	2	12	60	22.4		NP	Lentogenic					Blastn-short-E100	JX193083	gga-miR-21-5p	100	11	0	0	9155	9165	2	12	29	22.3	vSM	L	Lentogenic										gga-miR-1712-5p	2
Identity_E100	AB524405	gga-miR-107-5p	100	11	0	0	418	408	11	21	60	22.4		NP	Lentogenic					Blastn-short-E100	KJ670427	gga-miR-21-5p	100	11	0	0	9155	9165	2	12	29	22.3	vSM	L	Lentogenic										gga-miR-1718	3
Identity_E100	AB524406	gga-miR-107-5p	100	11	0	0	418	408	11	21	60	22.4		NP	Velogenic					Blastn-short-E100	KJ499462	gga-miR-6615-3p	100	11	0	0	9249	9259	1	11	29	22.3	vSM	L	Mesogenic										gga-miR-1720-5p	4
Identity_E100	HQ008337	gga-miR-107-5p	100	11	0	0	418	408	11	21	60	22.4		NP	Lentogenic					Blastn-short-E100	JX193080	gga-miR-1747-5p	100	11	0	0	9724	9734	1	11	29	22.3	vSM	L	Lentogenic										gga-miR-1721	26
Blastn-short-E100	JX193082	gga-miR-7479-5p	100	11	0	0	497	507	8	18	29	22.3		NP	Lentogenic					Blastn-short-E100	JX193082	gga-miR-1747-5p	100	11	0	0	9724	9734	1	11	29	22.3	vSM	L	Lentogenic										gga-miR-1723	19
Identity_E100	JF795531	gga-miR-7479-5p	100	11	0	0	497	507	8	18	60	22.4		NP	Lentogenic					Blastn-short-E100	JX193083	gga-miR-1747-5p	100	11	0	0	9724	9734	1	11	29	22.3	vSM	L	Lentogenic										gga-miR-1727	3
Identity_E100	JF950510	gga-miR-7479-5p	100	11	0	0	497	507	8	18	60	22.4		NP	Lentogenic					Blastn-short-E100	KJ670427	gga-miR-1747-5p	100	11	0	0	9724	9734	1	11	29	22.3	vSM	L	Lentogenic										gga-miR-1730-3p	1
Identity_E100	JX193082	gga-miR-7479-5p	100	11	0	0	497	507	8	18	60	22.4		NP	Lentogenic					Blastn-short-E100	JX193080	gga-miR-12293-5p	100	11	0	0	9893	9903	1	11	29	22.3	vSM	L	Lentogenic										gga-miR-1731-3p	1
Blastn-short-E100	JX193079	gga-miR-12262-5p	100	11	0	0	513	523	18	8	29	22.3		NP	Lentogenic					Blastn-short-E100	JX193082	gga-miR-12293-5p	100	11	0	0	9893	9903	1	11	29	22.3	vSM	L	Lentogenic										gga-miR-1740-3p	1
Blastn-short-E100	KJ670427	gga-miR-12262-5p	100	11	0	0	513	523	18	8	29	22.3		NP	Lentogenic					Blastn-short-E100	JX193083	gga-miR-12293-5p	100	11	0	0	9893	9903	1	11	29	22.3	vSM	L	Lentogenic										gga-miR-1745	28
Blastn-short-E100	KU373026	gga-miR-12262-5p	100	11	0	0	513	523	18	8	29	22.3		NP	Lentogenic	GT6c				Blastn-short-E100	KJ670427	gga-miR-12293-5p	100	11	0	0	9893	9903	1	11	29	22.3	vSM	L	Lentogenic										gga-miR-1747-5p	18
Blastn-short-E100	JX193081	gga-miR-12250-3p	100	11	0	0	519	529	9	19	29	22.3		NP	Lentogenic					Blastn-short-E100	JX193078	gga-miR-1636	100	11	0	0	10073	10083	3	13	29	22.3	vSM	L	Lentogenic										gga-miR-1751-5p	3
Blastn-short-E100	JX193083	gga-miR-12250-3p	100	11	0	0	519	529	9	19	29	22.3		NP	Lentogenic					Blastn-short-E100	JX193080	gga-miR-1636	100	13	0	0	10073	10085	3	15	1.9	26.3	vSM	L	Lentogenic										gga-miR-1754-3p	1
Identity_E100	HM125898	gga-miR-12250-3p	100	11	0	0	519	529	9	19	60	22.4		NP	Lentogenic					Blastn-short-E100	JX193082	gga-miR-1636	100	13	0	0	10073	10085	3	15	1.9	26.3	vSM	L	Lentogenic										gga-miR-1754-5p	9
Identity_E100	JX193077	gga-miR-12250-3p	100	11	0	0	519	529	9	19	60	22.4		NP	Lentogenic					Blastn-short-E100	JX193083	gga-miR-1636	100	13	0	0	10073	10085	3	15	1.9	26.3	vSM	L	Lentogenic										gga-miR-1759-3p	1
Identity_E100	JX193081	gga-miR-12250-3p	100	11	0	0	519	529	9	19	60	22.4		NP	Lentogenic					Blastn-short-E100	KJ670427	gga-miR-1636	100	13	0	0	10073	10085	3	15	1.9	26.3	vSM	L	Lentogenic										gga-miR-1759-5p	9
Identity_E100	JX193083	gga-miR-12250-3p	100	11	0	0	519	529	9	19	60	22.4		NP	Lentogenic					Blastn-short-E100	KJ499462	gga-miR-1680-3p	100	11	0	0	10338	10348	3	13	29	22.3	vSM	L	Mesogenic										gga-miR-1762	1
Identity_E100	JX193079	gga-miR-12262-5p	100	11	0	0	523	513	8	18	60	22.4		NP	Lentogenic					Blastn-short-E100	JX193080	gga-miR-1651-5p	100	11	0	0	10406	10416	2	12	29	22.3	vSM	L	Lentogenic										gga-miR-1764-5p	1
Identity_E100	KJ670427	gga-miR-12262-5p	100	11	0	0	523	513	8	18	60	22.4		NP	Lentogenic					Blastn-short-E100	JX193082	gga-miR-1651-5p	100	11	0	0	10406	10416	2	12	29	22.3	vSM	L	Lentogenic										gga-miR-1769-3p	1
Identity_E100	KU373026	gga-miR-12262-5p	100	11	0	0	523	513	8	18	60	22.4		NP	Lentogenic	GT6c				Blastn-short-E100	JX193083	gga-miR-1651-5p	100	11	0	0	10406	10416	2	12	29	22.3	vSM	L	Lentogenic										gga-miR-1773-5p	1
Blastn-short-E100	JX193078	gga-miR-1653	100	11	0	0	532	542	20	10	29	22.3		NP	Lentogenic					Blastn-short-E100	KJ670427	gga-miR-1651-5p	100	11	0	0	10406	10416	2	12	29	22.3	vSM	L	Lentogenic										gga-miR-1778	3
Blastn-short-E100	KJ499462	gga-miR-1653	100	11	0	0	532	542	20	10	29	22.3		NP	Mesogenic					Blastn-short-E100	JX193081	gga-miR-1804	100	12	0	0	10543	10554	1	12	7.3	24.3	vSM	L	Lentogenic										gga-miR-1780	4
Blastn-short-E100	JX193080	gga-miR-12290-5p	100	12	0	0	541	552	14	3	7.3	24.3	vSS	NP	Lentogenic					Blastn-short-E100	JX193080	gga-miR-551-3p	100	11	0	0	11302	11312	2	12	29	22.3	vSM	L	Lentogenic										gga-miR-1782	1
Blastn-short-E100	KJ670427	gga-miR-12290-5p	100	11	0	0	542	552	13	3	29	22.3	vSS	NP	Lentogenic					Blastn-short-E100	JX193081	gga-miR-551-3p	100	11	0	0	11302	11312	2	12	29	22.3	vSM	L	Lentogenic										gga-miR-1784-5p	12
Identity_E100	HQ008337	gga-miR-1653	100	11	0	0	542	532	10	20	60	22.4		NP	Lentogenic					Blastn-short-E100	JX193082	gga-miR-551-3p	100	11	0	0	11302	11312	2	12	29	22.3	vSM	L	Lentogenic										gga-miR-1791-5p	1
Identity_E100	JX193078	gga-miR-1653	100	11	0	0	542	532	10	20	60	22.4		NP	Lentogenic					Blastn-short-E100	JX193083	gga-miR-551-3p	100	11	0	0	11302	11312	2	12	29	22.3	vSM	L	Lentogenic										gga-miR-1794	3
Identity_E100	KJ499462	gga-miR-1653	100	11	0	0	542	532	10	20	60	22.4		NP	Mesogenic					Blastn-short-E100	JX193081	gga-miR-12222-3p	100	12	0	0	11379	11390	2	13	7.3	24.3	vSM	L	Lentogenic										gga-miR-1799	1
Identity_E100	JX193080	gga-miR-12290-5p	100	12	0	0	552	541	3	14	15	24.4		NP	Lentogenic					Blastn-short-E100	KU373026	gga-miR-1721	100	12	0	0	11663	11674	1	12	7.3	24.3	vSM	L	Lentogenic										gga-miR-1802	11
Identity_E100	KJ670427	gga-miR-12290-5p	100	11	0	0	552	542	3	13	60	22.4		NP	Lentogenic					Blastn-short-E100	JX193081	gga-miR-1759-5p	100	11	0	0	11770	11780	3	13	29	22.3	vSM	L	Lentogenic										gga-miR-1804	4
Blastn-short-E100	JX193078	gga-miR-7472-3p	100	11	0	0	615	625	5	15	29	22.3		NP	Lentogenic					Blastn-short-E100	JX193081	gga-miR-6570-3p	100	11	0	0	11976	11986	1	11	29	22.3	vSM	L	Lentogenic										gga-miR-1807	58
Blastn-short-E100	KJ499462	gga-miR-7472-3p	100	11	0	0	615	625	5	15	29	22.3		NP	Mesogenic					Blastn-short-E100	JX193079	gga-miR-1727	100	12	0	0	12027	12038	1	12	7.3	24.3	vSM	L	Lentogenic										gga-miR-181a-5p	3
Identity_E100	AB524405	gga-miR-7472-3p	100	11	0	0	615	625	5	15	60	22.4		NP	Lentogenic					Blastn-short-E100	JX193081	gga-miR-1727	100	12	0	0	12027	12038	1	12	7.3	24.3	vSM	L	Lentogenic										gga-miR-18a-3p	26
Identity_E100	AB524406	gga-miR-7472-3p	100	11	0	0	615	625	5	15	60	22.4		NP	Velogenic					Blastn-short-E100	JX193078	gga-miR-7441-5p	100	11	0	0	12285	12295	1	11	29	22.3	vSM	L	Lentogenic										gga-miR-18b-3p	20
Identity_E100	HQ008337	gga-miR-7472-3p	100	11	0	0	615	625	5	15	60	22.4		NP	Lentogenic					Blastn-short-E100	KJ499462	gga-miR-7441-5p	100	11	0	0	12297	12307	1	11	29	22.3	vSM	L	Mesogenic										gga-miR-190a-3p	3
Identity_E100	JX193078	gga-miR-7472-3p	100	11	0	0	615	625	5	15	60	22.4		NP	Lentogenic					Blastn-short-E100	JX193078	gga-miR-1622	100	11	0	0	12383	12393	2	12	29	22.3	vSM	L	Lentogenic										gga-miR-2131-5p	28
Identity_E100	KJ499462	gga-miR-7472-3p	100	11	0	0	615	625	5	15	60	22.4		NP	Mesogenic					Blastn-short-E100	JX193080	gga-miR-1622	100	12	0	0	12383	12394	2	13	7.3	24.3	vSM	L	Lentogenic										gga-miR-215-3p	39
Blastn-short-E100	JX193079	gga-miR-551-3p	100	12	0	0	632	643	14	3	7.3	24.3	vSS	NP	Lentogenic					Blastn-short-E100	JX193081	gga-miR-1622	100	12	0	0	12383	12394	2	13	7.3	24.3	vSM	L	Lentogenic										gga-miR-215-5p	6
Blastn-short-E100	JX193080	gga-miR-551-3p	100	12	0	0	632	643	14	3	7.3	24.3	vSS	NP	Lentogenic					Blastn-short-E100	JX193082	gga-miR-1622	100	12	0	0	12383	12394	2	13	7.3	24.3	vSM	L	Lentogenic										gga-miR-21-5p	21
Blastn-short-E100	JX193081	gga-miR-551-3p	100	12	0	0	632	643	14	3	7.3	24.3	vSS	NP	Lentogenic					Blastn-short-E100	JX193083	gga-miR-1622	100	12	0	0	12383	12394	2	13	7.3	24.3	vSM	L	Lentogenic										gga-miR-216c	1
Blastn-short-E100	JX193082	gga-miR-551-3p	100	12	0	0	632	643	14	3	7.3	24.3	vSS	NP	Lentogenic					Blastn-short-E100	KJ670427	gga-miR-1622	100	12	0	0	12383	12394	2	13	7.3	24.3	vSM	L	Lentogenic										gga-miR-221-5p	11
Blastn-short-E100	JX193083	gga-miR-551-3p	100	12	0	0	632	643	14	3	7.3	24.3	vSS	NP	Lentogenic					Blastn-short-E100	KJ499462	gga-miR-1622	100	11	0	0	12395	12405	2	12	29	22.3	vSM	L	Mesogenic										gga-miR-222b-5p	1
Blastn-short-E100	KJ670427	gga-miR-551-3p	100	12	0	0	632	643	14	3	7.3	24.3	vSS	NP	Lentogenic					Blastn-short-E100	JX193079	gga-miR-1718	100	11	0	0	12484	12494	1	11	29	22.3	vSM	L	Lentogenic										gga-miR-22-3p	1
Identity_E100	HM125898	gga-miR-551-3p	100	12	0	0	643	632	3	14	15	24.4		NP	Lentogenic					Blastn-short-E100	JX193081	gga-miR-1718	100	11	0	0	12484	12494	1	11	29	22.3	vSM	L	Lentogenic										gga-miR-24-3p	1
Identity_E100	JF795531	gga-miR-551-3p	100	12	0	0	643	632	3	14	15	24.4		NP	Lentogenic					Blastn-short-E100	JX193078	gga-miR-1700	100	13	0	0	13611	13623	3	15	1.9	26.3	vSM	L	Lentogenic										gga-miR-26a-3p	1
Identity_E100	JF950510	gga-miR-551-3p	100	12	0	0	643	632	3	14	15	24.4		NP	Lentogenic					Blastn-short-E100	JX193080	gga-miR-1700	100	13	0	0	13611	13623	3	15	1.9	26.3	vSM	L	Lentogenic										gga-miR-29b-1-5p	3
Identity_E100	JX193077	gga-miR-551-3p	100	12	0	0	643	632	3	14	15	24.4		NP	Lentogenic					Blastn-short-E100	JX193082	gga-miR-1700	100	13	0	0	13611	13623	3	15	1.9	26.3	vSM	L	Lentogenic										gga-miR-30a-3p	11
Identity_E100	JX193079	gga-miR-551-3p	100	12	0	0	643	632	3	14	15	24.4		NP	Lentogenic					Blastn-short-E100	JX193083	gga-miR-1700	100	13	0	0	13611	13623	3	15	1.9	26.3	vSM	L	Lentogenic										gga-miR-30b-3p	1
Identity_E100	JX193080	gga-miR-551-3p	100	12	0	0	643	632	3	14	15	24.4		NP	Lentogenic					Blastn-short-E100	KU373026	gga-miR-7463-5p	100	14	0	0	13740	13753	1	14	0.47	28.2	vSM	L	Lentogenic										gga-miR-30e-3p	3
Identity_E100	JX193081	gga-miR-551-3p	100	12	0	0	643	632	3	14	15	24.4		NP	Lentogenic					Blastn-short-E100	JX193079	gga-miR-6684-5p	100	11	0	0	14009	14019	2	12	29	22.3	vSM	L	Lentogenic										gga-miR-338-3p	7
Identity_E100	JX193082	gga-miR-551-3p	100	12	0	0	643	632	3	14	15	24.4	vSM	NP	Lentogenic					Blastn-short-E100	JX193081	gga-miR-6684-5p	100	11	0	0	14009	14019	2	12	29	22.3	vSM	L	Lentogenic										gga-miR-34b-5p	2
Identity_E100	JX193083	gga-miR-551-3p	100	12	0	0	643	632	3	14	15	24.4		NP	Lentogenic					Blastn-short-E100	JX193078	gga-miR-18b-3p	100	11	0	0	14839	14849	3	13	29	22.3	vSM	L	Lentogenic										gga-miR-34c-5p	2
Identity_E100	KJ670427	gga-miR-551-3p	100	12	0	0	643	632	3	14	15	24.4		NP	Lentogenic					Blastn-short-E100	JX193080	gga-miR-18b-3p	100	11	0	0	14839	14849	3	13	29	22.3	vSM	L	Lentogenic										gga-miR-3524b-3p	1
Blastn-short-E100	JX193078	gga-miR-6690-5p	100	11	0	0	650	660	21	11	29	22.3		NP	Lentogenic					Blastn-short-E100	JX193082	gga-miR-18b-3p	100	11	0	0	14839	14849	3	13	29	22.3	vSM	L	Lentogenic										gga-miR-3536	31
Blastn-short-E100	KJ499462	gga-miR-6690-5p	100	11	0	0	650	660	21	11	29	22.3		NP	Mesogenic					Blastn-short-E100	JX193083	gga-miR-18b-3p	100	11	0	0	14839	14849	3	13	29	22.3	vSM	L	Lentogenic										gga-miR-3539	1
Blastn-short-E100	JX193079	gga-miR-1730-3p	100	13	0	0	653	665	1	13	1.9	26.3	vSM	NP	Lentogenic					Blastn-short-E100	KJ670427	gga-miR-18b-3p	100	11	0	0	14839	14849	3	13	29	22.3	vSM	L	Lentogenic										gga-miR-466	4
Identity_E100	JX193079	gga-miR-1730-3p	100	13	0	0	653	665	1	13	3.8	26.4		NP	Lentogenic					blastN-short-E100	LC589003	gga-miR-6677-3p	100	12	0	0	160	171	1	12	7.3	24.3	vSM	NP	Velogenic										gga-miR-4732-5p	3
Blastn-short-E100	JX193080	gga-miR-132c-5p	100	11	0	0	655	665	1	11	29	22.3	vSM	NP	Lentogenic					blastN-short-E100	LC589004	gga-miR-6677-3p	100	12	0	0	160	171	1	12	7.3	24.3	vSM	NP	Velogenic										gga-miR-551-3p	21
Blastn-short-E100	JX193080	gga-miR-212-3p	100	11	0	0	655	665	21	11	29	22.3		NP	Lentogenic					blastN-short-E100	KY284861	gga-miR-1773-5p	100	11	0	0	187	197	1	11	29	22.3	vSM	NP	Lentogenic										gga-miR-6516-5p	1
Blastn-short-E100	JX193082	gga-miR-132c-5p	100	11	0	0	655	665	1	11	29	22.3	vSM	NP	Lentogenic					blastN-short-E100	KY284861	gga-miR-129-5p	100	11	0	0	271	281	3	13	29	22.3	vSM	NP	Lentogenic										gga-miR-6542-5p	1
Blastn-short-E100	JX193082	gga-miR-212-3p	100	11	0	0	655	665	21	11	29	22.3		NP	Lentogenic					blastN-short-E100	KY284861	gga-miR-1554	100	12	0	0	365	376	2	13	7.3	24.3	vSM	NP	Lentogenic										gga-miR-6545-3p	9
Blastn-short-E100	KJ670427	gga-miR-132c-5p	100	11	0	0	655	665	1	11	29	22.3	vSM	NP	Lentogenic					blastN-short-E100	MF417546	gga-miR-1554	100	11	0	0	365	375	2	12	29	22.3	vSM	NP	Velogenic										gga-miR-6551-5p	11
Blastn-short-E100	KJ670427	gga-miR-212-3p	100	11	0	0	655	665	21	11	29	22.3		NP	Lentogenic					blastN-short-E100	KX268690	gga-miR-1807	100	11	0	0	401	411	2	12	29	22.3	vSM	NP	Velogenic										gga-miR-6552-5p	1
Identity_E100	JF795531	gga-miR-132c-5p	100	11	0	0	655	665	1	11	60	22.4		NP	Lentogenic					blastN-short-E100	KX268691	gga-miR-1807	100	11	0	0	401	411	2	12	29	22.3	vSM	NP	Velogenic										gga-miR-6560-3p	5
Identity_E100	JX193080	gga-miR-132c-5p	100	11	0	0	655	665	1	11	60	22.4	vSM	NP	Lentogenic					blastN-short-E100	KX761866	gga-miR-1807	100	11	0	0	401	411	2	12	29	22.3	vSM	NP	Mesogenic										gga-miR-6565-3p	56
Identity_E100	JX193082	gga-miR-132c-5p	100	11	0	0	655	665	1	11	60	22.4		NP	Lentogenic					blastN-short-E100	KX791183	gga-miR-1807	100	11	0	0	401	411	2	12	29	22.3	vSM	NP	Velogenic										gga-miR-6566-3p	8
Identity_E100	KJ670427	gga-miR-132c-5p	100	11	0	0	655	665	1	11	60	22.4	vSM	NP	Lentogenic					blastN-short-E100	KY247177	gga-miR-1807	100	11	0	0	401	411	2	12	29	22.3	vSM	NP	Velogenic										gga-miR-6568-3p	2
Identity_E100	AB524405	gga-miR-6690-5p	100	11	0	0	660	650	11	21	60	22.4		NP	Lentogenic					blastN-short-E100	MF417546	gga-miR-1807	100	11	0	0	401	411	2	12	29	22.3	vSM	NP	Velogenic										gga-miR-6570-3p	12
Identity_E100	AB524406	gga-miR-6690-5p	100	11	0	0	660	650	11	21	60	22.4		NP	Velogenic					blastN-short-E100	MH432252	gga-miR-1807	100	11	0	0	401	411	2	12	29	22.3	vSM	NP	Velogenic										gga-miR-6572-3p	1
Identity_E100	HQ008337	gga-miR-6690-5p	100	11	0	0	660	650	11	21	60	22.4		NP	Lentogenic					blastN-short-E100	MN547973	gga-miR-1807	100	11	0	0	401	411	2	12	29	22.3	vSM	NP	Velogenic										gga-miR-6577-3p	1
Identity_E100	JX193078	gga-miR-6690-5p	100	11	0	0	660	650	11	21	60	22.4		NP	Lentogenic					blastN-short-E100	MN547974	gga-miR-1807	100	11	0	0	401	411	2	12	29	22.3	vSM	NP	Velogenic										gga-miR-6577-5p	1
Identity_E100	KJ499462	gga-miR-6690-5p	100	11	0	0	660	650	11	21	60	22.4		NP	Mesogenic					blastN-short-E100	MN547975	gga-miR-1807	100	11	0	0	401	411	2	12	29	22.3	vSM	NP	Velogenic										gga-miR-6580-3p	11
Identity_E100	JF795531	gga-miR-212-3p	100	11	0	0	665	655	11	21	60	22.4		NP	Lentogenic					blastN-short-E100	MN547976	gga-miR-1807	100	11	0	0	401	411	2	12	29	22.3	vSM	NP	Velogenic										gga-miR-6580-5p	8
Identity_E100	JX193080	gga-miR-212-3p	100	11	0	0	665	655	11	21	60	22.4		NP	Lentogenic					blastN-short-E100	MN547977	gga-miR-1807	100	11	0	0	401	411	2	12	29	22.3	vSM	NP	Velogenic										gga-miR-6582-5p	4
Identity_E100	JX193082	gga-miR-212-3p	100	11	0	0	665	655	11	21	60	22.4		NP	Lentogenic					blastN-short-E100	MN547978	gga-miR-1807	100	11	0	0	401	411	2	12	29	22.3	vSM	NP	Velogenic										gga-miR-6589-5p	2
Identity_E100	KJ670427	gga-miR-212-3p	100	11	0	0	665	655	11	21	60	22.4		NP	Lentogenic					blastN-short-E100	MN547979	gga-miR-1807	100	11	0	0	401	411	2	12	29	22.3	vSM	NP	Velogenic										gga-miR-6596-5p	1
Blastn-short-E100	JX193080	gga-miR-202-5p	100	11	0	0	707	717	18	8	29	22.3		NP	Lentogenic					blastN-short-E100	MN547980	gga-miR-1807	100	11	0	0	401	411	2	12	29	22.3	vSM	NP	Velogenic										gga-miR-6598-5p	39
Blastn-short-E100	JX193082	gga-miR-202-5p	100	11	0	0	707	717	18	8	29	22.3		NP	Lentogenic					blastN-short-E100	MN547981	gga-miR-1807	100	11	0	0	401	411	2	12	29	22.3	vSM	NP	Velogenic										gga-miR-6600-3p	1
Blastn-short-E100	KJ670427	gga-miR-202-5p	100	11	0	0	707	717	18	8	29	22.3		NP	Lentogenic					blastN-short-E100	MF417546	gga-miR-132c-5p	100	11	0	0	655	665	1	11	29	22.3	vSM	NP	Velogenic										gga-miR-6606-5p	1
Blastn-short-E100	KU373026	gga-miR-202-5p	100	11	0	0	707	717	18	8	29	22.3		NP	Lentogenic	GT6c				blastN-short-E100	KX268690	gga-miR-3536	100	11	0	0	663	673	1	11	29	22.3	vSM	NP	Velogenic										gga-miR-6612-5p	12
Identity_E100	JF795531	gga-miR-202-5p	100	11	0	0	717	707	8	18	60	22.4		NP	Lentogenic					blastN-short-E100	KX268691	gga-miR-3536	100	11	0	0	663	673	1	11	29	22.3	vSM	NP	Velogenic										gga-miR-6613-3p	1
Identity_E100	JF950510	gga-miR-202-5p	100	11	0	0	717	707	8	18	60	22.4		NP	Lentogenic					blastN-short-E100	KX791183	gga-miR-3536	100	11	0	0	663	673	1	11	29	22.3	vSM	NP	Velogenic										gga-miR-6615-3p	5
Identity_E100	JX193080	gga-miR-202-5p	100	11	0	0	717	707	8	18	60	22.4		NP	Lentogenic					blastN-short-E100	MF417546	gga-miR-3536	100	11	0	0	663	673	1	11	29	22.3	vSM	NP	Velogenic										gga-miR-6626-5p	1
Identity_E100	JX193082	gga-miR-202-5p	100	11	0	0	717	707	8	18	60	22.4		NP	Lentogenic					blastN-short-E100	MH432252	gga-miR-3536	100	11	0	0	663	673	1	11	29	22.3	vSM	NP	Velogenic										gga-miR-6630-3p	1
Identity_E100	KJ670427	gga-miR-202-5p	100	11	0	0	717	707	8	18	60	22.4		NP	Lentogenic					blastN-short-E100	MN547973	gga-miR-3536	100	11	0	0	663	673	1	11	29	22.3	vSM	NP	Velogenic										gga-miR-6648-3p	68
Identity_E100	KU373026	gga-miR-202-5p	100	11	0	0	717	707	8	18	60	22.4		NP	Lentogenic	GT6c				blastN-short-E100	MN547974	gga-miR-3536	100	11	0	0	663	673	1	11	29	22.3	vSM	NP	Velogenic										gga-miR-6666-3p	1
Identity_E100	AB524405	gga-miR-12227-5p	100	11	0	0	718	728	12	22	60	22.4		NP	Lentogenic					blastN-short-E100	MN547975	gga-miR-3536	100	11	0	0	663	673	1	11	29	22.3	vSM	NP	Velogenic										gga-miR-6670-5p	3
Identity_E100	AB524406	gga-miR-12227-5p	100	11	0	0	718	728	12	22	60	22.4		NP	Velogenic					blastN-short-E100	MN547976	gga-miR-3536	100	11	0	0	663	673	1	11	29	22.3	vSM	NP	Velogenic										gga-miR-6677-3p	3
Identity_E100	HQ008337	gga-miR-12227-5p	100	11	0	0	718	728	12	22	60	22.4		NP	Lentogenic					blastN-short-E100	MN547977	gga-miR-3536	100	11	0	0	663	673	1	11	29	22.3	vSM	NP	Velogenic										gga-miR-6684-5p	6
Blastn-short-E100	JX193082	gga-miR-29a-5p	100	11	0	0	730	740	14	4	29	22.3		NP	Lentogenic					blastN-short-E100	MN547978	gga-miR-3536	100	11	0	0	663	673	1	11	29	22.3	vSM	NP	Velogenic										gga-miR-6702-5p	8
Blastn-short-E100	KJ670427	gga-miR-29a-5p	100	11	0	0	730	740	14	4	29	22.3		NP	Lentogenic					blastN-short-E100	MN547979	gga-miR-3536	100	11	0	0	663	673	1	11	29	22.3	vSM	NP	Velogenic										gga-miR-6703-3p	3
Blastn-short-E100	JX193082	gga-miR-6544-3p	100	12	0	0	732	743	16	5	7.3	24.3		NP	Lentogenic					blastN-short-E100	MN547980	gga-miR-3536	100	11	0	0	663	673	1	11	29	22.3	vSM	NP	Velogenic										gga-miR-6705-5p	44
Blastn-short-E100	KJ670427	gga-miR-6544-3p	100	12	0	0	732	743	16	5	7.3	24.3		NP	Lentogenic					blastN-short-E100	MN547981	gga-miR-3536	100	11	0	0	663	673	1	11	29	22.3	vSM	NP	Velogenic										gga-miR-6706-5p	5
Identity_E100	JF795531	gga-miR-29a-5p	100	11	0	0	740	730	4	14	60	22.4		NP	Lentogenic					blastN-short-E100	KX268690	gga-miR-2131-5p	100	13	0	0	757	769	1	13	1.9	26.3	vSM	NP	Velogenic										gga-miR-7438-5p	8
Identity_E100	JF950510	gga-miR-29a-5p	100	11	0	0	740	730	4	14	60	22.4		NP	Lentogenic					blastN-short-E100	KX268691	gga-miR-2131-5p	100	13	0	0	757	769	1	13	1.9	26.3	vSM	NP	Velogenic										gga-miR-7441-3p	1
Identity_E100	JX193082	gga-miR-29a-5p	100	11	0	0	740	730	4	14	60	22.4		NP	Lentogenic					blastN-short-E100	KX791183	gga-miR-2131-5p	100	13	0	0	757	769	1	13	1.9	26.3	vSM	NP	Velogenic										gga-miR-7441-5p	5
Identity_E100	KJ670427	gga-miR-29a-5p	100	11	0	0	740	730	4	14	60	22.4		NP	Lentogenic					blastN-short-E100	MH432252	gga-miR-2131-5p	100	13	0	0	757	769	1	13	1.9	26.3	vSM	NP	Velogenic										gga-miR-7442-5p	1
Identity_E100	JF795531	gga-miR-6544-3p	100	12	0	0	743	732	5	16	15	24.4		NP	Lentogenic					blastN-short-E100	MN547973	gga-miR-2131-5p	100	13	0	0	757	769	1	13	1.9	26.3	vSM	NP	Velogenic										gga-miR-7451-5p	1
Identity_E100	JF950510	gga-miR-6544-3p	100	12	0	0	743	732	5	16	15	24.4		NP	Lentogenic					blastN-short-E100	MN547974	gga-miR-2131-5p	100	13	0	0	757	769	1	13	1.9	26.3	vSM	NP	Velogenic										gga-miR-7455-3p	1
Identity_E100	JX193082	gga-miR-6544-3p	100	12	0	0	743	732	5	16	15	24.4		NP	Lentogenic					blastN-short-E100	MN547975	gga-miR-2131-5p	100	13	0	0	757	769	1	13	1.9	26.3	vSM	NP	Velogenic										gga-miR-7456-3p	2
Identity_E100	KJ670427	gga-miR-6544-3p	100	12	0	0	743	732	5	16	15	24.4		NP	Lentogenic					blastN-short-E100	MN547976	gga-miR-2131-5p	100	13	0	0	757	769	1	13	1.9	26.3	vSM	NP	Velogenic										gga-miR-7460-3p	2
Blastn-short-E100	KJ499462	gga-miR-1641	100	13	0	0	784	796	20	8	1.9	26.3		NP	Mesogenic					blastN-short-E100	MN547977	gga-miR-2131-5p	100	13	0	0	757	769	1	13	1.9	26.3	vSM	NP	Velogenic										gga-miR-7461-3p	3
Identity_E100	KJ499462	gga-miR-1641	100	13	0	0	796	784	8	20	3.8	26.4		NP	Mesogenic					blastN-short-E100	MN547978	gga-miR-2131-5p	100	13	0	0	757	769	1	13	1.9	26.3	vSM	NP	Velogenic										gga-miR-7462-5p	12
Blastn-short-E100	JX193078	gga-miR-1667-5p	100	11	0	0	799	809	12	2	29	22.3	vSS	NP	Lentogenic					blastN-short-E100	MN547979	gga-miR-2131-5p	100	13	0	0	757	769	1	13	1.9	26.3	vSM	NP	Velogenic										gga-miR-7463-3p	1
Blastn-short-E100	KJ499462	gga-miR-1667-5p	100	11	0	0	799	809	12	2	29	22.3	vSS	NP	Mesogenic					blastN-short-E100	MN547980	gga-miR-2131-5p	100	13	0	0	757	769	1	13	1.9	26.3	vSM	NP	Velogenic										gga-miR-7463-5p	1
Blastn-short-E100	JX193078	gga-miR-1775-3p	100	11	0	0	801	811	22	12	29	22.3		NP	Lentogenic					blastN-short-E100	MN547981	gga-miR-2131-5p	100	13	0	0	757	769	1	13	1.9	26.3	vSM	NP	Velogenic										gga-miR-7465-5p	1
Blastn-short-E100	KJ499462	gga-miR-1775-3p	100	11	0	0	801	811	22	12	29	22.3		NP	Mesogenic					blastN-short-E100	KY284861	gga-miR-128-1-5p	93.333	15	1	0	831	845	2	16	29	22.3	vSM	NP	Lentogenic										gga-miR-7466-3p	1
Identity_E100	AB524405	gga-miR-1667-5p	100	11	0	0	809	799	2	12	60	22.4	vSM	NP	Lentogenic					blastN-short-E100	MF417546	gga-miR-12213-5p	100	11	0	0	1087	1097	3	13	29	22.3	vSM	NP	Velogenic										gga-miR-7472-5p	1
Identity_E100	AB524406	gga-miR-1667-5p	100	11	0	0	809	799	2	12	60	22.4		NP	Velogenic					blastN-short-E100	LC589003	gga-miR-1625-3p	100	11	0	0	1092	1102	2	12	29	22.3	vSM	NP	Velogenic										gga-miR-7476-3p	5
Identity_E100	HQ008337	gga-miR-1667-5p	100	11	0	0	809	799	2	12	60	22.4	vSM	NP	Lentogenic					blastN-short-E100	LC589004	gga-miR-1625-3p	100	11	0	0	1092	1102	2	12	29	22.3	vSM	NP	Velogenic										gga-miR-757	2
Identity_E100	JX193078	gga-miR-1667-5p	100	11	0	0	809	799	2	12	60	22.4		NP	Lentogenic					blastN-short-E100	KY284861	gga-miR-1754-3p	93.333	15	1	0	1518	1532	1	15	29	22.3	vSM	NP	Lentogenic										gga-miR-9-3p	4
Identity_E100	KJ499462	gga-miR-1667-5p	100	11	0	0	809	799	2	12	60	22.4		NP	Mesogenic					blastN-short-E100	KX761866	gga-miR-6598-5p	93.333	15	1	0	2030	2044	1	15	29	22.3	vSM	P	Mesogenic										Grand Total	1629
Identity_E100	AB524405	gga-miR-1775-3p	100	11	0	0	811	801	12	22	60	22.4		NP	Lentogenic					blastN-short-E100	KY247177	gga-miR-6598-5p	93.333	15	1	0	2030	2044	1	15	29	22.3	vSM	P	Velogenic
Identity_E100	AB524406	gga-miR-1775-3p	100	11	0	0	811	801	12	22	60	22.4		NP	Velogenic					blastN-short-E100	MN547975	gga-miR-6598-5p	93.333	15	1	0	2037	2051	2	16	29	22.3	vSM	P	Velogenic
Identity_E100	HQ008337	gga-miR-1775-3p	100	11	0	0	811	801	12	22	60	22.4		NP	Lentogenic					blastN-short-E100	MN547977	gga-miR-6598-5p	93.333	15	1	0	2037	2051	2	16	29	22.3	vSM	P	Velogenic
Identity_E100	JX193078	gga-miR-1775-3p	100	11	0	0	811	801	12	22	60	22.4		NP	Lentogenic					blastN-short-E100	MN547979	gga-miR-6598-5p	93.333	15	1	0	2037	2051	2	16	29	22.3	vSM	P	Velogenic
Identity_E100	KJ499462	gga-miR-1775-3p	100	11	0	0	811	801	12	22	60	22.4		NP	Mesogenic					blastN-short-E100	MN547981	gga-miR-6598-5p	93.333	15	1	0	2037	2051	2	16	29	22.3	vSM	P	Velogenic
Blastn-short-E100	JX193081	gga-miR-128-1-5p	100	11	0	0	833	843	4	14	29	22.3		NP	Lentogenic					blastN-short-E100	KX761866	gga-miR-6598-5p	100	12	0	0	2333	2344	2	13	7.3	24.3	vSM	P	Mesogenic
Blastn-short-E100	JX193083	gga-miR-128-1-5p	100	11	0	0	833	843	4	14	29	22.3		NP	Lentogenic					blastN-short-E100	KY247177	gga-miR-6598-5p	100	12	0	0	2333	2344	2	13	7.3	24.3	vSM	P	Velogenic
Identity_E100	HM125898	gga-miR-128-1-5p	100	11	0	0	833	843	4	14	60	22.4		NP	Lentogenic					blastN-short-E100	KX268690	gga-miR-1636	100	11	0	0	2563	2573	1	11	29	22.3	vSM	P	Velogenic
Identity_E100	JX193077	gga-miR-128-1-5p	100	11	0	0	833	843	4	14	60	22.4		NP	Lentogenic					blastN-short-E100	KX268691	gga-miR-1636	100	11	0	0	2563	2573	1	11	29	22.3	vSM	P	Velogenic
Identity_E100	JX193081	gga-miR-128-1-5p	100	11	0	0	833	843	4	14	60	22.4		NP	Lentogenic					blastN-short-E100	KX791183	gga-miR-1636	100	11	0	0	2563	2573	1	11	29	22.3	vSM	P	Velogenic
Identity_E100	JX193083	gga-miR-128-1-5p	100	11	0	0	833	843	4	14	60	22.4		NP	Lentogenic					blastN-short-E100	MH432252	gga-miR-1636	100	11	0	0	2563	2573	1	11	29	22.3	vSM	P	Velogenic
Blastn-short-E100	KJ670427	gga-miR-1730-5p	100	11	0	0	847	857	11	21	29	22.3		NP	Lentogenic					blastN-short-E100	MN547973	gga-miR-1636	100	11	0	0	2563	2573	1	11	29	22.3	vSM	P	Velogenic
Identity_E100	KJ670427	gga-miR-1730-5p	100	11	0	0	847	857	11	21	60	22.4		NP	Lentogenic					blastN-short-E100	MN547974	gga-miR-1636	100	11	0	0	2563	2573	1	11	29	22.3	vSM	P	Velogenic
Identity_E100	HM125898	gga-miR-1786	100	12	0	0	848	837	9	20	15	24.4		NP	Lentogenic					blastN-short-E100	MN547975	gga-miR-1636	100	11	0	0	2563	2573	1	11	29	22.3	vSM	P	Velogenic
Blastn-short-E100	JX193078	gga-miR-1792	100	12	0	0	897	908	9	20	7.3	24.3		NP	Lentogenic					blastN-short-E100	MN547976	gga-miR-1636	100	11	0	0	2563	2573	1	11	29	22.3	vSM	P	Velogenic
Blastn-short-E100	JX193079	gga-miR-1792	100	12	0	0	897	908	9	20	7.3	24.3		NP	Lentogenic					blastN-short-E100	MN547977	gga-miR-1636	100	11	0	0	2563	2573	1	11	29	22.3	vSM	P	Velogenic
Blastn-short-E100	KJ499462	gga-miR-1792	100	12	0	0	897	908	9	20	7.3	24.3		NP	Mesogenic					blastN-short-E100	MN547978	gga-miR-1636	100	11	0	0	2563	2573	1	11	29	22.3	vSM	P	Velogenic
Identity_E100	AB524405	gga-miR-1792	100	12	0	0	897	908	9	20	15	24.4		NP	Lentogenic					blastN-short-E100	MN547979	gga-miR-1636	100	11	0	0	2563	2573	1	11	29	22.3	vSM	P	Velogenic
Identity_E100	AB524406	gga-miR-1792	100	12	0	0	897	908	9	20	15	24.4		NP	Velogenic					blastN-short-E100	MN547980	gga-miR-1636	100	11	0	0	2563	2573	1	11	29	22.3	vSM	P	Velogenic
Identity_E100	HQ008337	gga-miR-1792	100	12	0	0	897	908	9	20	15	24.4		NP	Lentogenic					blastN-short-E100	MN547981	gga-miR-1636	100	11	0	0	2563	2573	1	11	29	22.3	vSM	P	Velogenic
Identity_E100	JX193078	gga-miR-1792	100	12	0	0	897	908	9	20	15	24.4		NP	Lentogenic					blastN-short-E100	KX268690	gga-miR-1554	100	11	0	0	2564	2574	1	11	29	22.3	vSM	P	Velogenic
Identity_E100	JX193079	gga-miR-1792	100	12	0	0	897	908	9	20	15	24.4		NP	Lentogenic					blastN-short-E100	KX268691	gga-miR-1554	100	11	0	0	2564	2574	1	11	29	22.3	vSM	P	Velogenic
Identity_E100	KJ499462	gga-miR-1792	100	12	0	0	897	908	9	20	15	24.4		NP	Mesogenic					blastN-short-E100	KX791183	gga-miR-1554	100	11	0	0	2564	2574	1	11	29	22.3	vSM	P	Velogenic
Blastn-short-E100	JX193078	gga-miR-6600-3p	100	11	0	0	909	919	11	1	29	22.3	vSS	NP	Lentogenic					blastN-short-E100	MH432252	gga-miR-1554	100	11	0	0	2564	2574	1	11	29	22.3	vSM	P	Velogenic
Blastn-short-E100	KJ499462	gga-miR-6600-3p	100	11	0	0	909	919	11	1	29	22.3	vSS	NP	Mesogenic					blastN-short-E100	MN547973	gga-miR-1554	100	11	0	0	2564	2574	1	11	29	22.3	vSM	P	Velogenic
Identity_E100	JX193078	gga-miR-6600-3p	100	11	0	0	919	909	1	11	60	22.4	vSM	NP	Lentogenic					blastN-short-E100	MN547974	gga-miR-1554	100	11	0	0	2564	2574	1	11	29	22.3	vSM	P	Velogenic
Identity_E100	KJ499462	gga-miR-6600-3p	100	11	0	0	919	909	1	11	60	22.4		NP	Mesogenic					blastN-short-E100	MN547975	gga-miR-1554	100	11	0	0	2564	2574	1	11	29	22.3	vSM	P	Velogenic
Identity_E100	HQ008337	gga-miR-1713	100	13	0	0	926	914	10	22	3.8	26.4		NP	Lentogenic					blastN-short-E100	MN547976	gga-miR-1554	100	11	0	0	2564	2574	1	11	29	22.3	vSM	P	Velogenic
Blastn-short-E100	JX193082	gga-miR-1658-3p	100	11	0	0	944	954	21	11	29	22.3		NP	Lentogenic					blastN-short-E100	MN547977	gga-miR-1554	100	11	0	0	2564	2574	1	11	29	22.3	vSM	P	Velogenic
Blastn-short-E100	KJ670427	gga-miR-1658-3p	100	11	0	0	944	954	21	11	29	22.3		NP	Lentogenic					blastN-short-E100	MN547978	gga-miR-1554	100	11	0	0	2564	2574	1	11	29	22.3	vSM	P	Velogenic
Identity_E100	JF795531	gga-miR-1658-3p	100	11	0	0	954	944	11	21	60	22.4		NP	Lentogenic					blastN-short-E100	MN547979	gga-miR-1554	100	11	0	0	2564	2574	1	11	29	22.3	vSM	P	Velogenic
Identity_E100	JF950510	gga-miR-1658-3p	100	11	0	0	954	944	11	21	60	22.4		NP	Lentogenic					blastN-short-E100	MN547980	gga-miR-1554	100	11	0	0	2564	2574	1	11	29	22.3	vSM	P	Velogenic
Identity_E100	JX193082	gga-miR-1658-3p	100	11	0	0	954	944	11	21	60	22.4		NP	Lentogenic					blastN-short-E100	MN547981	gga-miR-1554	100	11	0	0	2564	2574	1	11	29	22.3	vSM	P	Velogenic
Identity_E100	KJ670427	gga-miR-1658-3p	100	11	0	0	954	944	11	21	60	22.4		NP	Lentogenic					blastN-short-E100	MF417546	gga-miR-12216-3p	100	11	0	0	2886	2896	2	12	29	22.3	vSM	P	Velogenic
Blastn-short-E100	JX193079	gga-miR-1453	100	12	0	0	975	986	4	15	7.3	24.3		NP	Lentogenic					blastN-short-E100	KY284861	gga-miR-135a-1-3p	100	11	0	0	2940	2950	3	13	29	22.3	vSM	P	Lentogenic
Blastn-short-E100	KJ670427	gga-miR-1453	100	12	0	0	975	986	4	15	7.3	24.3		NP	Lentogenic					blastN-short-E100	LC589003	gga-miR-135a-1-3p	100	11	0	0	2940	2950	3	13	29	22.3	vSM	P	Velogenic
Identity_E100	JX193079	gga-miR-1453	100	12	0	0	975	986	4	15	15	24.4		NP	Lentogenic					blastN-short-E100	LC589004	gga-miR-135a-1-3p	100	11	0	0	2940	2950	3	13	29	22.3	vSM	P	Velogenic
Identity_E100	KJ670427	gga-miR-1453	100	12	0	0	975	986	4	15	15	24.4		NP	Lentogenic					blastN-short-E100	KY284861	gga-miR-1762	100	11	0	0	3136	3146	1	11	29	22.3	vSM	Intergenic	Lentogenic
Blastn-short-E100	JX193078	gga-miR-12223-3p	100	11	0	0	976	986	15	5	29	22.3		NP	Lentogenic					blastN-short-E100	KX268690	gga-miR-1745	100	12	0	0	3567	3578	1	12	7.3	24.3	vSM	M	Velogenic
Blastn-short-E100	KJ499462	gga-miR-12223-3p	100	11	0	0	976	986	15	5	29	22.3		NP	Mesogenic					blastN-short-E100	KX268691	gga-miR-1745	100	12	0	0	3567	3578	1	12	7.3	24.3	vSM	M	Velogenic
Identity_E100	JX193078	gga-miR-12223-3p	100	11	0	0	986	976	5	15	60	22.4		NP	Lentogenic					blastN-short-E100	KX791183	gga-miR-1745	100	12	0	0	3567	3578	1	12	7.3	24.3	vSM	M	Velogenic
Identity_E100	KJ499462	gga-miR-12223-3p	100	11	0	0	986	976	5	15	60	22.4		NP	Mesogenic					blastN-short-E100	MH432252	gga-miR-1745	100	12	0	0	3567	3578	1	12	7.3	24.3	vSM	M	Velogenic
Blastn-short-E100	KU373026	gga-miR-12213-5p	100	11	0	0	1087	1097	3	13	29	22.3	vSM	NP	Lentogenic	GT6c				blastN-short-E100	MN547973	gga-miR-1745	100	12	0	0	3567	3578	1	12	7.3	24.3	vSM	M	Velogenic
Identity_E100	KU373026	gga-miR-12213-5p	100	11	0	0	1087	1097	3	13	60	22.4		NP	Lentogenic	GT6c				blastN-short-E100	MN547974	gga-miR-1745	100	12	0	0	3567	3578	1	12	7.3	24.3	vSM	M	Velogenic
Blastn-short-E100	JX193078	gga-miR-1625-3p	100	11	0	0	1092	1102	2	12	29	22.3	vSM	NP	Lentogenic					blastN-short-E100	MN547975	gga-miR-1745	100	12	0	0	3567	3578	1	12	7.3	24.3	vSM	M	Velogenic
Blastn-short-E100	KJ499462	gga-miR-1625-3p	100	11	0	0	1092	1102	2	12	29	22.3	vSM	NP	Mesogenic					blastN-short-E100	MN547976	gga-miR-1745	100	12	0	0	3567	3578	1	12	7.3	24.3	vSM	M	Velogenic
Identity_E100	AB524405	gga-miR-1625-3p	100	11	0	0	1092	1102	2	12	60	22.4	vSM	NP	Lentogenic					blastN-short-E100	MN547977	gga-miR-1745	100	12	0	0	3567	3578	1	12	7.3	24.3	vSM	M	Velogenic
Identity_E100	AB524406	gga-miR-1625-3p	100	11	0	0	1092	1102	2	12	60	22.4	vSM	NP	Velogenic					blastN-short-E100	MN547978	gga-miR-1745	100	12	0	0	3567	3578	1	12	7.3	24.3	vSM	M	Velogenic
Identity_E100	JX193078	gga-miR-1625-3p	100	11	0	0	1092	1102	2	12	60	22.4	vSM	NP	Lentogenic					blastN-short-E100	MN547979	gga-miR-1745	100	12	0	0	3567	3578	1	12	7.3	24.3	vSM	M	Velogenic
Identity_E100	KJ499462	gga-miR-1625-3p	100	11	0	0	1092	1102	2	12	60	22.4		NP	Mesogenic					blastN-short-E100	MN547980	gga-miR-1745	100	12	0	0	3567	3578	1	12	7.3	24.3	vSM	M	Velogenic
Identity_E100	AB524405	gga-miR-223	100	11	0	0	1156	1166	9	19	60	22.4		NP	Lentogenic					blastN-short-E100	MN547981	gga-miR-1745	100	12	0	0	3567	3578	1	12	7.3	24.3	vSM	M	Velogenic
Identity_E100	AB524406	gga-miR-223	100	11	0	0	1156	1166	9	19	60	22.4		NP	Velogenic					blastN-short-E100	KY284861	gga-miR-757	100	12	0	0	3716	3727	2	13	7.3	24.3	vSM	M	Lentogenic
Identity_E100	HQ008337	gga-miR-223	100	11	0	0	1156	1166	9	19	60	22.4		NP	Lentogenic					blastN-short-E100	KX268690	gga-let-7k-3p	100	11	0	0	3896	3906	1	11	29	22.3	vSM	M	Velogenic
Blastn-short-E100	JX193078	gga-miR-6604-5p	100	13	0	0	1171	1183	9	21	1.9	26.3		NP	Lentogenic					blastN-short-E100	KX268690	gga-let-7f-3p	100	11	0	0	3896	3906	1	11	29	22.3	vSM	M	Velogenic
Blastn-short-E100	KJ499462	gga-miR-6604-5p	100	13	0	0	1171	1183	9	21	1.9	26.3		NP	Mesogenic					blastN-short-E100	KX268690	gga-let-7a-3p	100	11	0	0	3896	3906	1	11	29	22.3	vSM	M	Velogenic
Identity_E100	AB524405	gga-miR-6604-5p	100	13	0	0	1171	1183	9	21	3.8	26.4		NP	Lentogenic					blastN-short-E100	KX268691	gga-let-7k-3p	100	11	0	0	3896	3906	1	11	29	22.3	vSM	M	Velogenic
Identity_E100	AB524406	gga-miR-6604-5p	100	13	0	0	1171	1183	9	21	3.8	26.4		NP	Velogenic					blastN-short-E100	KX268691	gga-let-7f-3p	100	11	0	0	3896	3906	1	11	29	22.3	vSM	M	Velogenic
Identity_E100	HQ008337	gga-miR-6604-5p	100	13	0	0	1171	1183	9	21	3.8	26.4		NP	Lentogenic					blastN-short-E100	KX268691	gga-let-7a-3p	100	11	0	0	3896	3906	1	11	29	22.3	vSM	M	Velogenic
Identity_E100	JX193078	gga-miR-6604-5p	100	13	0	0	1171	1183	9	21	3.8	26.4		NP	Lentogenic					blastN-short-E100	KX791183	gga-let-7k-3p	100	11	0	0	3896	3906	1	11	29	22.3	vSM	M	Velogenic
Identity_E100	KJ499462	gga-miR-6604-5p	100	13	0	0	1171	1183	9	21	3.8	26.4		NP	Mesogenic					blastN-short-E100	KX791183	gga-let-7f-3p	100	11	0	0	3896	3906	1	11	29	22.3	vSM	M	Velogenic
Identity_E100	AB524405	gga-miR-12227-5p	100	11	0	0	1226	1236	10	20	60	22.4		NP	Lentogenic					blastN-short-E100	KX791183	gga-let-7a-3p	100	11	0	0	3896	3906	1	11	29	22.3	vSM	M	Velogenic
Identity_E100	AB524406	gga-miR-12227-5p	100	11	0	0	1226	1236	10	20	60	22.4		NP	Velogenic					blastN-short-E100	MH432252	gga-let-7k-3p	100	11	0	0	3896	3906	1	11	29	22.3	vSM	M	Velogenic
Identity_E100	HQ008337	gga-miR-12227-5p	100	11	0	0	1226	1236	10	20	60	22.4		NP	Lentogenic					blastN-short-E100	MH432252	gga-let-7f-3p	100	11	0	0	3896	3906	1	11	29	22.3	vSM	M	Velogenic
Blastn-short-E100	KJ499462	gga-miR-1643-3p	100	11	0	0	1275	1285	17	7	29	22.3		NP	Mesogenic					blastN-short-E100	MH432252	gga-let-7a-3p	100	11	0	0	3896	3906	1	11	29	22.3	vSM	M	Velogenic
Identity_E100	KJ499462	gga-miR-1643-3p	100	11	0	0	1285	1275	7	17	60	22.4		NP	Mesogenic					blastN-short-E100	MN547973	gga-let-7k-3p	100	11	0	0	3896	3906	1	11	29	22.3	vSM	M	Velogenic
Blastn-short-E100	JX193079	gga-miR-1735	100	12	0	0	1303	1314	17	6	7.3	24.3		NP	Lentogenic					blastN-short-E100	MN547973	gga-let-7f-3p	100	11	0	0	3896	3906	1	11	29	22.3	vSM	M	Velogenic
Identity_E100	JX193079	gga-miR-1735	100	12	0	0	1314	1303	6	17	15	24.4		NP	Lentogenic					blastN-short-E100	MN547973	gga-let-7a-3p	100	11	0	0	3896	3906	1	11	29	22.3	vSM	M	Velogenic
Blastn-short-E100	JX193079	gga-miR-1726	100	11	0	0	1349	1359	13	3	29	22.3	vSS	NP	Lentogenic					blastN-short-E100	MN547974	gga-let-7k-3p	100	11	0	0	3896	3906	1	11	29	22.3	vSM	M	Velogenic
Identity_E100	JX193079	gga-miR-1726	100	11	0	0	1359	1349	3	13	60	22.4	vSM	NP	Lentogenic					blastN-short-E100	MN547974	gga-let-7f-3p	100	11	0	0	3896	3906	1	11	29	22.3	vSM	M	Velogenic
Identity_E100	JF795531	gga-miR-12242-5p	100	11	0	0	1381	1391	3	13	60	22.4	vSM	NP	Lentogenic					blastN-short-E100	MN547974	gga-let-7a-3p	100	11	0	0	3896	3906	1	11	29	22.3	vSM	M	Velogenic
Identity_E100	JF950510	gga-miR-12242-5p	100	11	0	0	1381	1391	3	13	60	22.4	vSM	NP	Lentogenic					blastN-short-E100	MN547975	gga-let-7k-3p	100	11	0	0	3896	3906	1	11	29	22.3	vSM	M	Velogenic
Identity_E100	JX193082	gga-miR-12242-5p	100	11	0	0	1381	1391	3	13	60	22.4		NP	Lentogenic					blastN-short-E100	MN547975	gga-let-7f-3p	100	11	0	0	3896	3906	1	11	29	22.3	vSM	M	Velogenic
Identity_E100	KJ670427	gga-miR-12242-5p	100	11	0	0	1381	1391	3	13	60	22.4		NP	Lentogenic					blastN-short-E100	MN547975	gga-let-7a-3p	100	11	0	0	3896	3906	1	11	29	22.3	vSM	M	Velogenic
Blastn-short-E100	JX193078	gga-miR-12219-5p	100	12	0	0	1389	1400	14	3	7.3	24.3	vSS	NP	Lentogenic					blastN-short-E100	MN547976	gga-let-7k-3p	100	11	0	0	3896	3906	1	11	29	22.3	vSM	M	Velogenic
Blastn-short-E100	KJ499462	gga-miR-12219-5p	100	12	0	0	1389	1400	14	3	7.3	24.3	vSS	NP	Mesogenic					blastN-short-E100	MN547976	gga-let-7f-3p	100	11	0	0	3896	3906	1	11	29	22.3	vSM	M	Velogenic
Identity_E100	AB524405	gga-miR-12219-5p	100	12	0	0	1400	1389	3	14	15	24.4	vSM	NP	Lentogenic					blastN-short-E100	MN547976	gga-let-7a-3p	100	11	0	0	3896	3906	1	11	29	22.3	vSM	M	Velogenic
Identity_E100	AB524406	gga-miR-12219-5p	100	12	0	0	1400	1389	3	14	15	24.4		NP	Velogenic					blastN-short-E100	MN547977	gga-let-7k-3p	100	11	0	0	3896	3906	1	11	29	22.3	vSM	M	Velogenic
Identity_E100	JX193078	gga-miR-12219-5p	100	12	0	0	1400	1389	3	14	15	24.4		NP	Lentogenic					blastN-short-E100	MN547977	gga-let-7f-3p	100	11	0	0	3896	3906	1	11	29	22.3	vSM	M	Velogenic
Identity_E100	KJ499462	gga-miR-12219-5p	100	12	0	0	1400	1389	3	14	15	24.4	vSM	NP	Mesogenic					blastN-short-E100	MN547977	gga-let-7a-3p	100	11	0	0	3896	3906	1	11	29	22.3	vSM	M	Velogenic
Blastn-short-E100	JX193078	gga-miR-6703-3p	100	11	0	0	1423	1433	11	1	29	22.3	vSS	NP	Lentogenic					blastN-short-E100	MN547978	gga-let-7k-3p	100	11	0	0	3896	3906	1	11	29	22.3	vSM	M	Velogenic
Blastn-short-E100	KJ499462	gga-miR-6703-3p	100	11	0	0	1423	1433	11	1	29	22.3	vSS	NP	Mesogenic					blastN-short-E100	MN547978	gga-let-7f-3p	100	11	0	0	3896	3906	1	11	29	22.3	vSM	M	Velogenic
Identity_E100	AB524405	gga-miR-6703-3p	100	11	0	0	1433	1423	1	11	60	22.4		NP	Lentogenic					blastN-short-E100	MN547978	gga-let-7a-3p	100	11	0	0	3896	3906	1	11	29	22.3	vSM	M	Velogenic
Identity_E100	AB524406	gga-miR-6703-3p	100	11	0	0	1433	1423	1	11	60	22.4		NP	Velogenic					blastN-short-E100	MN547979	gga-let-7k-3p	100	11	0	0	3896	3906	1	11	29	22.3	vSM	M	Velogenic
Identity_E100	JX193078	gga-miR-6703-3p	100	11	0	0	1433	1423	1	11	60	22.4	vSM	NP	Lentogenic					blastN-short-E100	MN547979	gga-let-7f-3p	100	11	0	0	3896	3906	1	11	29	22.3	vSM	M	Velogenic
Identity_E100	KJ499462	gga-miR-6703-3p	100	11	0	0	1433	1423	1	11	60	22.4		NP	Mesogenic					blastN-short-E100	MN547979	gga-let-7a-3p	100	11	0	0	3896	3906	1	11	29	22.3	vSM	M	Velogenic
Identity_E100	AB524405	gga-miR-449b-5p	100	11	0	0	1493	1483	9	19	60	22.4		NP	Lentogenic					blastN-short-E100	MN547980	gga-let-7k-3p	100	11	0	0	3896	3906	1	11	29	22.3	vSM	M	Velogenic
Identity_E100	AB524406	gga-miR-449b-5p	100	11	0	0	1493	1483	9	19	60	22.4		NP	Velogenic					blastN-short-E100	MN547980	gga-let-7f-3p	100	11	0	0	3896	3906	1	11	29	22.3	vSM	M	Velogenic
Identity_E100	HQ008337	gga-miR-449b-5p	100	11	0	0	1493	1483	9	19	60	22.4		NP	Lentogenic					blastN-short-E100	MN547980	gga-let-7a-3p	100	11	0	0	3896	3906	1	11	29	22.3	vSM	M	Velogenic
Identity_E100	AB524405	gga-miR-12227-5p	100	11	0	0	1514	1524	10	20	60	22.4		NP	Lentogenic					blastN-short-E100	MN547981	gga-let-7k-3p	100	11	0	0	3896	3906	1	11	29	22.3	vSM	M	Velogenic
Identity_E100	AB524406	gga-miR-12227-5p	100	11	0	0	1514	1524	10	20	60	22.4		NP	Velogenic					blastN-short-E100	MN547981	gga-let-7f-3p	100	11	0	0	3896	3906	1	11	29	22.3	vSM	M	Velogenic
Identity_E100	HQ008337	gga-miR-12227-5p	100	11	0	0	1514	1524	10	20	60	22.4		NP	Lentogenic					blastN-short-E100	MN547981	gga-let-7a-3p	100	11	0	0	3896	3906	1	11	29	22.3	vSM	M	Velogenic
Blastn-short-E100	JX193080	gga-miR-12270-5p	100	11	0	0	1515	1525	17	7	29	22.3		NP	Lentogenic					blastN-short-E100	LC589003	gga-miR-133a-5p	100	11	0	0	3958	3968	2	12	29	22.3	vSM	M	Velogenic
Blastn-short-E100	JX193082	gga-miR-12270-5p	100	11	0	0	1515	1525	17	7	29	22.3		NP	Lentogenic					blastN-short-E100	LC589004	gga-miR-133a-5p	100	11	0	0	3958	3968	2	12	29	22.3	vSM	M	Velogenic
Blastn-short-E100	KJ670427	gga-miR-12270-5p	100	11	0	0	1515	1525	17	7	29	22.3		NP	Lentogenic					blastN-short-E100	MF417546	gga-miR-7465-5p	93.75	16	1	0	3974	3989	1	16	7.3	24.3	vSM	M	Velogenic
Identity_E100	JF795531	gga-miR-12270-5p	100	11	0	0	1525	1515	7	17	60	22.4		NP	Lentogenic					blastN-short-E100	KX761866	gga-miR-6565-3p	100	12	0	0	4118	4129	1	12	7.3	24.3	vSM	M	Mesogenic
Identity_E100	JF950510	gga-miR-12270-5p	100	11	0	0	1525	1515	7	17	60	22.4		NP	Lentogenic					blastN-short-E100	KY247177	gga-miR-6565-3p	100	12	0	0	4118	4129	1	12	7.3	24.3	vSM	M	Velogenic
Identity_E100	JX193080	gga-miR-12270-5p	100	11	0	0	1525	1515	7	17	60	22.4		NP	Lentogenic					blastN-short-E100	KX268690	gga-miR-6565-3p	100	11	0	0	4124	4134	1	11	29	22.3	vSM	M	Velogenic
Identity_E100	JX193082	gga-miR-12270-5p	100	11	0	0	1525	1515	7	17	60	22.4		NP	Lentogenic					blastN-short-E100	KX268691	gga-miR-6565-3p	100	11	0	0	4124	4134	1	11	29	22.3	vSM	M	Velogenic
Identity_E100	KJ670427	gga-miR-12270-5p	100	11	0	0	1525	1515	7	17	60	22.4		NP	Lentogenic					blastN-short-E100	KX791183	gga-miR-6565-3p	100	11	0	0	4124	4134	1	11	29	22.3	vSM	M	Velogenic
Blastn-short-E100	KU373026	gga-miR-12232-5p	100	11	0	0	1533	1543	5	15	29	22.3		NP	Lentogenic	GT6c				blastN-short-E100	MH432252	gga-miR-6565-3p	100	11	0	0	4124	4134	1	11	29	22.3	vSM	M	Velogenic
Identity_E100	KU373026	gga-miR-12232-5p	100	11	0	0	1533	1543	5	15	60	22.4		NP	Lentogenic	GT6c				blastN-short-E100	MN547973	gga-miR-6565-3p	100	11	0	0	4124	4134	1	11	29	22.3	vSM	M	Velogenic
Identity_E100	AB524405	gga-miR-12279-3p	100	12	0	0	1535	1546	7	18	15	24.4		NP	Lentogenic					blastN-short-E100	MN547974	gga-miR-6565-3p	100	11	0	0	4124	4134	1	11	29	22.3	vSM	M	Velogenic
Identity_E100	AB524406	gga-miR-12279-3p	100	12	0	0	1535	1546	7	18	15	24.4		NP	Velogenic					blastN-short-E100	MN547975	gga-miR-6565-3p	100	11	0	0	4124	4134	1	11	29	22.3	vSM	M	Velogenic
Identity_E100	HQ008337	gga-miR-12279-3p	100	12	0	0	1535	1546	7	18	15	24.4		NP	Lentogenic					blastN-short-E100	MN547976	gga-miR-6565-3p	100	11	0	0	4124	4134	1	11	29	22.3	vSM	M	Velogenic
Identity_E100	AB524405	gga-miR-12259-5p	100	11	0	0	1542	1532	13	23	60	22.4		NP	Lentogenic					blastN-short-E100	MN547977	gga-miR-6565-3p	100	11	0	0	4124	4134	1	11	29	22.3	vSM	M	Velogenic
Identity_E100	AB524406	gga-miR-12259-5p	100	11	0	0	1542	1532	13	23	60	22.4		NP	Velogenic					blastN-short-E100	MN547978	gga-miR-6565-3p	100	11	0	0	4124	4134	1	11	29	22.3	vSM	M	Velogenic
Identity_E100	HQ008337	gga-miR-12259-5p	100	11	0	0	1542	1532	13	23	60	22.4		NP	Lentogenic					blastN-short-E100	MN547979	gga-miR-6565-3p	100	11	0	0	4124	4134	1	11	29	22.3	vSM	M	Velogenic
Blastn-short-E100	JX193078	gga-miR-1665	100	12	0	0	1548	1559	13	2	7.3	24.3	vSS	NP	Lentogenic					blastN-short-E100	MN547980	gga-miR-6565-3p	100	11	0	0	4124	4134	1	11	29	22.3	vSM	M	Velogenic
Blastn-short-E100	JX193081	gga-miR-1665	100	12	0	0	1548	1559	13	2	7.3	24.3	vSS	NP	Lentogenic					blastN-short-E100	MN547981	gga-miR-6565-3p	100	11	0	0	4124	4134	1	11	29	22.3	vSM	M	Velogenic
Blastn-short-E100	JX193083	gga-miR-1665	100	12	0	0	1548	1559	13	2	7.3	24.3	vSS	NP	Lentogenic					blastN-short-E100	KY284861	gga-miR-12218-5p	89.474	19	2	0	4295	4313	3	21	29	22.3	vSM	M	Lentogenic
Identity_E100	HM125898	gga-miR-1665	100	12	0	0	1559	1548	2	13	15	24.4		NP	Lentogenic					blastN-short-E100	LC589003	gga-miR-12218-5p	89.474	19	2	0	4295	4313	3	21	29	22.3	vSM	M	Velogenic
Identity_E100	JX193077	gga-miR-1665	100	12	0	0	1559	1548	2	13	15	24.4		NP	Lentogenic					blastN-short-E100	LC589004	gga-miR-12218-5p	89.474	19	2	0	4295	4313	3	21	29	22.3	vSM	M	Velogenic
Identity_E100	JX193078	gga-miR-1665	100	12	0	0	1559	1548	2	13	15	24.4		NP	Lentogenic					blastN-short-E100	KX761866	gga-miR-1802	100	11	0	0	4302	4312	1	11	29	22.3	vSM	M	Mesogenic
Identity_E100	JX193081	gga-miR-1665	100	12	0	0	1559	1548	2	13	15	24.4		NP	Lentogenic					blastN-short-E100	KY247177	gga-miR-1802	100	11	0	0	4302	4312	1	11	29	22.3	vSM	M	Velogenic
Identity_E100	JX193083	gga-miR-1665	100	12	0	0	1559	1548	2	13	15	24.4		NP	Lentogenic					blastN-short-E100	LC589003	gga-miR-1780	100	11	0	0	4314	4324	2	12	29	22.3	vSM	M	Velogenic
Identity_E100	HM125898	gga-miR-1651-5p	100	12	0	0	1616	1605	11	22	15	24.4		Intergenic	Lentogenic					blastN-short-E100	LC589004	gga-miR-1780	100	11	0	0	4314	4324	2	12	29	22.3	vSM	M	Velogenic
Blastn-short-E100	KJ499462	gga-miR-6658-3p	100	11	0	0	1625	1635	18	8	29	22.3		Intergenic	Mesogenic					blastN-short-E100	LC589003	gga-miR-7461-3p	100	11	0	0	4627	4637	1	11	29	22.3	vSM	F	Velogenic
Blastn-short-E100	KU373026	gga-miR-1720-3p	100	11	0	0	1627	1637	17	7	29	22.3		Intergenic	Lentogenic	GT6c				blastN-short-E100	LC589004	gga-miR-7461-3p	100	11	0	0	4627	4637	1	11	29	22.3	vSM	F	Velogenic
Identity_E100	HQ008337	gga-miR-12279-3p	100	11	0	0	1628	1638	10	20	60	22.4		Intergenic	Lentogenic					blastN-short-E100	LC589003	gga-miR-466	100	11	0	0	4707	4717	1	11	29	22.3	vSM	F	Velogenic
Blastn-short-E100	JX193078	gga-miR-1790	100	11	0	0	1631	1641	11	1	29	22.3	vSS	Intergenic	Lentogenic					blastN-short-E100	LC589004	gga-miR-466	100	11	0	0	4707	4717	1	11	29	22.3	vSM	F	Velogenic
Blastn-short-E100	JX193079	gga-miR-1790	100	11	0	0	1631	1641	11	1	29	22.3	vSS	Intergenic	Lentogenic					blastN-short-E100	KY284861	gga-miR-1784-5p	100	12	0	0	4969	4980	1	12	7.3	24.3	vSM	F	Lentogenic
Blastn-short-E100	JX193080	gga-miR-1790	100	11	0	0	1631	1641	11	1	29	22.3	vSS	Intergenic	Lentogenic					blastN-short-E100	KX761866	gga-miR-6580-5p	93.333	15	1	0	5189	5203	2	16	29	22.3	vSM	F	Mesogenic
Blastn-short-E100	JX193081	gga-miR-1790	100	11	0	0	1631	1641	11	1	29	22.3	vSS	Intergenic	Lentogenic					blastN-short-E100	KY247177	gga-miR-6580-5p	93.333	15	1	0	5189	5203	2	16	29	22.3	vSM	F	Velogenic
Blastn-short-E100	JX193082	gga-miR-1790	100	11	0	0	1631	1641	11	1	29	22.3	vSS	Intergenic	Lentogenic					blastN-short-E100	KY284861	gga-miR-7455-3p	100	11	0	0	5420	5430	1	11	29	22.3	vSM	F	Lentogenic
Blastn-short-E100	JX193083	gga-miR-1790	100	11	0	0	1631	1641	11	1	29	22.3	vSS	Intergenic	Lentogenic					blastN-short-E100	KY284861	gga-miR-1642	100	11	0	0	5793	5803	2	12	29	22.3	vSM	F	Lentogenic
Blastn-short-E100	KJ670427	gga-miR-1790	100	11	0	0	1631	1641	11	1	29	22.3	vSS	Intergenic	Lentogenic					blastN-short-E100	LC589003	gga-miR-1642	100	11	0	0	5793	5803	2	12	29	22.3	vSM	F	Velogenic
Identity_E100	KJ499462	gga-miR-6658-3p	100	11	0	0	1635	1625	8	18	60	22.4		Intergenic	Mesogenic					blastN-short-E100	LC589004	gga-miR-1642	100	11	0	0	5793	5803	2	12	29	22.3	vSM	F	Velogenic
Identity_E100	KU373026	gga-miR-1720-3p	100	11	0	0	1637	1627	7	17	60	22.4		Intergenic	Lentogenic	GT6c				blastN-short-E100	KX268690	gga-miR-1784-5p	100	11	0	0	6044	6054	2	12	29	22.3	vSM	F	Velogenic
Identity_E100	JF795531	gga-miR-1790	100	11	0	0	1641	1631	1	11	60	22.4	vSM	Intergenic	Lentogenic					blastN-short-E100	KX268691	gga-miR-1784-5p	100	11	0	0	6044	6054	2	12	29	22.3	vSM	F	Velogenic
Identity_E100	JF950510	gga-miR-1790	100	11	0	0	1641	1631	1	11	60	22.4	vSM	Intergenic	Lentogenic					blastN-short-E100	KX791183	gga-miR-1784-5p	100	11	0	0	6044	6054	2	12	29	22.3	vSM	F	Velogenic
Identity_E100	JX193077	gga-miR-1790	100	11	0	0	1641	1631	1	11	60	22.4	vSM	Intergenic	Lentogenic					blastN-short-E100	KX268690	gga-miR-215-3p	100	11	0	0	6072	6082	2	12	29	22.3	vSM	F	Velogenic
Identity_E100	JX193078	gga-miR-1790	100	11	0	0	1641	1631	1	11	60	22.4	vSM	Intergenic	Lentogenic					blastN-short-E100	KX268691	gga-miR-215-3p	100	11	0	0	6072	6082	2	12	29	22.3	vSM	F	Velogenic
Identity_E100	JX193079	gga-miR-1790	100	11	0	0	1641	1631	1	11	60	22.4	vSM	Intergenic	Lentogenic					blastN-short-E100	KX791183	gga-miR-215-3p	100	11	0	0	6072	6082	2	12	29	22.3	vSM	F	Velogenic
Identity_E100	JX193080	gga-miR-1790	100	11	0	0	1641	1631	1	11	60	22.4	vSM	Intergenic	Lentogenic					blastN-short-E100	MF417546	gga-miR-215-3p	100	11	0	0	6072	6082	2	12	29	22.3	vSM	F	Velogenic
Identity_E100	JX193081	gga-miR-1790	100	11	0	0	1641	1631	1	11	60	22.4	vSM	Intergenic	Lentogenic					blastN-short-E100	MH432252	gga-miR-215-3p	100	11	0	0	6072	6082	2	12	29	22.3	vSM	F	Velogenic
Identity_E100	JX193082	gga-miR-1790	100	11	0	0	1641	1631	1	11	60	22.4		Intergenic	Lentogenic					blastN-short-E100	MN547973	gga-miR-215-3p	100	11	0	0	6072	6082	2	12	29	22.3	vSM	F	Velogenic
Identity_E100	JX193083	gga-miR-1790	100	11	0	0	1641	1631	1	11	60	22.4	vSM	Intergenic	Lentogenic					blastN-short-E100	MN547974	gga-miR-215-3p	100	11	0	0	6072	6082	2	12	29	22.3	vSM	F	Velogenic
Identity_E100	KJ670427	gga-miR-1790	100	11	0	0	1641	1631	1	11	60	22.4	vSM	Intergenic	Lentogenic					blastN-short-E100	MN547975	gga-miR-215-3p	100	11	0	0	6072	6082	2	12	29	22.3	vSM	F	Velogenic
Blastn-short-E100	KJ670427	gga-miR-7477-5p	100	11	0	0	1652	1662	15	5	29	22.3		Intergenic	Lentogenic					blastN-short-E100	MN547976	gga-miR-215-3p	100	11	0	0	6072	6082	2	12	29	22.3	vSM	F	Velogenic
Identity_E100	HM125898	gga-miR-30b-3p	100	11	0	0	1656	1646	1	11	60	22.4	vSM	Intergenic	Lentogenic					blastN-short-E100	MN547977	gga-miR-215-3p	100	11	0	0	6072	6082	2	12	29	22.3	vSM	F	Velogenic
Blastn-short-E100	KJ499462	gga-miR-7482-3p	100	11	0	0	1657	1667	10	20	29	22.3		Intergenic	Mesogenic					blastN-short-E100	MN547978	gga-miR-215-3p	100	11	0	0	6072	6082	2	12	29	22.3	vSM	F	Velogenic
Identity_E100	KJ499462	gga-miR-7482-3p	100	11	0	0	1657	1667	10	20	60	22.4		Intergenic	Mesogenic					blastN-short-E100	MN547979	gga-miR-215-3p	100	11	0	0	6072	6082	2	12	29	22.3	vSM	F	Velogenic
Blastn-short-E100	KJ499462	gga-miR-7481-5p	100	11	0	0	1662	1672	13	23	29	22.3		Intergenic	Mesogenic					blastN-short-E100	MN547980	gga-miR-215-3p	100	11	0	0	6072	6082	2	12	29	22.3	vSM	F	Velogenic
Identity_E100	KJ499462	gga-miR-7481-5p	100	11	0	0	1662	1672	13	23	60	22.4		Intergenic	Mesogenic					blastN-short-E100	MN547981	gga-miR-215-3p	100	11	0	0	6072	6082	2	12	29	22.3	vSM	F	Velogenic
Identity_E100	KJ670427	gga-miR-7477-5p	100	11	0	0	1662	1652	5	15	60	22.4		Intergenic	Lentogenic					blastN-short-E100	KY284861	gga-miR-1769-3p	100	11	0	0	6213	6223	3	13	29	22.3	vSM	Intergenic	Lentogenic
Identity_E100	HQ008337	gga-miR-2128	100	13	0	0	1678	1666	7	19	3.8	26.4		Intergenic	Lentogenic					blastN-short-E100	MF417546	gga-miR-221-5p	100	11	0	0	6546	6556	3	13	29	22.3	vSM	HN	Velogenic
Blastn-short-E100	JX193078	gga-miR-12256-3p	100	11	0	0	1697	1707	11	21	29	22.3		Intergenic	Lentogenic					blastN-short-E100	KX761866	gga-miR-6566-3p	100	11	0	0	7519	7529	1	11	29	22.3	vSM	HN	Mesogenic
Blastn-short-E100	JX193079	gga-miR-12256-3p	100	11	0	0	1697	1707	11	21	29	22.3		Intergenic	Lentogenic					blastN-short-E100	KY247177	gga-miR-6566-3p	100	11	0	0	7519	7529	1	11	29	22.3	vSM	HN	Velogenic
Blastn-short-E100	JX193080	gga-miR-12256-3p	100	11	0	0	1697	1707	11	21	29	22.3		Intergenic	Lentogenic					blastN-short-E100	KY284861	gga-miR-6666-3p	100	11	0	0	7629	7639	1	11	29	22.3	vSM	HN	Lentogenic
Blastn-short-E100	JX193081	gga-miR-12256-3p	100	11	0	0	1697	1707	11	21	29	22.3		Intergenic	Lentogenic					blastN-short-E100	MF417546	gga-miR-1591-3p	100	11	0	0	8140	8150	2	12	29	22.3	vSM	Intergenic	Velogenic
Blastn-short-E100	JX193082	gga-miR-12256-3p	100	11	0	0	1697	1707	11	21	29	22.3		Intergenic	Lentogenic					blastN-short-E100	LC589003	gga-miR-1709	100	11	0	0	8179	8189	1	11	29	22.3	vSM	Intergenic	Velogenic
Blastn-short-E100	JX193083	gga-miR-12256-3p	100	11	0	0	1697	1707	11	21	29	22.3		Intergenic	Lentogenic					blastN-short-E100	LC589003	gga-miR-6670-5p	100	11	0	0	8179	8189	2	12	29	22.3	vSM	Intergenic	Velogenic
Blastn-short-E100	KJ670427	gga-miR-12256-3p	100	11	0	0	1697	1707	11	21	29	22.3		Intergenic	Lentogenic					blastN-short-E100	LC589004	gga-miR-1709	100	11	0	0	8179	8189	1	11	29	22.3	vSM	Intergenic	Velogenic
Identity_E100	JF795531	gga-miR-12256-3p	100	11	0	0	1697	1707	11	21	60	22.4		Intergenic	Lentogenic					blastN-short-E100	LC589004	gga-miR-6670-5p	100	11	0	0	8179	8189	2	12	29	22.3	vSM	Intergenic	Velogenic
Identity_E100	JF950510	gga-miR-12256-3p	100	11	0	0	1697	1707	11	21	60	22.4		Intergenic	Lentogenic					blastN-short-E100	MF417546	gga-miR-1576	100	11	0	0	8600	8610	1	11	29	22.3	vSM	L	Velogenic
Identity_E100	JX193077	gga-miR-12256-3p	100	11	0	0	1697	1707	11	21	60	22.4		Intergenic	Lentogenic					blastN-short-E100	LC589003	gga-miR-1784-5p	100	11	0	0	8784	8794	2	12	29	22.3	vSM	L	Velogenic
Identity_E100	JX193078	gga-miR-12256-3p	100	11	0	0	1697	1707	11	21	60	22.4		Intergenic	Lentogenic					blastN-short-E100	LC589004	gga-miR-1784-5p	100	11	0	0	8784	8794	2	12	29	22.3	vSM	L	Velogenic
Identity_E100	JX193079	gga-miR-12256-3p	100	11	0	0	1697	1707	11	21	60	22.4		Intergenic	Lentogenic					blastN-short-E100	KX268690	gga-miR-6648-3p	100	12	0	0	8866	8877	1	12	7.3	24.3	vSM	L	Velogenic
Identity_E100	JX193080	gga-miR-12256-3p	100	11	0	0	1697	1707	11	21	60	22.4		Intergenic	Lentogenic					blastN-short-E100	KX268691	gga-miR-6648-3p	100	12	0	0	8866	8877	1	12	7.3	24.3	vSM	L	Velogenic
Identity_E100	JX193081	gga-miR-12256-3p	100	11	0	0	1697	1707	11	21	60	22.4		Intergenic	Lentogenic					blastN-short-E100	KX791183	gga-miR-6648-3p	100	12	0	0	8866	8877	1	12	7.3	24.3	vSM	L	Velogenic
Identity_E100	JX193082	gga-miR-12256-3p	100	11	0	0	1697	1707	11	21	60	22.4		Intergenic	Lentogenic					blastN-short-E100	MF417546	gga-miR-6648-3p	100	12	0	0	8866	8877	1	12	7.3	24.3	vSM	L	Velogenic
Identity_E100	JX193083	gga-miR-12256-3p	100	11	0	0	1697	1707	11	21	60	22.4		Intergenic	Lentogenic					blastN-short-E100	MH432252	gga-miR-6648-3p	100	12	0	0	8866	8877	1	12	7.3	24.3	vSM	L	Velogenic
Identity_E100	KJ670427	gga-miR-12256-3p	100	11	0	0	1697	1707	11	21	60	22.4		Intergenic	Lentogenic					blastN-short-E100	MN547973	gga-miR-6648-3p	100	12	0	0	8866	8877	1	12	7.3	24.3	vSM	L	Velogenic
Blastn-short-E100	JX193078	gga-miR-1599	100	12	0	0	1701	1712	12	1	7.3	24.3	vSS	Intergenic	Lentogenic					blastN-short-E100	MN547974	gga-miR-6648-3p	100	12	0	0	8866	8877	1	12	7.3	24.3	vSM	L	Velogenic
Blastn-short-E100	JX193079	gga-miR-1599	100	12	0	0	1701	1712	12	1	7.3	24.3	vSS	Intergenic	Lentogenic					blastN-short-E100	MN547975	gga-miR-6648-3p	100	12	0	0	8866	8877	1	12	7.3	24.3	vSM	L	Velogenic
Blastn-short-E100	JX193080	gga-miR-1599	100	12	0	0	1701	1712	12	1	7.3	24.3	vSS	Intergenic	Lentogenic					blastN-short-E100	MN547976	gga-miR-6648-3p	100	12	0	0	8866	8877	1	12	7.3	24.3	vSM	L	Velogenic
Blastn-short-E100	JX193081	gga-miR-1599	100	12	0	0	1701	1712	12	1	7.3	24.3	vSS	Intergenic	Lentogenic					blastN-short-E100	MN547977	gga-miR-6648-3p	100	12	0	0	8866	8877	1	12	7.3	24.3	vSM	L	Velogenic
Blastn-short-E100	JX193082	gga-miR-1599	100	12	0	0	1701	1712	12	1	7.3	24.3	vSS	Intergenic	Lentogenic					blastN-short-E100	MN547978	gga-miR-6648-3p	100	12	0	0	8866	8877	1	12	7.3	24.3	vSM	L	Velogenic
Blastn-short-E100	JX193083	gga-miR-1599	100	12	0	0	1701	1712	12	1	7.3	24.3	vSS	Intergenic	Lentogenic					blastN-short-E100	MN547979	gga-miR-6648-3p	100	12	0	0	8866	8877	1	12	7.3	24.3	vSM	L	Velogenic
Blastn-short-E100	JX193078	gga-miR-2127	100	11	0	0	1704	1714	16	6	29	22.3		Intergenic	Lentogenic					blastN-short-E100	MN547980	gga-miR-6648-3p	100	12	0	0	8866	8877	1	12	7.3	24.3	vSM	L	Velogenic
Blastn-short-E100	JX193078	gga-miR-762	100	11	0	0	1704	1714	19	9	29	22.3		Intergenic	Lentogenic					blastN-short-E100	MN547981	gga-miR-6648-3p	100	12	0	0	8866	8877	1	12	7.3	24.3	vSM	L	Velogenic
Blastn-short-E100	JX193079	gga-miR-2127	100	11	0	0	1704	1714	16	6	29	22.3		Intergenic	Lentogenic					blastN-short-E100	KY284861	gga-miR-6648-3p	100	11	0	0	8873	8883	2	12	29	22.3	vSM	L	Lentogenic
Blastn-short-E100	JX193079	gga-miR-762	100	11	0	0	1704	1714	19	9	29	22.3		Intergenic	Lentogenic					blastN-short-E100	LC589003	gga-miR-1778	94.118	17	1	0	9116	9132	1	17	1.9	26.3	vSM	L	Velogenic
Blastn-short-E100	JX193080	gga-miR-2127	100	11	0	0	1704	1714	16	6	29	22.3		Intergenic	Lentogenic					blastN-short-E100	LC589004	gga-miR-1778	94.118	17	1	0	9116	9132	1	17	1.9	26.3	vSM	L	Velogenic
Blastn-short-E100	JX193080	gga-miR-762	100	11	0	0	1704	1714	19	9	29	22.3		Intergenic	Lentogenic					blastN-short-E100	MF417546	gga-miR-15b-5p	100	11	0	0	9145	9155	2	12	29	22.3	vSM	L	Velogenic
Blastn-short-E100	JX193081	gga-miR-2127	100	11	0	0	1704	1714	16	6	29	22.3		Intergenic	Lentogenic					blastN-short-E100	MF417546	gga-miR-15c-5p	100	11	0	0	9145	9155	2	12	29	22.3	vSM	L	Velogenic
Blastn-short-E100	JX193081	gga-miR-762	100	11	0	0	1704	1714	19	9	29	22.3		Intergenic	Lentogenic					blastN-short-E100	KX761866	gga-miR-21-5p	100	11	0	0	9155	9165	2	12	29	22.3	vSM	L	Mesogenic
Blastn-short-E100	JX193082	gga-miR-2127	100	11	0	0	1704	1714	16	6	29	22.3		Intergenic	Lentogenic					blastN-short-E100	KY247177	gga-miR-21-5p	100	11	0	0	9155	9165	2	12	29	22.3	vSM	L	Velogenic
Blastn-short-E100	JX193082	gga-miR-762	100	11	0	0	1704	1714	19	9	29	22.3		Intergenic	Lentogenic					blastN-short-E100	LC589003	gga-miR-6615-3p	100	11	0	0	9249	9259	1	11	29	22.3	vSM	L	Velogenic
Blastn-short-E100	JX193083	gga-miR-2127	100	11	0	0	1704	1714	16	6	29	22.3		Intergenic	Lentogenic					blastN-short-E100	LC589004	gga-miR-6615-3p	100	11	0	0	9249	9259	1	11	29	22.3	vSM	L	Velogenic
Blastn-short-E100	JX193083	gga-miR-762	100	11	0	0	1704	1714	19	9	29	22.3		Intergenic	Lentogenic					blastN-short-E100	KY284861	gga-miR-1764-5p	100	11	0	0	9436	9446	3	13	29	22.3	vSM	L	Lentogenic
Identity_E100	JF795531	gga-miR-1599	100	12	0	0	1712	1701	1	12	15	24.4		Intergenic	Lentogenic					blastN-short-E100	KX761866	gga-miR-1681	100	13	0	0	9685	9697	1	13	1.9	26.3	vSM	L	Mesogenic
Identity_E100	JF950510	gga-miR-1599	100	12	0	0	1712	1701	1	12	15	24.4	vSM	Intergenic	Lentogenic					blastN-short-E100	KY247177	gga-miR-1681	100	13	0	0	9685	9697	1	13	1.9	26.3	vSM	L	Velogenic
Identity_E100	JX193077	gga-miR-1599	100	12	0	0	1712	1701	1	12	15	24.4	vSM	Intergenic	Lentogenic					blastN-short-E100	KX761866	gga-miR-1667-3p	100	11	0	0	9688	9698	3	13	29	22.3	vSM	L	Mesogenic
Identity_E100	JX193078	gga-miR-1599	100	12	0	0	1712	1701	1	12	15	24.4		Intergenic	Lentogenic					blastN-short-E100	KY247177	gga-miR-1667-3p	100	11	0	0	9688	9698	3	13	29	22.3	vSM	L	Velogenic
Identity_E100	JX193079	gga-miR-1599	100	12	0	0	1712	1701	1	12	15	24.4		Intergenic	Lentogenic					blastN-short-E100	MF417546	gga-miR-1681	100	12	0	0	9692	9703	2	13	7.3	24.3	vSM	L	Velogenic
Identity_E100	JX193080	gga-miR-1599	100	12	0	0	1712	1701	1	12	15	24.4		Intergenic	Lentogenic					blastN-short-E100	MF417546	gga-miR-1667-3p	100	11	0	0	9694	9704	3	13	29	22.3	vSM	L	Velogenic
Identity_E100	JX193081	gga-miR-1599	100	12	0	0	1712	1701	1	12	15	24.4		Intergenic	Lentogenic					blastN-short-E100	KX761866	gga-miR-1747-5p	100	11	0	0	9724	9734	1	11	29	22.3	vSM	L	Mesogenic
Identity_E100	JX193082	gga-miR-1599	100	12	0	0	1712	1701	1	12	15	24.4	vSM	Intergenic	Lentogenic					blastN-short-E100	KY247177	gga-miR-1747-5p	100	11	0	0	9724	9734	1	11	29	22.3	vSM	L	Velogenic
Identity_E100	JX193083	gga-miR-1599	100	12	0	0	1712	1701	1	12	15	24.4		Intergenic	Lentogenic					blastN-short-E100	KX761866	gga-miR-12293-5p	100	11	0	0	9893	9903	1	11	29	22.3	vSM	L	Mesogenic
Identity_E100	HM125898	gga-miR-2127	100	11	0	0	1713	1703	2	12	60	22.4		Intergenic	Lentogenic					blastN-short-E100	KY247177	gga-miR-12293-5p	100	11	0	0	9893	9903	1	11	29	22.3	vSM	L	Velogenic
Identity_E100	HM125898	gga-miR-12243-3p	100	11	0	0	1714	1704	11	21	60	22.4		Intergenic	Lentogenic					blastN-short-E100	MH432252	gga-miR-1636	100	11	0	0	10079	10089	3	13	29	22.3	vSM	L	Velogenic
Identity_E100	JF795531	gga-miR-2127	100	11	0	0	1714	1704	6	16	60	22.4		Intergenic	Lentogenic					blastN-short-E100	MN547973	gga-miR-1636	100	11	0	0	10079	10089	3	13	29	22.3	vSM	L	Velogenic
Identity_E100	JF795531	gga-miR-762	100	11	0	0	1714	1704	9	19	60	22.4		Intergenic	Lentogenic					blastN-short-E100	MN547974	gga-miR-1636	100	11	0	0	10079	10089	3	13	29	22.3	vSM	L	Velogenic
Identity_E100	JF950510	gga-miR-2127	100	11	0	0	1714	1704	6	16	60	22.4		Intergenic	Lentogenic					blastN-short-E100	MN547975	gga-miR-1636	100	11	0	0	10079	10089	3	13	29	22.3	vSM	L	Velogenic
Identity_E100	JF950510	gga-miR-762	100	11	0	0	1714	1704	9	19	60	22.4		Intergenic	Lentogenic					blastN-short-E100	MN547976	gga-miR-1636	100	11	0	0	10079	10089	3	13	29	22.3	vSM	L	Velogenic
Identity_E100	JX193077	gga-miR-2127	100	11	0	0	1714	1704	6	16	60	22.4		Intergenic	Lentogenic					blastN-short-E100	MN547977	gga-miR-1636	100	11	0	0	10079	10089	3	13	29	22.3	vSM	L	Velogenic
Identity_E100	JX193077	gga-miR-762	100	11	0	0	1714	1704	9	19	60	22.4		Intergenic	Lentogenic					blastN-short-E100	MN547978	gga-miR-1636	100	11	0	0	10079	10089	3	13	29	22.3	vSM	L	Velogenic
Identity_E100	JX193078	gga-miR-2127	100	11	0	0	1714	1704	6	16	60	22.4		Intergenic	Lentogenic					blastN-short-E100	MN547979	gga-miR-1636	100	11	0	0	10079	10089	3	13	29	22.3	vSM	L	Velogenic
Identity_E100	JX193078	gga-miR-762	100	11	0	0	1714	1704	9	19	60	22.4		Intergenic	Lentogenic					blastN-short-E100	MN547980	gga-miR-1636	100	11	0	0	10079	10089	3	13	29	22.3	vSM	L	Velogenic
Identity_E100	JX193079	gga-miR-2127	100	11	0	0	1714	1704	6	16	60	22.4		Intergenic	Lentogenic					blastN-short-E100	MN547981	gga-miR-1636	100	11	0	0	10079	10089	3	13	29	22.3	vSM	L	Velogenic
Identity_E100	JX193079	gga-miR-762	100	11	0	0	1714	1704	9	19	60	22.4		Intergenic	Lentogenic					blastN-short-E100	MF417546	gga-miR-7462-5p	100	11	0	0	10387	10397	3	13	29	22.3	vSM	L	Velogenic
Identity_E100	JX193080	gga-miR-2127	100	11	0	0	1714	1704	6	16	60	22.4		Intergenic	Lentogenic					blastN-short-E100	LC589003	gga-miR-1804	100	11	0	0	10556	10566	2	12	29	22.3	vSM	L	Velogenic
Identity_E100	JX193080	gga-miR-762	100	11	0	0	1714	1704	9	19	60	22.4		Intergenic	Lentogenic					blastN-short-E100	LC589004	gga-miR-1804	100	11	0	0	10556	10566	2	12	29	22.3	vSM	L	Velogenic
Identity_E100	JX193081	gga-miR-2127	100	11	0	0	1714	1704	6	16	60	22.4		Intergenic	Lentogenic					blastN-short-E100	MF417546	gga-miR-551-3p	100	11	0	0	11308	11318	2	12	29	22.3	vSM	L	Velogenic
Identity_E100	JX193081	gga-miR-762	100	11	0	0	1714	1704	9	19	60	22.4		Intergenic	Lentogenic					blastN-short-E100	KX268690	gga-miR-12211-3p	100	11	0	0	11425	11435	3	13	29	22.3	vSM	L	Velogenic
Identity_E100	JX193082	gga-miR-2127	100	11	0	0	1714	1704	6	16	60	22.4		Intergenic	Lentogenic					blastN-short-E100	KX268691	gga-miR-12211-3p	100	11	0	0	11425	11435	3	13	29	22.3	vSM	L	Velogenic
Identity_E100	JX193082	gga-miR-762	100	11	0	0	1714	1704	9	19	60	22.4		Intergenic	Lentogenic					blastN-short-E100	KX791183	gga-miR-12211-3p	100	11	0	0	11425	11435	3	13	29	22.3	vSM	L	Velogenic
Identity_E100	JX193083	gga-miR-2127	100	11	0	0	1714	1704	6	16	60	22.4		Intergenic	Lentogenic					blastN-short-E100	MF417546	gga-miR-12211-3p	100	11	0	0	11425	11435	3	13	29	22.3	vSM	L	Velogenic
Identity_E100	JX193083	gga-miR-762	100	11	0	0	1714	1704	9	19	60	22.4		Intergenic	Lentogenic					blastN-short-E100	MH432252	gga-miR-12211-3p	100	11	0	0	11425	11435	3	13	29	22.3	vSM	L	Velogenic
Blastn-short-E100	KJ499462	gga-miR-1720-3p	100	11	0	0	1717	1727	17	7	29	22.3		Intergenic	Mesogenic					blastN-short-E100	MN547973	gga-miR-12211-3p	100	11	0	0	11425	11435	3	13	29	22.3	vSM	L	Velogenic
Identity_E100	HM125898	gga-miR-6588-3p	100	11	0	0	1720	1710	6	16	60	22.4		Intergenic	Lentogenic					blastN-short-E100	MN547974	gga-miR-12211-3p	100	11	0	0	11425	11435	3	13	29	22.3	vSM	L	Velogenic
Identity_E100	HM125898	gga-miR-1584	100	11	0	0	1723	1713	5	15	60	22.4		Intergenic	Lentogenic					blastN-short-E100	MN547975	gga-miR-12211-3p	100	11	0	0	11425	11435	3	13	29	22.3	vSM	L	Velogenic
Identity_E100	KJ499462	gga-miR-1720-3p	100	11	0	0	1727	1717	7	17	60	22.4		Intergenic	Mesogenic					blastN-short-E100	MN547976	gga-miR-12211-3p	100	11	0	0	11425	11435	3	13	29	22.3	vSM	L	Velogenic
Identity_E100	HM125898	gga-miR-107-5p	100	11	0	0	1747	1737	13	23	60	22.4		Intergenic	Lentogenic					blastN-short-E100	MN547977	gga-miR-12211-3p	100	11	0	0	11425	11435	3	13	29	22.3	vSM	L	Velogenic
Blastn-short-E100	JX193080	gga-miR-6696-3p	100	12	0	0	1834	1845	12	1	7.3	24.3	vSS	Intergenic	Lentogenic					blastN-short-E100	MN547978	gga-miR-12211-3p	100	11	0	0	11425	11435	3	13	29	22.3	vSM	L	Velogenic
Blastn-short-E100	JX193082	gga-miR-6696-3p	100	12	0	0	1834	1845	12	1	7.3	24.3	vSS	Intergenic	Lentogenic					blastN-short-E100	MN547979	gga-miR-12211-3p	100	11	0	0	11425	11435	3	13	29	22.3	vSM	L	Velogenic
Blastn-short-E100	JX193083	gga-miR-6696-3p	100	12	0	0	1834	1845	12	1	7.3	24.3	vSS	Intergenic	Lentogenic					blastN-short-E100	MN547980	gga-miR-12211-3p	100	11	0	0	11425	11435	3	13	29	22.3	vSM	L	Velogenic
Identity_E100	JF795531	gga-miR-6696-3p	100	12	0	0	1845	1834	1	12	15	24.4		Intergenic	Lentogenic					blastN-short-E100	MN547981	gga-miR-12211-3p	100	11	0	0	11425	11435	3	13	29	22.3	vSM	L	Velogenic
Identity_E100	JF950510	gga-miR-6696-3p	100	12	0	0	1845	1834	1	12	15	24.4		Intergenic	Lentogenic					blastN-short-E100	KY284861	gga-miR-7451-5p	100	13	0	0	11610	11622	3	15	1.9	26.3	vSM	L	Lentogenic
Identity_E100	JX193080	gga-miR-6696-3p	100	12	0	0	1845	1834	1	12	15	24.4		Intergenic	Lentogenic					blastN-short-E100	KX761866	gga-miR-1721	100	12	0	0	11657	11668	1	12	7.3	24.3	vSM	L	Mesogenic
Identity_E100	JX193082	gga-miR-6696-3p	100	12	0	0	1845	1834	1	12	15	24.4		Intergenic	Lentogenic					blastN-short-E100	KY247177	gga-miR-1721	100	12	0	0	11657	11668	1	12	7.3	24.3	vSM	L	Velogenic
Identity_E100	JX193083	gga-miR-6696-3p	100	12	0	0	1845	1834	1	12	15	24.4		Intergenic	Lentogenic					blastN-short-E100	KY284861	gga-miR-1721	100	11	0	0	11670	11680	2	12	29	22.3	vSM	L	Lentogenic
Blastn-short-E100	JX193080	gga-miR-12250-3p	100	13	0	0	1850	1862	5	17	1.9	26.3		Intergenic	Lentogenic					blastN-short-E100	LC589003	gga-miR-29b-1-5p	100	11	0	0	11707	11717	2	12	29	22.3	vSM	L	Velogenic
Blastn-short-E100	JX193082	gga-miR-12250-3p	100	13	0	0	1850	1862	5	17	1.9	26.3		Intergenic	Lentogenic					blastN-short-E100	LC589004	gga-miR-29b-1-5p	100	11	0	0	11707	11717	2	12	29	22.3	vSM	L	Velogenic
Blastn-short-E100	JX193083	gga-miR-12250-3p	100	13	0	0	1850	1862	5	17	1.9	26.3		Intergenic	Lentogenic					blastN-short-E100	KX761866	gga-miR-6570-3p	100	11	0	0	11976	11986	1	11	29	22.3	vSM	L	Mesogenic
Identity_E100	JF795531	gga-miR-12250-3p	100	13	0	0	1850	1862	5	17	3.8	26.4		Intergenic	Lentogenic					blastN-short-E100	KY247177	gga-miR-6570-3p	100	11	0	0	11976	11986	1	11	29	22.3	vSM	L	Velogenic
Identity_E100	JF950510	gga-miR-12250-3p	100	13	0	0	1850	1862	5	17	3.8	26.4		Intergenic	Lentogenic					blastN-short-E100	LC589003	gga-miR-190a-3p	100	11	0	0	12267	12277	3	13	29	22.3	vSM	L	Velogenic
Identity_E100	JX193080	gga-miR-12250-3p	100	13	0	0	1850	1862	5	17	3.8	26.4		Intergenic	Lentogenic					blastN-short-E100	LC589004	gga-miR-190a-3p	100	11	0	0	12267	12277	3	13	29	22.3	vSM	L	Velogenic
Identity_E100	JX193082	gga-miR-12250-3p	100	13	0	0	1850	1862	5	17	3.8	26.4		Intergenic	Lentogenic					blastN-short-E100	LC589003	gga-miR-7441-5p	100	11	0	0	12297	12307	1	11	29	22.3	vSM	L	Velogenic
Identity_E100	JX193083	gga-miR-12250-3p	100	13	0	0	1850	1862	5	17	3.8	26.4		Intergenic	Lentogenic					blastN-short-E100	LC589004	gga-miR-7441-5p	100	11	0	0	12297	12307	1	11	29	22.3	vSM	L	Velogenic
Blastn-short-E100	JX193078	gga-miR-6577-5p	100	11	0	0	1851	1861	3	13	29	22.3	vSM	Intergenic	Lentogenic					blastN-short-E100	KX761866	gga-miR-1622	100	11	0	0	12383	12393	2	12	29	22.3	vSM	L	Mesogenic
Identity_E100	JX193078	gga-miR-6577-5p	100	11	0	0	1851	1861	3	13	60	22.4		Intergenic	Lentogenic					blastN-short-E100	KY247177	gga-miR-1622	100	11	0	0	12383	12393	2	12	29	22.3	vSM	L	Velogenic
Blastn-short-E100	JX193079	gga-miR-6589-5p	100	11	0	0	1880	1890	2	12	29	22.3	vSM	P	Lentogenic					blastN-short-E100	MF417546	gga-miR-1622	100	12	0	0	12389	12400	2	13	7.3	24.3	vSM	L	Velogenic
Identity_E100	JX193079	gga-miR-6589-5p	100	11	0	0	1880	1890	2	12	60	22.4		P	Lentogenic					blastN-short-E100	LC589003	gga-miR-1622	100	11	0	0	12395	12405	2	12	29	22.3	vSM	L	Velogenic
Blastn-short-E100	KU373026	gga-miR-12209-5p	100	11	0	0	1884	1894	11	21	29	22.3		P	Lentogenic	GT6c				blastN-short-E100	LC589004	gga-miR-1622	100	11	0	0	12395	12405	2	12	29	22.3	vSM	L	Velogenic
Identity_E100	KU373026	gga-miR-12209-5p	100	11	0	0	1884	1894	11	21	60	22.4		P	Lentogenic	GT6c				blastN-short-E100	LC589003	gga-miR-12278-3p	100	11	0	0	12971	12981	1	11	29	22.3	vSM	L	Velogenic
Blastn-short-E100	KU373026	gga-miR-1675	100	11	0	0	1887	1897	15	5	29	22.3		P	Lentogenic	GT6c				blastN-short-E100	LC589004	gga-miR-12278-3p	100	11	0	0	12971	12981	1	11	29	22.3	vSM	L	Velogenic
Identity_E100	KU373026	gga-miR-1675	100	11	0	0	1897	1887	5	15	60	22.4		P	Lentogenic	GT6c				blastN-short-E100	KX268690	gga-miR-12208-3p	100	12	0	0	13164	13175	2	13	7.3	24.3	vSM	L	Velogenic
Blastn-short-E100	JX193080	gga-miR-12232-3p	100	12	0	0	1973	1984	23	12	7.3	24.3		P	Lentogenic					blastN-short-E100	KX268691	gga-miR-12208-3p	100	12	0	0	13164	13175	2	13	7.3	24.3	vSM	L	Velogenic
Blastn-short-E100	JX193082	gga-miR-12232-3p	100	12	0	0	1973	1984	23	12	7.3	24.3		P	Lentogenic					blastN-short-E100	KX791183	gga-miR-12208-3p	100	12	0	0	13164	13175	2	13	7.3	24.3	vSM	L	Velogenic
Blastn-short-E100	JX193083	gga-miR-12232-3p	100	12	0	0	1973	1984	23	12	7.3	24.3		P	Lentogenic					blastN-short-E100	MF417546	gga-miR-12208-3p	100	12	0	0	13164	13175	2	13	7.3	24.3	vSM	L	Velogenic
Blastn-short-E100	KJ670427	gga-miR-12232-3p	100	12	0	0	1973	1984	23	12	7.3	24.3		P	Lentogenic					blastN-short-E100	MH432252	gga-miR-12208-3p	100	12	0	0	13164	13175	2	13	7.3	24.3	vSM	L	Velogenic
Blastn-short-E100	KU373026	gga-miR-12232-3p	100	12	0	0	1979	1990	23	12	7.3	24.3		P	Lentogenic	GT6c				blastN-short-E100	MN547973	gga-miR-12208-3p	100	12	0	0	13164	13175	2	13	7.3	24.3	vSM	L	Velogenic
Identity_E100	JF795531	gga-miR-12232-3p	100	12	0	0	1984	1973	12	23	15	24.4		P	Lentogenic					blastN-short-E100	MN547974	gga-miR-12208-3p	100	12	0	0	13164	13175	2	13	7.3	24.3	vSM	L	Velogenic
Identity_E100	JF950510	gga-miR-12232-3p	100	12	0	0	1984	1973	12	23	15	24.4		P	Lentogenic					blastN-short-E100	MN547975	gga-miR-12208-3p	100	12	0	0	13164	13175	2	13	7.3	24.3	vSM	L	Velogenic
Identity_E100	JX193080	gga-miR-12232-3p	100	12	0	0	1984	1973	12	23	15	24.4		P	Lentogenic					blastN-short-E100	MN547976	gga-miR-12208-3p	100	12	0	0	13164	13175	2	13	7.3	24.3	vSM	L	Velogenic
Identity_E100	JX193082	gga-miR-12232-3p	100	12	0	0	1984	1973	12	23	15	24.4		P	Lentogenic					blastN-short-E100	MN547977	gga-miR-12208-3p	100	12	0	0	13164	13175	2	13	7.3	24.3	vSM	L	Velogenic
Identity_E100	JX193083	gga-miR-12232-3p	100	12	0	0	1984	1973	12	23	15	24.4		P	Lentogenic					blastN-short-E100	MN547978	gga-miR-12208-3p	100	12	0	0	13164	13175	2	13	7.3	24.3	vSM	L	Velogenic
Identity_E100	KJ670427	gga-miR-12232-3p	100	12	0	0	1984	1973	12	23	15	24.4		P	Lentogenic					blastN-short-E100	MN547979	gga-miR-12208-3p	100	12	0	0	13164	13175	2	13	7.3	24.3	vSM	L	Velogenic
Identity_E100	KU373026	gga-miR-12232-3p	100	12	0	0	1990	1979	12	23	15	24.4		P	Lentogenic	GT6c				blastN-short-E100	MN547980	gga-miR-12208-3p	100	12	0	0	13164	13175	2	13	7.3	24.3	vSM	L	Velogenic
Identity_E100	HQ008337	gga-miR-3524b-3p	100	12	0	0	2009	1998	8	19	15	24.4		P	Lentogenic					blastN-short-E100	MN547981	gga-miR-12208-3p	100	12	0	0	13164	13175	2	13	7.3	24.3	vSM	L	Velogenic
Blastn-short-E100	JX193080	gga-miR-1731-3p	100	11	0	0	2012	2022	19	9	29	22.3		P	Lentogenic					blastN-short-E100	KY284861	gga-miR-6600-3p	100	11	0	0	13267	13277	1	11	29	22.3	vSM	L	Lentogenic
Blastn-short-E100	JX193082	gga-miR-1731-3p	100	11	0	0	2012	2022	19	9	29	22.3		P	Lentogenic					blastN-short-E100	KX268690	gga-miR-6705-5p	100	11	0	0	14147	14157	3	13	29	22.3	vSM	L	Velogenic
Blastn-short-E100	JX193083	gga-miR-1731-3p	100	11	0	0	2012	2022	19	9	29	22.3		P	Lentogenic					blastN-short-E100	KX268691	gga-miR-6705-5p	100	11	0	0	14147	14157	3	13	29	22.3	vSM	L	Velogenic
Identity_E100	JF795531	gga-miR-1731-3p	100	11	0	0	2022	2012	9	19	60	22.4		P	Lentogenic					blastN-short-E100	KX791183	gga-miR-6705-5p	100	11	0	0	14147	14157	3	13	29	22.3	vSM	L	Velogenic
Identity_E100	JF950510	gga-miR-1731-3p	100	11	0	0	2022	2012	9	19	60	22.4		P	Lentogenic					blastN-short-E100	MF417546	gga-miR-6705-5p	100	11	0	0	14147	14157	3	13	29	22.3	vSM	L	Velogenic
Identity_E100	JX193080	gga-miR-1731-3p	100	11	0	0	2022	2012	9	19	60	22.4		P	Lentogenic					blastN-short-E100	MH432252	gga-miR-6705-5p	100	11	0	0	14147	14157	3	13	29	22.3	vSM	L	Velogenic
Identity_E100	JX193082	gga-miR-1731-3p	100	11	0	0	2022	2012	9	19	60	22.4		P	Lentogenic					blastN-short-E100	MN547973	gga-miR-6705-5p	100	11	0	0	14147	14157	3	13	29	22.3	vSM	L	Velogenic
Identity_E100	JX193083	gga-miR-1731-3p	100	11	0	0	2022	2012	9	19	60	22.4		P	Lentogenic					blastN-short-E100	MN547974	gga-miR-6705-5p	100	11	0	0	14147	14157	3	13	29	22.3	vSM	L	Velogenic
Blastn-short-E100	KU373026	gga-miR-1730-3p	100	11	0	0	2111	2121	17	7	29	22.3		P	Lentogenic	GT6c				blastN-short-E100	MN547975	gga-miR-6705-5p	100	11	0	0	14147	14157	3	13	29	22.3	vSM	L	Velogenic
Identity_E100	KU373026	gga-miR-1730-3p	100	11	0	0	2121	2111	7	17	60	22.4		P	Lentogenic	GT6c				blastN-short-E100	MN547976	gga-miR-6705-5p	100	11	0	0	14147	14157	3	13	29	22.3	vSM	L	Velogenic
Blastn-short-E100	JX193078	gga-miR-12226-5p	100	13	0	0	2156	2168	20	8	1.9	26.3		P	Lentogenic					blastN-short-E100	MN547977	gga-miR-6705-5p	100	11	0	0	14147	14157	3	13	29	22.3	vSM	L	Velogenic
Identity_E100	JX193078	gga-miR-12226-5p	100	13	0	0	2168	2156	8	20	3.8	26.4		P	Lentogenic					blastN-short-E100	MN547978	gga-miR-6705-5p	100	11	0	0	14147	14157	3	13	29	22.3	vSM	L	Velogenic
Blastn-short-E100	JX193080	gga-miR-12287-5p	100	11	0	0	2170	2180	21	11	29	22.3		P	Lentogenic					blastN-short-E100	MN547979	gga-miR-6705-5p	100	11	0	0	14147	14157	3	13	29	22.3	vSM	L	Velogenic
Blastn-short-E100	JX193082	gga-miR-12287-5p	100	11	0	0	2170	2180	21	11	29	22.3		P	Lentogenic					blastN-short-E100	MN547980	gga-miR-6705-5p	100	11	0	0	14147	14157	3	13	29	22.3	vSM	L	Velogenic
Blastn-short-E100	JX193083	gga-miR-12287-5p	100	11	0	0	2170	2180	21	11	29	22.3		P	Lentogenic					blastN-short-E100	MN547981	gga-miR-6705-5p	100	11	0	0	14147	14157	3	13	29	22.3	vSM	L	Velogenic
Identity_E100	KJ670427	gga-miR-12237-5p	100	11	0	0	2178	2168	7	17	60	22.4		P	Lentogenic					blastN-short-E100	KY284861	gga-miR-6706-5p	93.333	15	1	0	14242	14256	1	15	29	22.3	vSM	L	Lentogenic
Identity_E100	JF795531	gga-miR-12287-5p	100	11	0	0	2180	2170	11	21	60	22.4		P	Lentogenic					blastN-short-E100	KX791183	gga-miR-153-5p	100	12	0	0	14258	14269	3	14	7.3	24.3	vSM	L	Velogenic
Identity_E100	JF950510	gga-miR-12287-5p	100	11	0	0	2180	2170	11	21	60	22.4		P	Lentogenic					blastN-short-E100	KX268690	gga-miR-7460-3p	100	11	0	0	14372	14382	2	12	29	22.3	vSM	L	Velogenic
Identity_E100	JX193080	gga-miR-12287-5p	100	11	0	0	2180	2170	11	21	60	22.4		P	Lentogenic					blastN-short-E100	KX268691	gga-miR-7460-3p	100	11	0	0	14372	14382	2	12	29	22.3	vSM	L	Velogenic
Identity_E100	JX193082	gga-miR-12287-5p	100	11	0	0	2180	2170	11	21	60	22.4		P	Lentogenic					blastN-short-E100	KY284861	gga-miR-26a-3p	100	11	0	0	14730	14740	2	12	29	22.3	vSM	L	Lentogenic
Identity_E100	JX193083	gga-miR-12287-5p	100	11	0	0	2180	2170	11	21	60	22.4		P	Lentogenic					blastN-short-E100	KX761866	gga-miR-18a-3p	100	11	0	0	14839	14849	2	12	29	22.3	vSM	L	Mesogenic
Identity_E100	HQ008337	gga-miR-1686	100	11	0	0	2187	2177	3	13	60	22.4		P	Lentogenic					blastN-short-E100	KY247177	gga-miR-18a-3p	100	11	0	0	14839	14849	2	12	29	22.3	vSM	L	Velogenic
Identity_E100	HQ008337	gga-miR-12252-3p	100	11	0	0	2188	2178	2	12	60	22.4	vSM	P	Lentogenic					blastN-short-E100	KX268690	gga-miR-18a-3p	100	11	0	0	14845	14855	2	12	29	22.3	vSM	L	Velogenic
Identity_E100	HQ008337	gga-miR-1609	100	11	0	0	2188	2178	5	15	60	22.4		P	Lentogenic					blastN-short-E100	KX268691	gga-miR-18a-3p	100	11	0	0	14845	14855	2	12	29	22.3	vSM	L	Velogenic
Blastn-short-E100	KJ670427	gga-miR-12232-3p	100	11	0	0	2232	2242	13	23	29	22.3		P	Lentogenic					blastN-short-E100	KX791183	gga-miR-18a-3p	100	11	0	0	14845	14855	2	12	29	22.3	vSM	L	Velogenic
Identity_E100	KJ670427	gga-miR-12232-3p	100	11	0	0	2232	2242	13	23	60	22.4		P	Lentogenic					blastN-short-E100	MH432252	gga-miR-18a-3p	100	11	0	0	14845	14855	2	12	29	22.3	vSM	L	Velogenic
Identity_E100	AB524405	gga-miR-6593-5p	100	11	0	0	2305	2295	6	16	60	22.4		P	Lentogenic					blastN-short-E100	MN547973	gga-miR-18a-3p	100	11	0	0	14845	14855	2	12	29	22.3	vSM	L	Velogenic
Identity_E100	AB524406	gga-miR-6593-5p	100	11	0	0	2305	2295	6	16	60	22.4		P	Velogenic					blastN-short-E100	MN547974	gga-miR-18a-3p	100	11	0	0	14845	14855	2	12	29	22.3	vSM	L	Velogenic
Identity_E100	HQ008337	gga-miR-2984-3p	100	11	0	0	2307	2317	11	21	60	22.4		P	Lentogenic					blastN-short-E100	MN547975	gga-miR-18a-3p	100	11	0	0	14845	14855	2	12	29	22.3	vSM	L	Velogenic
Blastn-short-E100	JX193079	gga-miR-1799	100	11	0	0	2310	2320	16	6	29	22.3		P	Lentogenic					blastN-short-E100	MN547976	gga-miR-18a-3p	100	11	0	0	14845	14855	2	12	29	22.3	vSM	L	Velogenic
Identity_E100	AB524405	gga-miR-12279-3p	100	11	0	0	2314	2324	12	22	60	22.4		P	Lentogenic					blastN-short-E100	MN547977	gga-miR-18a-3p	100	11	0	0	14845	14855	2	12	29	22.3	vSM	L	Velogenic
Identity_E100	AB524406	gga-miR-12279-3p	100	11	0	0	2314	2324	12	22	60	22.4		P	Velogenic					blastN-short-E100	MN547978	gga-miR-18a-3p	100	11	0	0	14845	14855	2	12	29	22.3	vSM	L	Velogenic
Identity_E100	JX193079	gga-miR-1799	100	11	0	0	2320	2310	6	16	60	22.4		P	Lentogenic					blastN-short-E100	MN547979	gga-miR-18a-3p	100	11	0	0	14845	14855	2	12	29	22.3	vSM	L	Velogenic
Blastn-short-E100	KJ499462	gga-miR-12229-3p	100	11	0	0	2330	2340	1	11	29	22.3	vSM	P	Mesogenic					blastN-short-E100	MN547980	gga-miR-18a-3p	100	11	0	0	14845	14855	2	12	29	22.3	vSM	L	Velogenic
Identity_E100	KJ499462	gga-miR-12229-3p	100	11	0	0	2330	2340	1	11	60	22.4		P	Mesogenic					blastN-short-E100	MN547981	gga-miR-18a-3p	100	11	0	0	14845	14855	2	12	29	22.3	vSM	L	Velogenic
Blastn-short-E100	KJ670427	gga-miR-6598-5p	100	11	0	0	2334	2344	3	13	29	22.3	vSM	P	Lentogenic					blastN-short-E100	LC589003	gga-miR-7456-3p	100	11	0	0	14893	14903	1	11	29	22.3	vSM	L	Velogenic
Identity_E100	KJ670427	gga-miR-6598-5p	100	11	0	0	2334	2344	3	13	60	22.4	vSM	P	Lentogenic					blastN-short-E100	LC589004	gga-miR-7456-3p	100	11	0	0	14893	14903	1	11	29	22.3	vSM	L	Velogenic
Blastn-short-E100	KU373026	gga-miR-196-5p	100	11	0	0	2336	2346	21	11	29	22.3		P	Lentogenic	GT6c				BlastN-short-E100	JF893453	gga-miR-6677-3p	100	12	0	0	160	171	1	12	7.3	24.3	vSM	NP	Velogenic
Blastn-short-E100	JX193078	gga-miR-1629	100	11	0	0	2342	2352	20	10	29	22.3		P	Lentogenic					BlastN-short-E100	AB605247	gga-miR-1554	100	11	0	0	345	355	2	12	29	22.3	vSM	NP	Velogenic
Blastn-short-E100	KJ499462	gga-miR-1629	100	11	0	0	2343	2353	20	10	29	22.3		P	Mesogenic					BlastN-short-E100	AB853926AB854728-AB854729	gga-miR-1554	100	11	0	0	365	375	2	12	29	22.3	vSM	NP	Velogenic
Blastn-short-E100	KJ499462	gga-miR-1726	100	11	0	0	2346	2356	16	6	29	22.3		P	Mesogenic					BlastN-short-E100	AB853927AB854732-AB854733	gga-miR-1554	100	11	0	0	365	375	2	12	29	22.3	vSM	NP	Velogenic
Identity_E100	KU373026	gga-miR-196-5p	100	11	0	0	2346	2336	11	21	60	22.4		P	Lentogenic	GT6c				BlastN-short-E100	AB853928AB854730-AB854731	gga-miR-1554	100	12	0	0	365	376	2	13	7.3	24.3	vSM	NP	Velogenic
Identity_E100	JX193078	gga-miR-1629	100	11	0	0	2352	2342	10	20	60	22.4		P	Lentogenic					BlastN-short-E100	AF431744	gga-miR-1554	100	11	0	0	365	375	2	12	29	22.3	vSM	NP	Velogenic
Identity_E100	AB524405	gga-miR-7482-5p	100	11	0	0	2353	2343	3	13	60	22.4		P	Lentogenic					BlastN-short-E100	DQ485229	gga-miR-1554	100	11	0	0	365	375	2	12	29	22.3	vSM	NP	Velogenic
Identity_E100	AB524406	gga-miR-7482-5p	100	11	0	0	2353	2343	3	13	60	22.4		P	Velogenic					BlastN-short-E100	DQ485230	gga-miR-1554	100	11	0	0	365	375	2	12	29	22.3	vSM	NP	Velogenic
Identity_E100	HQ008337	gga-miR-7482-5p	100	11	0	0	2353	2343	3	13	60	22.4		P	Lentogenic					BlastN-short-E100	DQ485231	gga-miR-1554	100	11	0	0	365	375	2	12	29	22.3	vSM	NP	Velogenic
Identity_E100	KJ499462	gga-miR-1629	100	11	0	0	2353	2343	10	20	60	22.4		P	Mesogenic					BlastN-short-E100	HQ717357	gga-miR-1554	100	11	0	0	365	375	2	12	29	22.3	vSM	NP	Velogenic
Identity_E100	KJ499462	gga-miR-1726	100	11	0	0	2356	2346	6	16	60	22.4		P	Mesogenic					BlastN-short-E100	JF343539	gga-miR-1554	100	11	0	0	365	375	2	12	29	22.3	vSM	NP	Velogenic
Blastn-short-E100	KU373026	gga-miR-1687-3p	100	11	0	0	2365	2375	14	4	29	22.3		P	Lentogenic	GT6c				BlastN-short-E100	JN682210	gga-miR-1554	100	12	0	0	365	376	2	13	7.3	24.3	vSM	NP	Velogenic
Blastn-short-E100	JX193078	gga-miR-12257-5p	100	11	0	0	2371	2381	4	14	29	22.3		P	Lentogenic					BlastN-short-E100	JX193074	gga-miR-1554	100	11	0	0	365	375	2	12	29	22.3	vSM	NP	Velogenic
Identity_E100	JX193078	gga-miR-12257-5p	100	11	0	0	2371	2381	4	14	60	22.4		P	Lentogenic					BlastN-short-E100	JX193075	gga-miR-1554	100	12	0	0	365	376	2	13	7.3	24.3	vSM	NP	Velogenic
Identity_E100	KU373026	gga-miR-1687-3p	100	11	0	0	2375	2365	4	14	60	22.4		P	Lentogenic	GT6c				BlastN-short-E100	JX193076	gga-miR-1554	100	11	0	0	365	375	2	12	29	22.3	vSM	NP	Velogenic
Blastn-short-E100	KJ670427	gga-miR-6660-3p	100	14	0	0	2378	2391	16	3	0.47	28.2	vSS	P	Lentogenic					BlastN-short-E100	KJ600785	gga-miR-1554	100	11	0	0	365	375	2	12	29	22.3	vSM	NP	Velogenic
Identity_E100	KJ670427	gga-miR-6660-3p	100	14	0	0	2391	2378	3	16	0.94	28.4		P	Lentogenic					BlastN-short-E100	KJ600786	gga-miR-1554	100	11	0	0	365	375	2	12	29	22.3	vSM	NP	Velogenic
Blastn-short-E100	JX193078	gga-miR-12213-5p	100	11	0	0	2464	2474	13	3	29	22.3	vSS	P	Lentogenic					BlastN-short-E100	JF950509	gga-miR-1799	100	11	0	0	366	376	3	13	29	22.3	vSM	NP	Mesogenic
Blastn-short-E100	JX193079	gga-miR-12213-5p	100	11	0	0	2464	2474	13	3	29	22.3	vSS	P	Lentogenic					BlastN-short-E100	AB605247	gga-miR-1807	100	11	0	0	381	391	2	12	29	22.3	vSM	NP	Velogenic
Blastn-short-E100	JX193080	gga-miR-12213-5p	100	11	0	0	2464	2474	13	3	29	22.3	vSS	P	Lentogenic					BlastN-short-E100	JX316216	gga-miR-1807	100	12	0	0	400	411	1	12	7.3	24.3	vSM	NP	Mesogenic
Blastn-short-E100	JX193081	gga-miR-12213-5p	100	11	0	0	2464	2474	13	3	29	22.3	vSS	P	Lentogenic					BlastN-short-E100	AB853927AB854732-AB854733	gga-miR-1807	100	13	0	0	401	413	2	14	1.9	26.3	vSM	NP	Velogenic
Blastn-short-E100	JX193082	gga-miR-12213-5p	100	11	0	0	2464	2474	13	3	29	22.3	vSS	P	Lentogenic					BlastN-short-E100	AF431744	gga-miR-1807	100	11	0	0	401	411	2	12	29	22.3	vSM	NP	Velogenic
Blastn-short-E100	JX193083	gga-miR-12213-5p	100	11	0	0	2464	2474	13	3	29	22.3	vSS	P	Lentogenic					BlastN-short-E100	DQ485229	gga-miR-1807	100	11	0	0	401	411	2	12	29	22.3	vSM	NP	Velogenic
Blastn-short-E100	KJ670427	gga-miR-12213-5p	100	11	0	0	2464	2474	13	3	29	22.3	vSS	P	Lentogenic					BlastN-short-E100	DQ485231	gga-miR-1807	100	11	0	0	401	411	2	12	29	22.3	vSM	NP	Velogenic
Identity_E100	HM125898	gga-miR-12213-5p	100	11	0	0	2474	2464	3	13	60	22.4		P	Lentogenic					BlastN-short-E100	EF065682	gga-miR-1807	100	11	0	0	401	411	2	12	29	22.3	vSM	NP	Velogenic
Identity_E100	JF795531	gga-miR-12213-5p	100	11	0	0	2474	2464	3	13	60	22.4		P	Lentogenic					BlastN-short-E100	FJ430159	gga-miR-1807	100	11	0	0	401	411	2	12	29	22.3	vSM	NP	Velogenic
Identity_E100	JF950510	gga-miR-12213-5p	100	11	0	0	2474	2464	3	13	60	22.4		P	Lentogenic					BlastN-short-E100	FJ430160	gga-miR-1807	100	11	0	0	401	411	2	12	29	22.3	vSM	NP	Velogenic
Identity_E100	JX193077	gga-miR-12213-5p	100	11	0	0	2474	2464	3	13	60	22.4	vSM	P	Lentogenic					BlastN-short-E100	HM117720	gga-miR-1807	100	11	0	0	401	411	2	12	29	22.3	vSM	NP	Velogenic
Identity_E100	JX193078	gga-miR-12213-5p	100	11	0	0	2474	2464	3	13	60	22.4		P	Lentogenic					BlastN-short-E100	HQ717357	gga-miR-1807	100	11	0	0	401	411	2	12	29	22.3	vSM	NP	Velogenic
Identity_E100	JX193079	gga-miR-12213-5p	100	11	0	0	2474	2464	3	13	60	22.4		P	Lentogenic					BlastN-short-E100	JF950509	gga-miR-1807	100	11	0	0	401	411	2	12	29	22.3	vSM	NP	Mesogenic
Identity_E100	JX193080	gga-miR-12213-5p	100	11	0	0	2474	2464	3	13	60	22.4		P	Lentogenic					BlastN-short-E100	JN682210	gga-miR-1807	100	11	0	0	401	411	2	12	29	22.3	vSM	NP	Velogenic
Identity_E100	JX193081	gga-miR-12213-5p	100	11	0	0	2474	2464	3	13	60	22.4	vSM	P	Lentogenic					BlastN-short-E100	JX012096	gga-miR-1807	100	13	0	0	401	413	2	14	1.9	26.3	vSM	NP	Velogenic
Identity_E100	JX193082	gga-miR-12213-5p	100	11	0	0	2474	2464	3	13	60	22.4	vSM	P	Lentogenic					BlastN-short-E100	JX193075	gga-miR-1807	100	13	0	0	401	413	2	14	1.9	26.3	vSM	NP	Velogenic
Identity_E100	JX193083	gga-miR-12213-5p	100	11	0	0	2474	2464	3	13	60	22.4		P	Lentogenic					BlastN-short-E100	JX193076	gga-miR-1807	100	11	0	0	401	411	2	12	29	22.3	vSM	NP	Velogenic
Identity_E100	KJ670427	gga-miR-12213-5p	100	11	0	0	2474	2464	3	13	60	22.4		P	Lentogenic					BlastN-short-E100	JX532092	gga-miR-1807	100	13	0	0	401	413	2	14	1.9	26.3	vSM	NP	Velogenic
Identity_E100	AB524405	gga-miR-12213-5p	100	11	0	0	2486	2476	3	13	60	22.4	vSM	P	Lentogenic					BlastN-short-E100	JX854452	gga-miR-1807	100	13	0	0	401	413	2	14	1.9	26.3	vSM	NP	Velogenic
Identity_E100	AB524406	gga-miR-12213-5p	100	11	0	0	2486	2476	3	13	60	22.4		P	Velogenic					BlastN-short-E100	KJ577136	gga-miR-1807	100	11	0	0	401	411	2	12	29	22.3	vSM	NP	Velogenic
Identity_E100	HQ008337	gga-miR-12213-5p	100	11	0	0	2486	2476	3	13	60	22.4		P	Lentogenic					BlastN-short-E100	KJ600786	gga-miR-1807	100	11	0	0	401	411	2	12	29	22.3	vSM	NP	Velogenic
Blastn-short-E100	JX193079	gga-miR-6660-3p	100	11	0	0	2496	2506	18	8	29	22.3		P	Lentogenic					BlastN-short-E100	KM056350	gga-miR-1807	100	11	0	0	401	411	2	12	29	22.3	vSM	NP	Velogenic
Identity_E100	JX193079	gga-miR-6660-3p	100	11	0	0	2506	2496	8	18	60	22.4		P	Lentogenic					BlastN-short-E100	KM056352	gga-miR-1807	100	11	0	0	401	411	2	12	29	22.3	vSM	NP	Velogenic
Blastn-short-E100	KJ670427	gga-miR-7462-3p	100	12	0	0	2600	2611	10	21	7.3	24.3		P	Lentogenic					BlastN-short-E100	KM056353	gga-miR-1807	100	11	0	0	401	411	2	12	29	22.3	vSM	NP	Velogenic
Identity_E100	KJ670427	gga-miR-7462-3p	100	12	0	0	2600	2611	10	21	15	24.4		P	Lentogenic					BlastN-short-E100	KM056356	gga-miR-1807	100	11	0	0	401	411	2	12	29	22.3	vSM	NP	Velogenic
Blastn-short-E100	KJ499462	gga-miR-12293-3p	100	11	0	0	2634	2644	18	8	29	22.3		P	Mesogenic					BlastN-short-E100	KX268688	gga-miR-1807	100	11	0	0	401	411	2	12	29	22.3	vSM	NP	Velogenic
Identity_E100	KJ499462	gga-miR-12293-3p	100	11	0	0	2644	2634	8	18	60	22.4		P	Mesogenic					BlastN-short-E100	KX268689	gga-miR-1807	100	11	0	0	401	411	2	12	29	22.3	vSM	NP	Velogenic
Identity_E100	HM125898	gga-miR-7468-3p	100	12	0	0	2651	2640	2	13	15	24.4		P	Lentogenic					BlastN-short-E100	MN547982	gga-miR-1807	100	11	0	0	401	411	2	12	29	22.3	vSM	NP	Velogenic
Blastn-short-E100	JX193079	gga-miR-1800	100	13	0	0	2656	2668	7	19	1.9	26.3		P	Lentogenic					BlastN-short-E100	MN547983	gga-miR-1807	100	11	0	0	401	411	2	12	29	22.3	vSM	NP	Velogenic
Identity_E100	JX193079	gga-miR-1800	100	13	0	0	2656	2668	7	19	3.8	26.4		P	Lentogenic					BlastN-short-E100	MN547984	gga-miR-1807	100	11	0	0	401	411	2	12	29	22.3	vSM	NP	Velogenic
Identity_E100	HQ008337	gga-miR-12295-3p	100	11	0	0	2659	2669	12	22	60	22.4		P	Lentogenic					BlastN-short-E100	MN547985	gga-miR-1807	100	11	0	0	401	411	2	12	29	22.3	vSM	NP	Velogenic
Blastn-short-E100	KU373026	gga-miR-454-5p	100	11	0	0	2760	2770	18	8	29	22.3		P	Lentogenic	GT6c				BlastN-short-E100	MN547986	gga-miR-1807	100	11	0	0	401	411	2	12	29	22.3	vSM	NP	Velogenic
Identity_E100	KU373026	gga-miR-454-5p	100	11	0	0	2770	2760	8	18	60	22.4		P	Lentogenic	GT6c				BlastN-short-E100	MN547987	gga-miR-1807	100	11	0	0	401	411	2	12	29	22.3	vSM	NP	Velogenic
Identity_E100	HQ008337	gga-miR-27b-3p	100	12	0	0	2786	2797	3	14	15	24.4	vSM	P	Lentogenic					BlastN-short-E100	MN547988	gga-miR-1807	100	11	0	0	401	411	2	12	29	22.3	vSM	NP	Velogenic
Blastn-short-E100	KJ499462	gga-miR-12282-3p	100	11	0	0	2851	2861	11	1	29	22.3	vSS	P	Mesogenic					BlastN-short-E100	MN547989	gga-miR-1807	100	11	0	0	401	411	2	12	29	22.3	vSM	NP	Velogenic
Identity_E100	AB524405	gga-miR-1759-5p	100	11	0	0	2852	2862	7	17	60	22.4		P	Lentogenic					BlastN-short-E100	MN547990	gga-miR-1807	100	11	0	0	401	411	2	12	29	22.3	vSM	NP	Velogenic
Identity_E100	AB524406	gga-miR-1759-5p	100	11	0	0	2852	2862	7	17	60	22.4		P	Velogenic					BlastN-short-E100	MN547991	gga-miR-1807	100	11	0	0	401	411	2	12	29	22.3	vSM	NP	Velogenic
Identity_E100	HQ008337	gga-miR-1759-5p	100	11	0	0	2852	2862	7	17	60	22.4		P	Lentogenic					BlastN-short-E100	MN547992	gga-miR-1807	100	11	0	0	401	411	2	12	29	22.3	vSM	NP	Velogenic
Identity_E100	KJ499462	gga-miR-12282-3p	100	11	0	0	2861	2851	1	11	60	22.4		P	Mesogenic					BlastN-short-E100	OL518991	gga-miR-1807	100	11	0	0	401	411	2	12	29	22.3	vSM	NP	Velogenic
Blastn-short-E100	JX193078	gga-miR-1738	100	11	0	0	2884	2894	19	9	29	22.3		P	Lentogenic					BlastN-short-E100	OL518992	gga-miR-1807	100	11	0	0	401	411	2	12	29	22.3	vSM	NP	Velogenic
Identity_E100	HM125898	gga-miR-1738	100	11	0	0	2894	2884	9	19	60	22.4		P	Lentogenic					BlastN-short-E100	OL518991	gga-miR-6516-5p	100	11	0	0	535	545	1	11	29	22.3	vSM	NP	Velogenic
Identity_E100	JX193078	gga-miR-1738	100	11	0	0	2894	2884	9	19	60	22.4		P	Lentogenic					BlastN-short-E100	DQ485230	gga-miR-1685-3p	100	11	0	0	538	548	2	12	29	22.3	vSM	NP	Velogenic
Identity_E100	AB524405	gga-miR-6659-3p	100	11	0	0	2898	2908	9	19	60	22.4		P	Lentogenic					BlastN-short-E100	JF343539	gga-miR-1685-3p	100	11	0	0	538	548	2	12	29	22.3	vSM	NP	Velogenic
Identity_E100	AB524406	gga-miR-6659-3p	100	11	0	0	2898	2908	9	19	60	22.4		P	Velogenic					BlastN-short-E100	KM056344	gga-miR-1685-3p	100	11	0	0	538	548	2	12	29	22.3	vSM	NP	Velogenic
Identity_E100	HQ008337	gga-miR-6659-3p	100	11	0	0	2898	2908	9	19	60	22.4		P	Lentogenic					BlastN-short-E100	KM056345	gga-miR-1685-3p	100	11	0	0	538	548	2	12	29	22.3	vSM	NP	Velogenic
Blastn-short-E100	JX193081	gga-miR-1462-5p	100	12	0	0	2902	2913	19	8	7.3	24.3		P	Lentogenic					BlastN-short-E100	KM056346	gga-miR-1685-3p	100	11	0	0	538	548	2	12	29	22.3	vSM	NP	Velogenic
Identity_E100	JX193081	gga-miR-1462-5p	100	12	0	0	2913	2902	8	19	15	24.4		P	Lentogenic					BlastN-short-E100	KM056347	gga-miR-1685-3p	100	11	0	0	538	548	2	12	29	22.3	vSM	NP	Velogenic
Blastn-short-E100	JX193080	gga-miR-2954	100	11	0	0	2929	2939	19	9	29	22.3		P	Lentogenic					BlastN-short-E100	KM056348	gga-miR-1685-3p	100	11	0	0	538	548	2	12	29	22.3	vSM	NP	Velogenic
Blastn-short-E100	JX193082	gga-miR-2954	100	11	0	0	2929	2939	19	9	29	22.3		P	Lentogenic					BlastN-short-E100	KM056349	gga-miR-1685-3p	100	11	0	0	538	548	2	12	29	22.3	vSM	NP	Velogenic
Blastn-short-E100	JX193083	gga-miR-2954	100	11	0	0	2929	2939	19	9	29	22.3		P	Lentogenic					BlastN-short-E100	AB605247	gga-miR-3536	100	11	0	0	643	653	1	11	29	22.3	vSM	NP	Velogenic
Blastn-short-E100	KJ499462	gga-miR-135a-1-3p	100	13	0	0	2938	2950	1	13	1.9	26.3	vSM	P	Mesogenic					BlastN-short-E100	KM056351	gga-miR-132c-5p	100	11	0	0	655	665	1	11	29	22.3	vSM	NP	Velogenic
Identity_E100	AB524405	gga-miR-135a-1-3p	100	13	0	0	2938	2950	1	13	3.8	26.4		P	Lentogenic					BlastN-short-E100	KM056354	gga-miR-132c-5p	100	11	0	0	655	665	1	11	29	22.3	vSM	NP	Velogenic
Identity_E100	HQ008337	gga-miR-135a-1-3p	100	14	0	0	2938	2951	1	14	0.94	28.4		P	Lentogenic					BlastN-short-E100	KM056355	gga-miR-132c-5p	100	11	0	0	655	665	1	11	29	22.3	vSM	NP	Velogenic
Identity_E100	KJ499462	gga-miR-135a-1-3p	100	13	0	0	2938	2950	1	13	3.8	26.4		P	Mesogenic					BlastN-short-E100	KM056357	gga-miR-132c-5p	100	11	0	0	655	665	1	11	29	22.3	vSM	NP	Velogenic
Identity_E100	JF795531	gga-miR-2954	100	11	0	0	2939	2929	9	19	60	22.4		P	Lentogenic					BlastN-short-E100	KM056358	gga-miR-132c-5p	100	11	0	0	655	665	1	11	29	22.3	vSM	NP	Velogenic
Identity_E100	JF950510	gga-miR-2954	100	11	0	0	2939	2929	9	19	60	22.4		P	Lentogenic					BlastN-short-E100	OL518991	gga-miR-132c-5p	100	11	0	0	655	665	1	11	29	22.3	vSM	NP	Velogenic
Identity_E100	JX193080	gga-miR-2954	100	11	0	0	2939	2929	9	19	60	22.4		P	Lentogenic					BlastN-short-E100	OL518992	gga-miR-132c-5p	100	11	0	0	655	665	1	11	29	22.3	vSM	NP	Velogenic
Identity_E100	JX193082	gga-miR-2954	100	11	0	0	2939	2929	9	19	60	22.4		P	Lentogenic					BlastN-short-E100	JN682210	gga-miR-3536	100	11	0	0	663	673	1	11	29	22.3	vSM	NP	Velogenic
Identity_E100	JX193083	gga-miR-2954	100	11	0	0	2939	2929	9	19	60	22.4		P	Lentogenic					BlastN-short-E100	JX532092	gga-miR-3536	100	11	0	0	663	673	1	11	29	22.3	vSM	NP	Velogenic
Identity_E100	AB524406	gga-miR-135a-1-3p	100	11	0	0	2940	2950	3	13	60	22.4	vSM	P	Velogenic					BlastN-short-E100	JX854452	gga-miR-3536	100	11	0	0	663	673	1	11	29	22.3	vSM	NP	Velogenic
Blastn-short-E100	JX193078	gga-miR-27b-5p	100	12	0	0	2991	3002	13	2	7.3	24.3	vSS	P	Lentogenic					BlastN-short-E100	KX268688	gga-miR-3536	100	11	0	0	663	673	1	11	29	22.3	vSM	NP	Velogenic
Blastn-short-E100	JX193081	gga-miR-27b-5p	100	12	0	0	2991	3002	13	2	7.3	24.3	vSS	P	Lentogenic					BlastN-short-E100	KX268689	gga-miR-3536	100	11	0	0	663	673	1	11	29	22.3	vSM	NP	Velogenic
Identity_E100	HM125898	gga-miR-27b-5p	100	12	0	0	3002	2991	2	13	15	24.4		P	Lentogenic					BlastN-short-E100	MN547982	gga-miR-3536	100	11	0	0	663	673	1	11	29	22.3	vSM	NP	Velogenic
Identity_E100	JX193077	gga-miR-27b-5p	100	12	0	0	3002	2991	2	13	15	24.4	vSM	P	Lentogenic					BlastN-short-E100	MN547983	gga-miR-3536	100	11	0	0	663	673	1	11	29	22.3	vSM	NP	Velogenic
Identity_E100	JX193078	gga-miR-27b-5p	100	12	0	0	3002	2991	2	13	15	24.4		P	Lentogenic					BlastN-short-E100	MN547984	gga-miR-3536	100	11	0	0	663	673	1	11	29	22.3	vSM	NP	Velogenic
Identity_E100	JX193081	gga-miR-27b-5p	100	12	0	0	3002	2991	2	13	15	24.4	vSM	P	Lentogenic					BlastN-short-E100	MN547985	gga-miR-3536	100	11	0	0	663	673	1	11	29	22.3	vSM	NP	Velogenic
Blastn-short-E100	JX193079	gga-miR-7467-5p	100	11	0	0	3074	3084	17	7	29	22.3		P	Lentogenic					BlastN-short-E100	MN547986	gga-miR-3536	100	11	0	0	663	673	1	11	29	22.3	vSM	NP	Velogenic
Identity_E100	JX193079	gga-miR-7467-5p	100	11	0	0	3084	3074	7	17	60	22.4		P	Lentogenic					BlastN-short-E100	MN547987	gga-miR-3536	100	11	0	0	663	673	1	11	29	22.3	vSM	NP	Velogenic
Blastn-short-E100	JX193079	gga-miR-1465	100	11	0	0	3106	3116	18	8	29	22.3		Intergenic	Lentogenic					BlastN-short-E100	MN547988	gga-miR-3536	100	11	0	0	663	673	1	11	29	22.3	vSM	NP	Velogenic
Identity_E100	AB524405	gga-miR-1691	100	12	0	0	3112	3101	2	13	15	24.4	vSM	Intergenic	Lentogenic					BlastN-short-E100	MN547989	gga-miR-3536	100	11	0	0	663	673	1	11	29	22.3	vSM	NP	Velogenic
Identity_E100	AB524406	gga-miR-1691	100	12	0	0	3112	3101	2	13	15	24.4	vSM	Intergenic	Velogenic					BlastN-short-E100	MN547990	gga-miR-3536	100	11	0	0	663	673	1	11	29	22.3	vSM	NP	Velogenic
Identity_E100	JX193079	gga-miR-1465	100	11	0	0	3116	3106	8	18	60	22.4		Intergenic	Lentogenic					BlastN-short-E100	MN547991	gga-miR-3536	100	11	0	0	663	673	1	11	29	22.3	vSM	NP	Velogenic
Blastn-short-E100	JX193078	gga-miR-1456-3p	100	11	0	0	3170	3180	12	2	29	22.3	vSS	Intergenic	Lentogenic					BlastN-short-E100	MN547992	gga-miR-3536	100	11	0	0	663	673	1	11	29	22.3	vSM	NP	Velogenic
Blastn-short-E100	JX193081	gga-miR-1456-3p	100	11	0	0	3170	3180	12	2	29	22.3	vSS	Intergenic	Lentogenic					BlastN-short-E100	JN682210	gga-miR-6598-5p	93.333	15	1	0	714	728	1	15	29	22.3	vSM	NP	Velogenic
Identity_E100	HM125898	gga-miR-1456-3p	100	11	0	0	3180	3170	2	12	60	22.4		Intergenic	Lentogenic					BlastN-short-E100	KM056344	gga-miR-6598-5p	93.333	15	1	0	714	728	1	15	29	22.3	vSM	NP	Velogenic
Identity_E100	JX193077	gga-miR-1456-3p	100	11	0	0	3180	3170	2	12	60	22.4	vSM	Intergenic	Lentogenic					BlastN-short-E100	KM056345	gga-miR-6598-5p	93.333	15	1	0	714	728	1	15	29	22.3	vSM	NP	Velogenic
Identity_E100	JX193078	gga-miR-1456-3p	100	11	0	0	3180	3170	2	12	60	22.4	vSM	Intergenic	Lentogenic					BlastN-short-E100	KM056346	gga-miR-6598-5p	93.333	15	1	0	714	728	1	15	29	22.3	vSM	NP	Velogenic
Identity_E100	JX193081	gga-miR-1456-3p	100	11	0	0	3180	3170	2	12	60	22.4	vSM	Intergenic	Lentogenic					BlastN-short-E100	KM056347	gga-miR-6598-5p	93.333	15	1	0	714	728	1	15	29	22.3	vSM	NP	Velogenic
Blastn-short-E100	JX193079	gga-miR-7466-3p	100	13	0	0	3182	3194	22	10	1.9	26.3		Intergenic	Lentogenic					BlastN-short-E100	KM056348	gga-miR-6598-5p	93.333	15	1	0	714	728	1	15	29	22.3	vSM	NP	Velogenic
Blastn-short-E100	KJ499462	gga-miR-1743	100	12	0	0	3189	3200	8	19	7.3	24.3		Intergenic	Mesogenic					BlastN-short-E100	KM056349	gga-miR-6598-5p	93.333	15	1	0	714	728	1	15	29	22.3	vSM	NP	Velogenic	GT13
Identity_E100	KJ499462	gga-miR-1743	100	12	0	0	3189	3200	8	19	15	24.4		Intergenic	Mesogenic					BlastN-short-E100	KM056350	gga-miR-6598-5p	93.333	15	1	0	714	728	1	15	29	22.3	vSM	NP	Velogenic
Identity_E100	JX193079	gga-miR-7466-3p	100	13	0	0	3194	3182	10	22	3.8	26.4		Intergenic	Lentogenic					BlastN-short-E100	KM056352	gga-miR-6598-5p	93.333	15	1	0	714	728	1	15	29	22.3	vSM	NP	Velogenic
Blastn-short-E100	KJ499462	gga-miR-301b-3p	100	11	0	0	3227	3237	16	6	29	22.3		Intergenic	Mesogenic					BlastN-short-E100	JX532092	gga-miR-2131-5p	100	13	0	0	757	769	1	13	1.9	26.3	vSM	NP	Velogenic
Identity_E100	KJ499462	gga-miR-301b-3p	100	11	0	0	3237	3227	6	16	60	22.4		Intergenic	Mesogenic					BlastN-short-E100	JX854452	gga-miR-2131-5p	100	13	0	0	757	769	1	13	1.9	26.3	vSM	NP	Velogenic
Identity_E100	HQ008337	gga-miR-6663-5p	100	11	0	0	3256	3246	1	11	60	22.4		Intergenic	Lentogenic					BlastN-short-E100	KX268688	gga-miR-2131-5p	100	13	0	0	757	769	1	13	1.9	26.3	vSM	NP	Velogenic
Blastn-short-E100	KJ670427	gga-miR-6560-3p	100	11	0	0	3285	3295	3	13	29	22.3	vSM	M	Lentogenic					BlastN-short-E100	KX268689	gga-miR-2131-5p	100	13	0	0	757	769	1	13	1.9	26.3	vSM	NP	Velogenic
Identity_E100	KJ670427	gga-miR-6560-3p	100	11	0	0	3285	3295	3	13	60	22.4		M	Lentogenic					BlastN-short-E100	MN547982	gga-miR-2131-5p	100	13	0	0	757	769	1	13	1.9	26.3	vSM	NP	Velogenic
Blastn-short-E100	KU373026	gga-miR-1794	100	11	0	0	3290	3300	1	11	29	22.3	vSM	M	Lentogenic	GT6c				BlastN-short-E100	MN547983	gga-miR-2131-5p	100	13	0	0	757	769	1	13	1.9	26.3	vSM	NP	Velogenic
Identity_E100	KU373026	gga-miR-1794	100	11	0	0	3290	3300	1	11	60	22.4		M	Lentogenic	GT6c				BlastN-short-E100	MN547984	gga-miR-2131-5p	100	13	0	0	757	769	1	13	1.9	26.3	vSM	NP	Velogenic
Blastn-short-E100	KJ499462	gga-miR-6560-3p	100	11	0	0	3297	3307	3	13	29	22.3	vSM	M	Mesogenic					BlastN-short-E100	MN547985	gga-miR-2131-5p	100	13	0	0	757	769	1	13	1.9	26.3	vSM	NP	Velogenic
Identity_E100	KJ499462	gga-miR-6560-3p	100	11	0	0	3297	3307	3	13	60	22.4	vSM	M	Mesogenic					BlastN-short-E100	MN547986	gga-miR-2131-5p	100	13	0	0	757	769	1	13	1.9	26.3	vSM	NP	Velogenic
Identity_E100	AB524405	gga-miR-1659	100	11	0	0	3346	3336	1	11	60	22.4		M	Lentogenic					BlastN-short-E100	MN547987	gga-miR-2131-5p	100	13	0	0	757	769	1	13	1.9	26.3	vSM	NP	Velogenic
Identity_E100	AB524406	gga-miR-1659	100	11	0	0	3346	3336	1	11	60	22.4		M	Velogenic					BlastN-short-E100	MN547988	gga-miR-2131-5p	100	13	0	0	757	769	1	13	1.9	26.3	vSM	NP	Velogenic
Identity_E100	HQ008337	gga-miR-1659	100	11	0	0	3346	3336	1	11	60	22.4		M	Lentogenic					BlastN-short-E100	MN547989	gga-miR-2131-5p	100	13	0	0	757	769	1	13	1.9	26.3	vSM	NP	Velogenic
Blastn-short-E100	JX193079	gga-miR-7480-3p	100	12	0	0	3432	3443	11	22	7.3	24.3		M	Lentogenic					BlastN-short-E100	MN547990	gga-miR-2131-5p	100	13	0	0	757	769	1	13	1.9	26.3	vSM	NP	Velogenic
Blastn-short-E100	JX193081	gga-miR-7480-3p	100	12	0	0	3432	3443	11	22	7.3	24.3		M	Lentogenic					BlastN-short-E100	MN547991	gga-miR-2131-5p	100	13	0	0	757	769	1	13	1.9	26.3	vSM	NP	Velogenic
Identity_E100	HM125898	gga-miR-7480-3p	100	12	0	0	3432	3443	11	22	15	24.4		M	Lentogenic					BlastN-short-E100	MN547992	gga-miR-2131-5p	100	13	0	0	757	769	1	13	1.9	26.3	vSM	NP	Velogenic
Identity_E100	JX193077	gga-miR-7480-3p	100	12	0	0	3432	3443	11	22	15	24.4		M	Lentogenic					BlastN-short-E100	JF893453	gga-miR-1693	100	11	0	0	995	1005	2	12	29	22.3	vSM	NP	Velogenic
Identity_E100	JX193079	gga-miR-7480-3p	100	12	0	0	3432	3443	11	22	15	24.4		M	Lentogenic					BlastN-short-E100	AB853926AB854728-AB854729	gga-miR-12213-5p	100	11	0	0	1087	1097	3	13	29	22.3	vSM	NP	Velogenic
Identity_E100	JX193081	gga-miR-7480-3p	100	12	0	0	3432	3443	11	22	15	24.4		M	Lentogenic					BlastN-short-E100	AB853927AB854732-AB854733	gga-miR-12213-5p	100	11	0	0	1087	1097	3	13	29	22.3	vSM	NP	Velogenic
Blastn-short-E100	KU373026	gga-miR-7480-3p	100	12	0	0	3438	3449	11	22	7.3	24.3		M	Lentogenic	GT6c				BlastN-short-E100	AB853928AB854730-AB854731	gga-miR-12213-5p	100	11	0	0	1087	1097	3	13	29	22.3	vSM	NP	Velogenic
Identity_E100	KU373026	gga-miR-7480-3p	100	12	0	0	3438	3449	11	22	15	24.4		M	Lentogenic	GT6c				BlastN-short-E100	AF431744	gga-miR-12213-5p	100	11	0	0	1087	1097	3	13	29	22.3	vSM	NP	Velogenic
Blastn-short-E100	KJ499462	gga-miR-6552-5p	100	11	0	0	3444	3454	11	1	29	22.3	vSS	M	Mesogenic					BlastN-short-E100	DQ485229	gga-miR-12213-5p	100	11	0	0	1087	1097	3	13	29	22.3	vSM	NP	Velogenic
Identity_E100	AB524405	gga-miR-6552-5p	100	11	0	0	3454	3444	1	11	60	22.4	vSM	M	Lentogenic					BlastN-short-E100	DQ485230	gga-miR-12213-5p	100	11	0	0	1087	1097	3	13	29	22.3	vSM	NP	Velogenic
Identity_E100	AB524406	gga-miR-6552-5p	100	11	0	0	3454	3444	1	11	60	22.4		M	Velogenic					BlastN-short-E100	EF065682	gga-miR-12213-5p	100	11	0	0	1087	1097	3	13	29	22.3	vSM	NP	Velogenic
Identity_E100	HQ008337	gga-miR-6552-5p	100	11	0	0	3454	3444	1	11	60	22.4		M	Lentogenic					BlastN-short-E100	HM117720	gga-miR-12213-5p	100	11	0	0	1087	1097	3	13	29	22.3	vSM	NP	Velogenic
Identity_E100	KJ499462	gga-miR-6552-5p	100	11	0	0	3454	3444	1	11	60	22.4		M	Mesogenic					BlastN-short-E100	JF343539	gga-miR-12213-5p	100	11	0	0	1087	1097	3	13	29	22.3	vSM	NP	Velogenic
Blastn-short-E100	JX193078	gga-miR-146b-3p	100	12	0	0	3471	3482	2	13	7.3	24.3	vSM	M	Lentogenic					BlastN-short-E100	JN682210	gga-miR-12213-5p	100	11	0	0	1087	1097	3	13	29	22.3	vSM	NP	Velogenic
Blastn-short-E100	JX193079	gga-miR-146b-3p	100	12	0	0	3471	3482	2	13	7.3	24.3	vSM	M	Lentogenic					BlastN-short-E100	JX193075	gga-miR-12213-5p	100	11	0	0	1087	1097	3	13	29	22.3	vSM	NP	Velogenic
Blastn-short-E100	JX193080	gga-miR-146b-3p	100	12	0	0	3471	3482	2	13	7.3	24.3	vSM	M	Lentogenic					BlastN-short-E100	JX532092	gga-miR-12213-5p	100	11	0	0	1087	1097	3	13	29	22.3	vSM	NP	Velogenic
Blastn-short-E100	JX193081	gga-miR-146b-3p	100	12	0	0	3471	3482	2	13	7.3	24.3	vSM	M	Lentogenic					BlastN-short-E100	JX854452	gga-miR-12213-5p	100	11	0	0	1087	1097	3	13	29	22.3	vSM	NP	Velogenic
Blastn-short-E100	JX193082	gga-miR-146b-3p	100	12	0	0	3471	3482	2	13	7.3	24.3	vSM	M	Lentogenic					BlastN-short-E100	KC920893	gga-miR-12213-5p	100	11	0	0	1087	1097	3	13	29	22.3	vSM	NP	Velogenic
Blastn-short-E100	JX193083	gga-miR-146b-3p	100	12	0	0	3471	3482	2	13	7.3	24.3	vSM	M	Lentogenic					BlastN-short-E100	KJ577136	gga-miR-12213-5p	100	11	0	0	1087	1097	3	13	29	22.3	vSM	NP	Velogenic
Blastn-short-E100	KJ670427	gga-miR-146b-3p	100	12	0	0	3471	3482	2	13	7.3	24.3	vSM	M	Lentogenic					BlastN-short-E100	KJ600786	gga-miR-12213-5p	100	11	0	0	1087	1097	3	13	29	22.3	vSM	NP	Velogenic
Identity_E100	HM125898	gga-miR-146b-3p	100	12	0	0	3471	3482	2	13	15	24.4	vSM	M	Lentogenic					BlastN-short-E100	KM056350	gga-miR-12213-5p	100	11	0	0	1087	1097	3	13	29	22.3	vSM	NP	Velogenic
Identity_E100	JF795531	gga-miR-146b-3p	100	12	0	0	3471	3482	2	13	15	24.4		M	Lentogenic					BlastN-short-E100	OL518992	gga-miR-12213-5p	100	11	0	0	1087	1097	3	13	29	22.3	vSM	NP	Velogenic
Identity_E100	JF950510	gga-miR-146b-3p	100	12	0	0	3471	3482	2	13	15	24.4		M	Lentogenic					BlastN-short-E100	JF893453	gga-miR-1625-3p	100	11	0	0	1092	1102	2	12	29	22.3	vSM	NP	Velogenic
Identity_E100	JX193077	gga-miR-146b-3p	100	12	0	0	3471	3482	2	13	15	24.4	vSM	M	Lentogenic					BlastN-short-E100	AB605247	gga-miR-6612-5p	93.333	15	1	0	1495	1509	3	17	29	22.3	vSM	NP	Velogenic
Identity_E100	JX193078	gga-miR-146b-3p	100	12	0	0	3471	3482	2	13	15	24.4		M	Lentogenic					BlastN-short-E100	JN682210	gga-miR-6612-5p	100	12	0	0	1514	1525	2	13	7.3	24.3	vSM	NP	Velogenic
Identity_E100	JX193079	gga-miR-146b-3p	100	12	0	0	3471	3482	2	13	15	24.4		M	Lentogenic					BlastN-short-E100	JX532092	gga-miR-6612-5p	100	12	0	0	1514	1525	2	13	7.3	24.3	vSM	NP	Velogenic
Identity_E100	JX193080	gga-miR-146b-3p	100	12	0	0	3471	3482	2	13	15	24.4		M	Lentogenic					BlastN-short-E100	JX854452	gga-miR-6612-5p	100	12	0	0	1514	1525	2	13	7.3	24.3	vSM	NP	Velogenic
Identity_E100	JX193081	gga-miR-146b-3p	100	12	0	0	3471	3482	2	13	15	24.4	vSM	M	Lentogenic					BlastN-short-E100	JX193074	gga-miR-6612-5p	93.333	15	1	0	1515	1529	3	17	29	22.3	vSM	NP	Velogenic
Identity_E100	JX193082	gga-miR-146b-3p	100	12	0	0	3471	3482	2	13	15	24.4		M	Lentogenic					BlastN-short-E100	KM056344	gga-miR-6612-5p	100	11	0	0	1515	1525	3	13	29	22.3	vSM	NP	Velogenic
Identity_E100	JX193083	gga-miR-146b-3p	100	12	0	0	3471	3482	2	13	15	24.4		M	Lentogenic					BlastN-short-E100	KM056345	gga-miR-6612-5p	100	11	0	0	1515	1525	3	13	29	22.3	vSM	NP	Velogenic
Identity_E100	KJ670427	gga-miR-146b-3p	100	12	0	0	3471	3482	2	13	15	24.4		M	Lentogenic					BlastN-short-E100	KM056346	gga-miR-6612-5p	100	11	0	0	1515	1525	3	13	29	22.3	vSM	NP	Velogenic
Blastn-short-E100	JX193078	gga-miR-1808	100	12	0	0	3491	3502	4	15	7.3	24.3		M	Lentogenic					BlastN-short-E100	KM056347	gga-miR-6612-5p	100	11	0	0	1515	1525	3	13	29	22.3	vSM	NP	Velogenic
Blastn-short-E100	JX193079	gga-miR-1808	100	12	0	0	3491	3502	4	15	7.3	24.3		M	Lentogenic					BlastN-short-E100	KM056348	gga-miR-6612-5p	100	11	0	0	1515	1525	3	13	29	22.3	vSM	NP	Velogenic
Blastn-short-E100	JX193080	gga-miR-1808	100	11	0	0	3491	3501	4	14	29	22.3		M	Lentogenic					BlastN-short-E100	KM056349	gga-miR-6612-5p	100	11	0	0	1515	1525	3	13	29	22.3	vSM	NP	Velogenic
Blastn-short-E100	JX193081	gga-miR-1808	100	12	0	0	3491	3502	4	15	7.3	24.3		M	Lentogenic					BlastN-short-E100	KM056352	gga-miR-6612-5p	100	11	0	0	1515	1525	3	13	29	22.3	vSM	NP	Velogenic
Blastn-short-E100	JX193082	gga-miR-1808	100	12	0	0	3491	3502	4	15	7.3	24.3		M	Lentogenic					BlastN-short-E100	AB853928AB854730-AB854731	gga-miR-7442-5p	100	11	0	0	1614	1624	1	11	29	22.3	vSM	intergenic	Velogenic
Blastn-short-E100	JX193083	gga-miR-1808	100	12	0	0	3491	3502	4	15	7.3	24.3		M	Lentogenic					BlastN-short-E100	HM117720	gga-miR-12267-3p	100	11	0	0	1618	1628	1	11	29	22.3	vSM	intergenic	Velogenic
Identity_E100	HM125898	gga-miR-1808	100	12	0	0	3491	3502	4	15	15	24.4		M	Lentogenic					BlastN-short-E100	KJ577136	gga-miR-12267-3p	100	11	0	0	1618	1628	1	11	29	22.3	vSM	intergenic	Velogenic
Identity_E100	JF795531	gga-miR-1808	100	12	0	0	3491	3502	4	15	15	24.4		M	Lentogenic					BlastN-short-E100	OL518991	gga-miR-6582-5p	100	13	0	0	1819	1831	3	15	1.9	26.3	vSM	intergenic	Velogenic
Identity_E100	JF950510	gga-miR-1808	100	12	0	0	3491	3502	4	15	15	24.4		M	Lentogenic					BlastN-short-E100	OL518992	gga-miR-6582-5p	100	13	0	0	1819	1831	3	15	1.9	26.3	vSM	intergenic	Velogenic
Identity_E100	JX193077	gga-miR-1808	100	12	0	0	3491	3502	4	15	15	24.4		M	Lentogenic					BlastN-short-E100	KM056356	gga-miR-6589-5p	100	11	0	0	1880	1890	2	12	29	22.3	vSM	P	Velogenic
Identity_E100	JX193078	gga-miR-1808	100	12	0	0	3491	3502	4	15	15	24.4		M	Lentogenic					BlastN-short-E100	KM056345	gga-miR-1683	100	11	0	0	1940	1950	3	13	29	22.3	vSM	P	Velogenic
Identity_E100	JX193079	gga-miR-1808	100	12	0	0	3491	3502	4	15	15	24.4		M	Lentogenic					BlastN-short-E100	KM056346	gga-miR-1683	100	11	0	0	1940	1950	3	13	29	22.3	vSM	P	Velogenic
Identity_E100	JX193080	gga-miR-1808	100	11	0	0	3491	3501	4	14	60	22.4		M	Lentogenic					BlastN-short-E100	KM056348	gga-miR-1683	100	11	0	0	1940	1950	3	13	29	22.3	vSM	P	Velogenic
Identity_E100	JX193081	gga-miR-1808	100	12	0	0	3491	3502	4	15	15	24.4		M	Lentogenic					BlastN-short-E100	KM056349	gga-miR-1683	100	11	0	0	1940	1950	3	13	29	22.3	vSM	P	Velogenic
Identity_E100	JX193082	gga-miR-1808	100	12	0	0	3491	3502	4	15	15	24.4		M	Lentogenic					BlastN-short-E100	FJ430159	gga-miR-6598-5p	93.333	15	1	0	2030	2044	1	15	29	22.3	vSM	P	Velogenic
Identity_E100	JX193083	gga-miR-1808	100	12	0	0	3491	3502	4	15	15	24.4		M	Lentogenic					BlastN-short-E100	FJ430160	gga-miR-6598-5p	93.333	15	1	0	2030	2044	1	15	29	22.3	vSM	P	Velogenic
Blastn-short-E100	JX193078	gga-miR-6608-5p	100	11	0	0	3494	3504	6	16	29	22.3		M	Lentogenic					BlastN-short-E100	JF950509	gga-miR-6598-5p	93.333	15	1	0	2030	2044	1	15	29	22.3	vSM	P	Mesogenic
Blastn-short-E100	JX193079	gga-miR-6608-5p	100	11	0	0	3494	3504	6	16	29	22.3		M	Lentogenic					BlastN-short-E100	JX316216	gga-miR-6598-5p	93.333	15	1	0	2030	2044	1	15	29	22.3	vSM	P	Mesogenic
Blastn-short-E100	JX193081	gga-miR-6608-5p	100	11	0	0	3494	3504	6	16	29	22.3		M	Lentogenic					BlastN-short-E100	KJ636208	gga-miR-6598-5p	93.333	15	1	0	2031	2045	2	16	29	22.3	vSM	P	Velogenic
Blastn-short-E100	JX193082	gga-miR-6608-5p	100	11	0	0	3494	3504	6	16	29	22.3		M	Lentogenic					BlastN-short-E100	KM056351	gga-miR-6598-5p	93.333	15	1	0	2031	2045	2	16	29	22.3	vSM	P	Velogenic
Blastn-short-E100	JX193083	gga-miR-6608-5p	100	11	0	0	3494	3504	6	16	29	22.3		M	Lentogenic					BlastN-short-E100	KM056354	gga-miR-6598-5p	93.333	15	1	0	2031	2045	2	16	29	22.3	vSM	P	Velogenic
Blastn-short-E100	KJ670427	gga-miR-6608-5p	100	11	0	0	3494	3504	6	16	29	22.3		M	Lentogenic					BlastN-short-E100	KM056355	gga-miR-6598-5p	93.333	15	1	0	2031	2045	2	16	29	22.3	vSM	P	Velogenic
Identity_E100	HM125898	gga-miR-6608-5p	100	11	0	0	3494	3504	6	16	60	22.4		M	Lentogenic					BlastN-short-E100	KM056356	gga-miR-6598-5p	93.333	15	1	0	2031	2045	2	16	29	22.3	vSM	P	Velogenic
Identity_E100	JF795531	gga-miR-6608-5p	100	11	0	0	3494	3504	6	16	60	22.4		M	Lentogenic					BlastN-short-E100	KM056357	gga-miR-6598-5p	93.333	15	1	0	2031	2045	2	16	29	22.3	vSM	P	Velogenic
Identity_E100	JF950510	gga-miR-6608-5p	100	11	0	0	3494	3504	6	16	60	22.4		M	Lentogenic					BlastN-short-E100	KM056358	gga-miR-6598-5p	93.333	15	1	0	2031	2045	2	16	29	22.3	vSM	P	Velogenic
Identity_E100	JX193077	gga-miR-6608-5p	100	11	0	0	3494	3504	6	16	60	22.4		M	Lentogenic					BlastN-short-E100	KC920893	gga-miR-6598-5p	93.333	15	1	0	2036	2050	1	15	29	22.3	vSM	P	Velogenic
Identity_E100	JX193078	gga-miR-6608-5p	100	11	0	0	3494	3504	6	16	60	22.4		M	Lentogenic					BlastN-short-E100	JN682210	gga-miR-6598-5p	93.333	15	1	0	2037	2051	2	16	29	22.3	vSM	P	Velogenic
Identity_E100	JX193079	gga-miR-6608-5p	100	11	0	0	3494	3504	6	16	60	22.4		M	Lentogenic					BlastN-short-E100	JX532092	gga-miR-6598-5p	93.333	15	1	0	2037	2051	2	16	29	22.3	vSM	P	Velogenic
Identity_E100	JX193081	gga-miR-6608-5p	100	11	0	0	3494	3504	6	16	60	22.4		M	Lentogenic					BlastN-short-E100	JX854452	gga-miR-6598-5p	93.333	15	1	0	2037	2051	2	16	29	22.3	vSM	P	Velogenic
Identity_E100	JX193082	gga-miR-6608-5p	100	11	0	0	3494	3504	6	16	60	22.4		M	Lentogenic					BlastN-short-E100	OL518991	gga-miR-12289-3p	100	11	0	0	2198	2208	2	12	29	22.3	vSM	P	Velogenic
Identity_E100	JX193083	gga-miR-6608-5p	100	11	0	0	3494	3504	6	16	60	22.4		M	Lentogenic					BlastN-short-E100	JX012096	gga-miR-144-5p	100	11	0	0	2316	2326	1	11	29	22.3	vSM	P	Velogenic
Identity_E100	KJ670427	gga-miR-6608-5p	100	11	0	0	3494	3504	6	16	60	22.4		M	Lentogenic					BlastN-short-E100	FJ430159	gga-miR-6598-5p	100	12	0	0	2333	2344	2	13	7.3	24.3	vSM	P	Velogenic
Blastn-short-E100	KU373026	gga-miR-6608-5p	100	11	0	0	3500	3510	6	16	29	22.3		M	Lentogenic	GT6c				BlastN-short-E100	FJ430160	gga-miR-6598-5p	100	12	0	0	2333	2344	2	13	7.3	24.3	vSM	P	Velogenic
Identity_E100	KU373026	gga-miR-6608-5p	100	11	0	0	3500	3510	6	16	60	22.4		M	Lentogenic	GT6c				BlastN-short-E100	JX316216	gga-miR-6598-5p	100	12	0	0	2333	2344	2	13	7.3	24.3	vSM	P	Mesogenic
Blastn-short-E100	JX193078	gga-miR-6639-5p	100	11	0	0	3513	3523	10	20	29	22.3		M	Lentogenic					BlastN-short-E100	KM056351	gga-miR-6598-5p	100	11	0	0	2334	2344	3	13	29	22.3	vSM	P	Velogenic
Blastn-short-E100	JX193081	gga-miR-6639-5p	100	11	0	0	3513	3523	10	20	29	22.3		M	Lentogenic					BlastN-short-E100	KM056353	gga-miR-6598-5p	100	11	0	0	2334	2344	3	13	29	22.3	vSM	P	Velogenic
Identity_E100	JX193077	gga-miR-6639-5p	100	11	0	0	3513	3523	10	20	60	22.4		M	Lentogenic					BlastN-short-E100	KM056355	gga-miR-6598-5p	100	11	0	0	2334	2344	3	13	29	22.3	vSM	P	Velogenic
Identity_E100	JX193078	gga-miR-6639-5p	100	11	0	0	3513	3523	10	20	60	22.4		M	Lentogenic					BlastN-short-E100	OL518991	gga-miR-6560-3p	90	20	2	0	2371	2390	2	21	7.3	24.3	vSM	P	Velogenic
Identity_E100	JX193081	gga-miR-6639-5p	100	11	0	0	3513	3523	10	20	60	22.4		M	Lentogenic					BlastN-short-E100	JX012096	gga-miR-1698	100	12	0	0	2378	2389	2	13	7.3	24.3	vSM	P	Velogenic
Blastn-short-E100	KU373026	gga-miR-1742	100	11	0	0	3585	3595	15	5	29	22.3		M	Lentogenic	GT6c				BlastN-short-E100	KX268688	gga-miR-1636	100	11	0	0	2563	2573	1	11	29	22.3	vSM	P	Velogenic
Identity_E100	KU373026	gga-miR-1742	100	11	0	0	3595	3585	5	15	60	22.4		M	Lentogenic	GT6c				BlastN-short-E100	KX268689	gga-miR-1636	100	11	0	0	2563	2573	1	11	29	22.3	vSM	P	Velogenic
Blastn-short-E100	JX193079	gga-miR-145-5p	100	11	0	0	3775	3785	20	10	29	22.3		M	Lentogenic					BlastN-short-E100	MN547982	gga-miR-1636	100	11	0	0	2563	2573	1	11	29	22.3	vSM	P	Velogenic
Blastn-short-E100	JX193079	gga-miR-1723	100	11	0	0	3781	3791	1	11	29	22.3	vSM	M	Lentogenic					BlastN-short-E100	MN547983	gga-miR-1636	100	11	0	0	2563	2573	1	11	29	22.3	vSM	P	Velogenic
Blastn-short-E100	KU373026	gga-miR-145-5p	100	11	0	0	3781	3791	20	10	29	22.3		M	Lentogenic	GT6c				BlastN-short-E100	MN547986	gga-miR-1636	100	11	0	0	2563	2573	1	11	29	22.3	vSM	P	Velogenic
Identity_E100	JX193079	gga-miR-1723	100	11	0	0	3781	3791	1	11	60	22.4		M	Lentogenic					BlastN-short-E100	MN547987	gga-miR-1636	100	11	0	0	2563	2573	1	11	29	22.3	vSM	P	Velogenic
Identity_E100	JX193079	gga-miR-145-5p	100	11	0	0	3785	3775	10	20	60	22.4		M	Lentogenic					BlastN-short-E100	MN547988	gga-miR-1636	100	11	0	0	2563	2573	1	11	29	22.3	vSM	P	Velogenic
Identity_E100	KU373026	gga-miR-145-5p	100	11	0	0	3791	3781	10	20	60	22.4		M	Lentogenic	GT6c				BlastN-short-E100	MN547989	gga-miR-1636	100	11	0	0	2563	2573	1	11	29	22.3	vSM	P	Velogenic
Blastn-short-E100	JX193080	gga-miR-1675	100	11	0	0	3820	3830	10	20	29	22.3		M	Lentogenic					BlastN-short-E100	MN547990	gga-miR-1636	100	11	0	0	2563	2573	1	11	29	22.3	vSM	P	Velogenic
Blastn-short-E100	JX193082	gga-miR-1675	100	11	0	0	3820	3830	10	20	29	22.3		M	Lentogenic					BlastN-short-E100	MN547991	gga-miR-1636	100	11	0	0	2563	2573	1	11	29	22.3	vSM	P	Velogenic
Blastn-short-E100	JX193083	gga-miR-1675	100	11	0	0	3820	3830	10	20	29	22.3		M	Lentogenic					BlastN-short-E100	MN547992	gga-miR-1636	100	11	0	0	2563	2573	1	11	29	22.3	vSM	P	Velogenic
Identity_E100	JF795531	gga-miR-1675	100	11	0	0	3820	3830	10	20	60	22.4		M	Lentogenic					BlastN-short-E100	KX268688	gga-miR-1554	100	11	0	0	2564	2574	1	11	29	22.3	vSM	P	Velogenic
Identity_E100	JF950510	gga-miR-1675	100	11	0	0	3820	3830	10	20	60	22.4		M	Lentogenic					BlastN-short-E100	KX268689	gga-miR-1554	100	11	0	0	2564	2574	1	11	29	22.3	vSM	P	Velogenic
Identity_E100	JX193080	gga-miR-1675	100	11	0	0	3820	3830	10	20	60	22.4		M	Lentogenic					BlastN-short-E100	MN547982	gga-miR-1554	100	11	0	0	2564	2574	1	11	29	22.3	vSM	P	Velogenic
Identity_E100	JX193082	gga-miR-1675	100	11	0	0	3820	3830	10	20	60	22.4		M	Lentogenic					BlastN-short-E100	MN547983	gga-miR-1554	100	11	0	0	2564	2574	1	11	29	22.3	vSM	P	Velogenic
Identity_E100	JX193083	gga-miR-1675	100	11	0	0	3820	3830	10	20	60	22.4		M	Lentogenic					BlastN-short-E100	MN547986	gga-miR-1554	100	11	0	0	2564	2574	1	11	29	22.3	vSM	P	Velogenic
Blastn-short-E100	KU373026	gga-miR-30e-5p	100	13	0	0	3845	3857	13	1	1.9	26.3	vSS	M	Lentogenic	GT6c				BlastN-short-E100	MN547987	gga-miR-1554	100	11	0	0	2564	2574	1	11	29	22.3	vSM	P	Velogenic
Identity_E100	AB524405	gga-miR-129-3p	100	11	0	0	3845	3855	11	21	60	22.4		M	Lentogenic					BlastN-short-E100	MN547988	gga-miR-1554	100	11	0	0	2564	2574	1	11	29	22.3	vSM	P	Velogenic
Identity_E100	AB524406	gga-miR-129-3p	100	11	0	0	3845	3855	11	21	60	22.4		M	Velogenic					BlastN-short-E100	MN547989	gga-miR-1554	100	11	0	0	2564	2574	1	11	29	22.3	vSM	P	Velogenic
Identity_E100	HQ008337	gga-miR-129-3p	100	12	0	0	3845	3856	11	22	15	24.4		M	Lentogenic					BlastN-short-E100	MN547990	gga-miR-1554	100	11	0	0	2564	2574	1	11	29	22.3	vSM	P	Velogenic
Blastn-short-E100	KU373026	gga-miR-30b-5p	100	12	0	0	3846	3857	12	1	7.3	24.3	vSS	M	Lentogenic	GT6c				BlastN-short-E100	MN547991	gga-miR-1554	100	11	0	0	2564	2574	1	11	29	22.3	vSM	P	Velogenic
Blastn-short-E100	KU373026	gga-miR-30c-5p	100	12	0	0	3846	3857	12	1	7.3	24.3	vSS	M	Lentogenic	GT6c				BlastN-short-E100	MN547992	gga-miR-1554	100	11	0	0	2564	2574	1	11	29	22.3	vSM	P	Velogenic
Blastn-short-E100	KU373026	gga-miR-30a-5p	100	12	0	0	3846	3857	12	1	7.3	24.3	vSS	M	Lentogenic	GT6c				BlastN-short-E100	KC920893	gga-miR-12254-3p	100	11	0	0	2644	2654	1	11	29	22.3	vSM	P	Velogenic
Blastn-short-E100	KU373026	gga-miR-30e-3p	100	11	0	0	3847	3857	9	19	29	22.3		M	Lentogenic	GT6c				BlastN-short-E100	AB853927AB854732-AB854733	gga-miR-12216-3p	100	11	0	0	2886	2896	2	12	29	22.3	vSM	P	Velogenic
Blastn-short-E100	KU373026	gga-miR-30d	100	11	0	0	3847	3857	11	1	29	22.3	vSS	M	Lentogenic	GT6c				BlastN-short-E100	AF431744	gga-miR-12216-3p	100	11	0	0	2886	2896	2	12	29	22.3	vSM	P	Velogenic
Identity_E100	KU373026	gga-miR-30e-3p	100	11	0	0	3847	3857	9	19	60	22.4		M	Lentogenic	GT6c				BlastN-short-E100	DQ485229	gga-miR-12216-3p	100	11	0	0	2886	2896	2	12	29	22.3	vSM	P	Velogenic
Identity_E100	HQ008337	gga-miR-30e-3p	100	11	0	0	3853	3863	9	19	60	22.4		M	Lentogenic					BlastN-short-E100	DQ485230	gga-miR-12216-3p	100	11	0	0	2886	2896	2	12	29	22.3	vSM	P	Velogenic
Identity_E100	KU373026	gga-miR-30e-5p	100	13	0	0	3857	3845	1	13	3.8	26.4	vSM	M	Lentogenic	GT6c				BlastN-short-E100	JF343539	gga-miR-12216-3p	100	11	0	0	2886	2896	2	12	29	22.3	vSM	P	Velogenic
Identity_E100	KU373026	gga-miR-30b-5p	100	12	0	0	3857	3846	1	12	15	24.4	vSM	M	Lentogenic	GT6c				BlastN-short-E100	KJ600785	gga-miR-12216-3p	100	11	0	0	2886	2896	2	12	29	22.3	vSM	P	Velogenic
Identity_E100	KU373026	gga-miR-30c-5p	100	12	0	0	3857	3846	1	12	15	24.4	vSM	M	Lentogenic	GT6c				BlastN-short-E100	KM056353	gga-miR-1648-3p	100	11	0	0	2929	2939	1	11	29	22.3	vSM	P	Velogenic
Identity_E100	KU373026	gga-miR-30a-5p	100	12	0	0	3857	3846	1	12	15	24.4	vSM	M	Lentogenic	GT6c				BlastN-short-E100	AB853926AB854728-AB854729	gga-miR-1648-3p	100	11	0	0	2935	2945	1	11	29	22.3	vSM	P	Velogenic
Identity_E100	KU373026	gga-miR-30d	100	11	0	0	3857	3847	1	11	60	22.4		M	Lentogenic	GT6c				BlastN-short-E100	AF431744	gga-miR-1648-3p	100	11	0	0	2935	2945	1	11	29	22.3	vSM	P	Velogenic
Blastn-short-E100	JX193078	gga-miR-1646	100	12	0	0	3861	3872	7	18	7.3	24.3		M	Lentogenic					BlastN-short-E100	DQ485229	gga-miR-1648-3p	100	11	0	0	2935	2945	1	11	29	22.3	vSM	P	Velogenic
Blastn-short-E100	JX193081	gga-miR-1646	100	12	0	0	3861	3872	7	18	7.3	24.3		M	Lentogenic					BlastN-short-E100	DQ485230	gga-miR-1648-3p	100	11	0	0	2935	2945	1	11	29	22.3	vSM	P	Velogenic
Identity_E100	JX193077	gga-miR-1646	100	12	0	0	3861	3872	7	18	15	24.4		M	Lentogenic					BlastN-short-E100	DQ485231	gga-miR-1648-3p	100	11	0	0	2935	2945	1	11	29	22.3	vSM	P	Velogenic
Identity_E100	JX193078	gga-miR-1646	100	12	0	0	3861	3872	7	18	15	24.4		M	Lentogenic					BlastN-short-E100	HM117720	gga-miR-1648-3p	100	11	0	0	2935	2945	1	11	29	22.3	vSM	P	Velogenic
Identity_E100	JX193081	gga-miR-1646	100	12	0	0	3861	3872	7	18	15	24.4		M	Lentogenic					BlastN-short-E100	HQ717357	gga-miR-1648-3p	100	11	0	0	2935	2945	1	11	29	22.3	vSM	P	Velogenic
Identity_E100	HQ008337	gga-miR-30e-5p	100	13	0	0	3863	3851	1	13	3.8	26.4	vSM	M	Lentogenic					BlastN-short-E100	JF343539	gga-miR-1648-3p	100	11	0	0	2935	2945	1	11	29	22.3	vSM	P	Velogenic
Identity_E100	HQ008337	gga-miR-30b-5p	100	12	0	0	3863	3852	1	12	15	24.4		M	Lentogenic					BlastN-short-E100	JX193075	gga-miR-1648-3p	100	11	0	0	2935	2945	1	11	29	22.3	vSM	P	Velogenic
Identity_E100	HQ008337	gga-miR-30c-5p	100	12	0	0	3863	3852	1	12	15	24.4	vSM	M	Lentogenic					BlastN-short-E100	JX193076	gga-miR-1648-3p	100	11	0	0	2935	2945	1	11	29	22.3	vSM	P	Velogenic
Identity_E100	HQ008337	gga-miR-30a-5p	100	12	0	0	3863	3852	1	12	15	24.4		M	Lentogenic					BlastN-short-E100	KJ577136	gga-miR-1648-3p	100	11	0	0	2935	2945	1	11	29	22.3	vSM	P	Velogenic
Identity_E100	HQ008337	gga-miR-30d	100	11	0	0	3863	3853	1	11	60	22.4	vSM	M	Lentogenic					BlastN-short-E100	OL518991	gga-miR-1648-3p	100	11	0	0	2935	2945	1	11	29	22.3	vSM	P	Velogenic
Blastn-short-E100	JX193078	gga-miR-6580-5p	100	11	0	0	3864	3874	19	9	29	22.3		M	Lentogenic					BlastN-short-E100	OL518992	gga-miR-1648-3p	100	11	0	0	2935	2945	1	11	29	22.3	vSM	P	Velogenic
Blastn-short-E100	JX193081	gga-miR-6580-5p	100	11	0	0	3864	3874	19	9	29	22.3		M	Lentogenic					BlastN-short-E100	DQ485229	gga-miR-1720-5p	100	11	0	0	2965	2975	1	11	29	22.3	vSM	P	Velogenic
Identity_E100	JX193077	gga-miR-6580-5p	100	11	0	0	3874	3864	9	19	60	22.4		M	Lentogenic					BlastN-short-E100	DQ485230	gga-miR-1720-5p	100	11	0	0	2965	2975	1	11	29	22.3	vSM	P	Velogenic
Identity_E100	JX193078	gga-miR-6580-5p	100	11	0	0	3874	3864	9	19	60	22.4		M	Lentogenic					BlastN-short-E100	JF343539	gga-miR-1720-5p	100	11	0	0	2965	2975	1	11	29	22.3	vSM	P	Velogenic
Identity_E100	JX193081	gga-miR-6580-5p	100	11	0	0	3874	3864	9	19	60	22.4		M	Lentogenic					BlastN-short-E100	JX012096	gga-miR-1720-5p	100	11	0	0	2965	2975	1	11	29	22.3	vSM	P	Velogenic
Identity_E100	HQ008337	gga-miR-1706	100	11	0	0	3934	3944	1	11	60	22.4	vSM	M	Lentogenic					BlastN-short-E100	KM056344	gga-miR-1618-5p	93.333	15	1	0	2983	2997	1	15	29	22.3	vSM	P	Velogenic
Blastn-short-E100	JX193078	gga-miR-6552-5p	100	12	0	0	3958	3969	2	13	7.3	24.3	vSM	M	Lentogenic					BlastN-short-E100	KM056345	gga-miR-1618-5p	93.333	15	1	0	2983	2997	1	15	29	22.3	vSM	P	Velogenic
Identity_E100	AB524405	gga-miR-133a-5p	100	11	0	0	3958	3968	2	12	60	22.4	vSM	M	Lentogenic					BlastN-short-E100	KM056346	gga-miR-1618-5p	93.333	15	1	0	2983	2997	1	15	29	22.3	vSM	P	Velogenic
Identity_E100	AB524406	gga-miR-133a-5p	100	11	0	0	3958	3968	2	12	60	22.4		M	Velogenic					BlastN-short-E100	KM056347	gga-miR-1618-5p	93.333	15	1	0	2983	2997	1	15	29	22.3	vSM	P	Velogenic
Identity_E100	JX193077	gga-miR-6552-5p	100	12	0	0	3958	3969	2	13	15	24.4		M	Lentogenic					BlastN-short-E100	KM056348	gga-miR-1618-5p	93.333	15	1	0	2983	2997	1	15	29	22.3	vSM	P	Velogenic
Identity_E100	JX193078	gga-miR-6552-5p	100	12	0	0	3958	3969	2	13	15	24.4		M	Lentogenic					BlastN-short-E100	KM056349	gga-miR-1618-5p	93.333	15	1	0	2983	2997	1	15	29	22.3	vSM	P	Velogenic
Identity_E100	AB524405	gga-miR-1756b	100	12	0	0	3987	3976	1	12	15	24.4	vSM	M	Lentogenic					BlastN-short-E100	OL518991	gga-miR-1759-3p	100	12	0	0	3190	3201	2	13	7.3	24.3	vSM	intergenic	Velogenic
Identity_E100	AB524406	gga-miR-1756b	100	12	0	0	3987	3976	1	12	15	24.4		M	Velogenic					BlastN-short-E100	OL518992	gga-miR-12278-5p	100	11	0	0	3203	3213	2	12	29	22.3	vSM	intergenic	Velogenic
Identity_E100	HQ008337	gga-miR-1756b	100	12	0	0	3987	3976	1	12	15	24.4		M	Lentogenic					BlastN-short-E100	OL518992	gga-miR-338-3p	93.333	15	1	0	3237	3251	2	16	29	22.3	vSM	intergenic	Velogenic
Blastn-short-E100	JX193080	gga-miR-6580-3p	100	11	0	0	3999	4009	2	12	29	22.3	vSM	M	Lentogenic					BlastN-short-E100	KM056344	gga-miR-338-3p	100	14	0	0	3238	3251	3	16	0.47	28.2	vSM	intergenic	Velogenic
Blastn-short-E100	JX193082	gga-miR-6580-3p	100	11	0	0	3999	4009	2	12	29	22.3	vSM	M	Lentogenic					BlastN-short-E100	KM056345	gga-miR-338-3p	100	14	0	0	3238	3251	3	16	0.47	28.2	vSM	intergenic	Velogenic
Blastn-short-E100	JX193083	gga-miR-6580-3p	100	11	0	0	3999	4009	2	12	29	22.3	vSM	M	Lentogenic					BlastN-short-E100	KM056346	gga-miR-338-3p	100	14	0	0	3238	3251	3	16	0.47	28.2	vSM	intergenic	Velogenic
Blastn-short-E100	KJ670427	gga-miR-6580-3p	100	11	0	0	3999	4009	2	12	29	22.3	vSM	M	Lentogenic					BlastN-short-E100	KM056347	gga-miR-338-3p	100	14	0	0	3238	3251	3	16	0.47	28.2	vSM	intergenic	Velogenic
Identity_E100	JF795531	gga-miR-6580-3p	100	11	0	0	3999	4009	2	12	60	22.4	vSM	M	Lentogenic					BlastN-short-E100	KM056348	gga-miR-338-3p	100	14	0	0	3238	3251	3	16	0.47	28.2	vSM	intergenic	Velogenic
Identity_E100	JF950510	gga-miR-6580-3p	100	11	0	0	3999	4009	2	12	60	22.4		M	Lentogenic					BlastN-short-E100	KM056349	gga-miR-338-3p	100	14	0	0	3238	3251	3	16	0.47	28.2	vSM	intergenic	Velogenic
Identity_E100	JX193080	gga-miR-6580-3p	100	11	0	0	3999	4009	2	12	60	22.4		M	Lentogenic					BlastN-short-E100	JF950509	gga-miR-6560-3p	100	11	0	0	3285	3295	3	13	29	22.3	vSM	intergenic	Mesogenic
Identity_E100	JX193082	gga-miR-6580-3p	100	11	0	0	3999	4009	2	12	60	22.4	vSM	M	Lentogenic					BlastN-short-E100	KM056355	gga-miR-6560-3p	100	11	0	0	3285	3295	3	13	29	22.3	vSM	intergenic	Velogenic
Identity_E100	JX193083	gga-miR-6580-3p	100	11	0	0	3999	4009	2	12	60	22.4		M	Lentogenic					BlastN-short-E100	AB853928AB854730-AB854731	gga-miR-1794	100	12	0	0	3290	3301	1	12	7.3	24.3	vSM	intergenic	Velogenic
Identity_E100	KJ670427	gga-miR-6580-3p	100	11	0	0	3999	4009	2	12	60	22.4		M	Lentogenic					BlastN-short-E100	KJ600786	gga-miR-1794	100	11	0	0	3291	3301	2	12	29	22.3	vSM	intergenic	Velogenic
Identity_E100	AB524405	gga-miR-199-3p	100	12	0	0	4009	4020	9	20	15	24.4		M	Lentogenic					BlastN-short-E100	KJ577136	gga-miR-12213-3p	100	11	0	0	3374	3384	1	11	29	22.3	vSM	M	Velogenic
Identity_E100	AB524406	gga-miR-199-3p	100	12	0	0	4009	4020	9	20	15	24.4		M	Velogenic					BlastN-short-E100	OL518991	gga-miR-6572-3p	100	12	0	0	3439	3450	3	14	7.3	24.3	vSM	M	Velogenic
Identity_E100	HQ008337	gga-miR-199-3p	100	12	0	0	4009	4020	9	20	15	24.4		M	Lentogenic					BlastN-short-E100	JX316216	gga-miR-146b-3p	100	12	0	0	3471	3482	2	13	7.3	24.3	vSM	M	Mesogenic
Blastn-short-E100	KJ499462	gga-miR-6566-5p	100	11	0	0	4012	4022	14	4	29	22.3		M	Mesogenic					BlastN-short-E100	KJ636208	gga-miR-146b-3p	100	12	0	0	3471	3482	2	13	7.3	24.3	vSM	M	Velogenic
Identity_E100	KJ499462	gga-miR-6566-5p	100	11	0	0	4022	4012	4	14	60	22.4		M	Mesogenic					BlastN-short-E100	KM056353	gga-miR-146b-3p	100	12	0	0	3471	3482	2	13	7.3	24.3	vSM	M	Velogenic
Identity_E100	HQ008337	gga-miR-12283-5p	100	11	0	0	4045	4055	11	21	60	22.4		M	Lentogenic					BlastN-short-E100	KM056354	gga-miR-146b-3p	100	12	0	0	3471	3482	2	13	7.3	24.3	vSM	M	Velogenic
Blastn-short-E100	JX193079	gga-miR-7454-3p	100	12	0	0	4054	4065	13	2	7.3	24.3	vSS	M	Lentogenic					BlastN-short-E100	KM056355	gga-miR-146b-3p	100	12	0	0	3471	3482	2	13	7.3	24.3	vSM	M	Velogenic
Blastn-short-E100	JX193080	gga-miR-7454-3p	100	11	0	0	4054	4064	13	3	29	22.3	vSS	M	Lentogenic					BlastN-short-E100	KM056356	gga-miR-146b-3p	100	12	0	0	3471	3482	2	13	7.3	24.3	vSM	M	Velogenic
Blastn-short-E100	JX193082	gga-miR-7454-3p	100	11	0	0	4054	4064	13	3	29	22.3	vSS	M	Lentogenic					BlastN-short-E100	KM056357	gga-miR-146b-3p	100	12	0	0	3471	3482	2	13	7.3	24.3	vSM	M	Velogenic
Blastn-short-E100	JX193083	gga-miR-7454-3p	100	11	0	0	4054	4064	13	3	29	22.3	vSS	M	Lentogenic					BlastN-short-E100	KM056358	gga-miR-146b-3p	100	12	0	0	3471	3482	2	13	7.3	24.3	vSM	M	Velogenic
Identity_E100	JX193080	gga-miR-1599	100	11	0	0	4060	4070	8	18	60	22.4		M	Lentogenic					BlastN-short-E100	HQ717357	gga-miR-146b-3p	100	12	0	0	3477	3488	2	13	7.3	24.3	vSM	M	Velogenic
Identity_E100	JF795531	gga-miR-7454-3p	100	11	0	0	4064	4054	3	13	60	22.4		M	Lentogenic					BlastN-short-E100	JX012096	gga-miR-146b-3p	100	12	0	0	3477	3488	2	13	7.3	24.3	vSM	M	Velogenic
Identity_E100	JF950510	gga-miR-7454-3p	100	11	0	0	4064	4054	3	13	60	22.4	vSM	M	Lentogenic					BlastN-short-E100	KC920893	gga-miR-146b-3p	100	12	0	0	3477	3488	2	13	7.3	24.3	vSM	M	Velogenic
Identity_E100	JX193080	gga-miR-7454-3p	100	11	0	0	4064	4054	3	13	60	22.4	vSM	M	Lentogenic					BlastN-short-E100	AB853928AB854730-AB854731	gga-miR-12271-3p	100	11	0	0	3510	3520	2	12	29	22.3	vSM	M	Velogenic
Identity_E100	JX193082	gga-miR-7454-3p	100	11	0	0	4064	4054	3	13	60	22.4		M	Lentogenic					BlastN-short-E100	JX193075	gga-miR-1751-5p	93.75	16	1	0	3547	3562	1	16	7.3	24.3	vSM	M	Velogenic
Identity_E100	JX193083	gga-miR-7454-3p	100	11	0	0	4064	4054	3	13	60	22.4	vSM	M	Lentogenic					BlastN-short-E100	HQ717357	gga-miR-1751-5p	93.333	15	1	0	3548	3562	2	16	29	22.3	vSM	M	Velogenic
Identity_E100	JX193079	gga-miR-7454-3p	100	12	0	0	4065	4054	2	13	15	24.4		M	Lentogenic					BlastN-short-E100	JX193076	gga-miR-1751-5p	93.333	15	1	0	3548	3562	2	16	29	22.3	vSM	M	Velogenic
Blastn-short-E100	JX193078	gga-miR-1776	100	12	0	0	4069	4080	7	18	7.3	24.3		M	Lentogenic					BlastN-short-E100	AB853927AB854732-AB854733	gga-miR-1745	100	12	0	0	3567	3578	1	12	7.3	24.3	vSM	M	Velogenic
Blastn-short-E100	JX193079	gga-miR-1776	100	12	0	0	4069	4080	7	18	7.3	24.3		M	Lentogenic					BlastN-short-E100	JX193075	gga-miR-1745	100	12	0	0	3567	3578	1	12	7.3	24.3	vSM	M	Velogenic
Blastn-short-E100	JX193081	gga-miR-1776	100	12	0	0	4069	4080	7	18	7.3	24.3		M	Lentogenic					BlastN-short-E100	KX268688	gga-miR-1745	100	12	0	0	3567	3578	1	12	7.3	24.3	vSM	M	Velogenic
Identity_E100	HM125898	gga-miR-1776	100	12	0	0	4069	4080	7	18	15	24.4		M	Lentogenic					BlastN-short-E100	KX268689	gga-miR-1745	100	12	0	0	3567	3578	1	12	7.3	24.3	vSM	M	Velogenic
Identity_E100	JX193077	gga-miR-1776	100	12	0	0	4069	4080	7	18	15	24.4		M	Lentogenic					BlastN-short-E100	MN547982	gga-miR-1745	100	12	0	0	3567	3578	1	12	7.3	24.3	vSM	M	Velogenic
Identity_E100	JX193078	gga-miR-1776	100	12	0	0	4069	4080	7	18	15	24.4		M	Lentogenic					BlastN-short-E100	MN547983	gga-miR-1745	100	12	0	0	3567	3578	1	12	7.3	24.3	vSM	M	Velogenic
Identity_E100	JX193079	gga-miR-1776	100	12	0	0	4069	4080	7	18	15	24.4		M	Lentogenic					BlastN-short-E100	MN547984	gga-miR-1745	100	12	0	0	3567	3578	1	12	7.3	24.3	vSM	M	Velogenic
Identity_E100	JX193081	gga-miR-1776	100	12	0	0	4069	4080	7	18	15	24.4		M	Lentogenic					BlastN-short-E100	MN547985	gga-miR-1745	100	12	0	0	3567	3578	1	12	7.3	24.3	vSM	M	Velogenic
Blastn-short-E100	KJ499462	gga-miR-6701-3p	100	13	0	0	4093	4105	20	8	1.9	26.3		M	Mesogenic					BlastN-short-E100	MN547986	gga-miR-1745	100	12	0	0	3567	3578	1	12	7.3	24.3	vSM	M	Velogenic
Identity_E100	KJ499462	gga-miR-6701-3p	100	13	0	0	4105	4093	8	20	3.8	26.4		M	Mesogenic					BlastN-short-E100	MN547987	gga-miR-1745	100	12	0	0	3567	3578	1	12	7.3	24.3	vSM	M	Velogenic
Identity_E100	KJ499462	gga-miR-1678	100	11	0	0	4137	4127	8	18	60	22.4		M	Mesogenic					BlastN-short-E100	MN547988	gga-miR-1745	100	12	0	0	3567	3578	1	12	7.3	24.3	vSM	M	Velogenic
Blastn-short-E100	JX193079	gga-miR-1773-3p	100	11	0	0	4205	4215	11	1	29	22.3	vSS	M	Lentogenic					BlastN-short-E100	MN547989	gga-miR-1745	100	12	0	0	3567	3578	1	12	7.3	24.3	vSM	M	Velogenic
Blastn-short-E100	JX193081	gga-miR-1773-3p	100	11	0	0	4205	4215	11	1	29	22.3	vSS	M	Lentogenic					BlastN-short-E100	MN547990	gga-miR-1745	100	12	0	0	3567	3578	1	12	7.3	24.3	vSM	M	Velogenic
Blastn-short-E100	KJ670427	gga-miR-1773-3p	100	11	0	0	4205	4215	11	1	29	22.3	vSS	M	Lentogenic					BlastN-short-E100	MN547991	gga-miR-1745	100	12	0	0	3567	3578	1	12	7.3	24.3	vSM	M	Velogenic
Blastn-short-E100	KU373026	gga-miR-1773-3p	100	11	0	0	4211	4221	11	1	29	22.3	vSS	M	Lentogenic	GT6c				BlastN-short-E100	MN547992	gga-miR-1745	100	12	0	0	3567	3578	1	12	7.3	24.3	vSM	M	Velogenic
Blastn-short-E100	JX193078	gga-miR-6688-3p	100	11	0	0	4212	4222	16	6	29	22.3		M	Lentogenic					BlastN-short-E100	KM056344	gga-miR-12285-5p	100	11	0	0	3702	3712	3	13	29	22.3	vSM	M	Velogenic
Blastn-short-E100	JX193079	gga-miR-6688-3p	100	11	0	0	4212	4222	16	6	29	22.3		M	Lentogenic					BlastN-short-E100	KM056345	gga-miR-12285-5p	100	11	0	0	3702	3712	3	13	29	22.3	vSM	M	Velogenic
Blastn-short-E100	JX193080	gga-miR-6688-3p	100	11	0	0	4212	4222	16	6	29	22.3		M	Lentogenic					BlastN-short-E100	KM056346	gga-miR-12285-5p	100	11	0	0	3702	3712	3	13	29	22.3	vSM	M	Velogenic
Blastn-short-E100	JX193081	gga-miR-6688-3p	100	11	0	0	4212	4222	16	6	29	22.3		M	Lentogenic					BlastN-short-E100	KM056347	gga-miR-12285-5p	100	11	0	0	3702	3712	3	13	29	22.3	vSM	M	Velogenic
Blastn-short-E100	JX193082	gga-miR-6688-3p	100	11	0	0	4212	4222	16	6	29	22.3		M	Lentogenic					BlastN-short-E100	KM056348	gga-miR-12285-5p	100	11	0	0	3702	3712	3	13	29	22.3	vSM	M	Velogenic
Blastn-short-E100	JX193083	gga-miR-6688-3p	100	11	0	0	4212	4222	16	6	29	22.3		M	Lentogenic					BlastN-short-E100	KM056349	gga-miR-12285-5p	100	11	0	0	3702	3712	3	13	29	22.3	vSM	M	Velogenic
Blastn-short-E100	KJ670427	gga-miR-6688-3p	100	11	0	0	4212	4222	16	6	29	22.3		M	Lentogenic					BlastN-short-E100	KM056350	gga-miR-12285-5p	100	11	0	0	3702	3712	3	13	29	22.3	vSM	M	Velogenic
Identity_E100	HM125898	gga-miR-1773-3p	100	11	0	0	4215	4205	1	11	60	22.4	vSM	M	Lentogenic					BlastN-short-E100	KM056352	gga-miR-12285-5p	100	11	0	0	3702	3712	3	13	29	22.3	vSM	M	Velogenic
Identity_E100	JX193077	gga-miR-1773-3p	100	11	0	0	4215	4205	1	11	60	22.4		M	Lentogenic					BlastN-short-E100	KM056350	gga-miR-757	100	11	0	0	3709	3719	1	11	29	22.3	vSM	M	Velogenic
Identity_E100	JX193079	gga-miR-1773-3p	100	11	0	0	4215	4205	1	11	60	22.4		M	Lentogenic					BlastN-short-E100	AB605247	gga-miR-1723	100	11	0	0	3767	3777	1	11	29	22.3	vSM	M	Velogenic
Identity_E100	JX193081	gga-miR-1773-3p	100	11	0	0	4215	4205	1	11	60	22.4		M	Lentogenic					BlastN-short-E100	KM056356	gga-miR-1723	100	11	0	0	3781	3791	1	11	29	22.3	vSM	M	Velogenic
Identity_E100	KJ670427	gga-miR-1773-3p	100	11	0	0	4215	4205	1	11	60	22.4	vSM	M	Lentogenic					BlastN-short-E100	AB853926AB854728-AB854729	gga-miR-1723	100	11	0	0	3787	3797	1	11	29	22.3	vSM	M	Velogenic
Identity_E100	KU373026	gga-miR-1773-3p	100	11	0	0	4221	4211	1	11	60	22.4	vSM	M	Lentogenic	GT6c				BlastN-short-E100	AB853927AB854732-AB854733	gga-miR-1723	100	11	0	0	3787	3797	1	11	29	22.3	vSM	M	Velogenic
Identity_E100	HM125898	gga-miR-6688-3p	100	11	0	0	4222	4212	6	16	60	22.4		M	Lentogenic					BlastN-short-E100	AB853928AB854730-AB854731	gga-miR-1723	100	11	0	0	3787	3797	1	11	29	22.3	vSM	M	Velogenic
Identity_E100	JF795531	gga-miR-6688-3p	100	11	0	0	4222	4212	6	16	60	22.4		M	Lentogenic					BlastN-short-E100	AF431744	gga-miR-1723	100	11	0	0	3787	3797	1	11	29	22.3	vSM	M	Velogenic
Identity_E100	JF950510	gga-miR-6688-3p	100	11	0	0	4222	4212	6	16	60	22.4		M	Lentogenic					BlastN-short-E100	DQ485229	gga-miR-1723	100	11	0	0	3787	3797	1	11	29	22.3	vSM	M	Velogenic
Identity_E100	JX193077	gga-miR-6688-3p	100	11	0	0	4222	4212	6	16	60	22.4		M	Lentogenic					BlastN-short-E100	DQ485230	gga-miR-1723	100	11	0	0	3787	3797	1	11	29	22.3	vSM	M	Velogenic
Identity_E100	JX193078	gga-miR-6688-3p	100	11	0	0	4222	4212	6	16	60	22.4		M	Lentogenic					BlastN-short-E100	DQ485231	gga-miR-1723	100	11	0	0	3787	3797	1	11	29	22.3	vSM	M	Velogenic
Identity_E100	JX193079	gga-miR-6688-3p	100	11	0	0	4222	4212	6	16	60	22.4		M	Lentogenic					BlastN-short-E100	JF343539	gga-miR-1723	100	11	0	0	3787	3797	1	11	29	22.3	vSM	M	Velogenic
Identity_E100	JX193080	gga-miR-6688-3p	100	11	0	0	4222	4212	6	16	60	22.4		M	Lentogenic					BlastN-short-E100	JN682210	gga-miR-1723	100	11	0	0	3787	3797	1	11	29	22.3	vSM	M	Velogenic
Identity_E100	JX193081	gga-miR-6688-3p	100	11	0	0	4222	4212	6	16	60	22.4		M	Lentogenic					BlastN-short-E100	JX012096	gga-miR-1723	100	11	0	0	3787	3797	1	11	29	22.3	vSM	M	Velogenic
Identity_E100	JX193082	gga-miR-6688-3p	100	11	0	0	4222	4212	6	16	60	22.4		M	Lentogenic					BlastN-short-E100	JX193074	gga-miR-1723	100	11	0	0	3787	3797	1	11	29	22.3	vSM	M	Velogenic
Identity_E100	JX193083	gga-miR-6688-3p	100	11	0	0	4222	4212	6	16	60	22.4		M	Lentogenic					BlastN-short-E100	JX193075	gga-miR-1723	100	11	0	0	3787	3797	1	11	29	22.3	vSM	M	Velogenic
Identity_E100	KJ670427	gga-miR-6688-3p	100	11	0	0	4222	4212	6	16	60	22.4		M	Lentogenic					BlastN-short-E100	JX532092	gga-miR-1723	100	11	0	0	3787	3797	1	11	29	22.3	vSM	M	Velogenic
Blastn-short-E100	JX193078	gga-miR-124a-3p	100	11	0	0	4244	4254	14	4	29	22.3		M	Lentogenic					BlastN-short-E100	JX854452	gga-miR-1723	100	11	0	0	3787	3797	1	11	29	22.3	vSM	M	Velogenic
Blastn-short-E100	JX193078	gga-miR-124c-5p	100	11	0	0	4244	4254	6	16	29	22.3		M	Lentogenic					BlastN-short-E100	KJ600785	gga-miR-1723	100	11	0	0	3787	3797	1	11	29	22.3	vSM	M	Velogenic
Blastn-short-E100	JX193080	gga-miR-124a-3p	100	11	0	0	4244	4254	14	4	29	22.3		M	Lentogenic					BlastN-short-E100	KJ600786	gga-miR-1723	100	11	0	0	3787	3797	1	11	29	22.3	vSM	M	Velogenic
Blastn-short-E100	JX193080	gga-miR-124c-5p	100	11	0	0	4244	4254	6	16	29	22.3		M	Lentogenic					BlastN-short-E100	AB605247	gga-let-7k-3p	100	11	0	0	3876	3886	1	11	29	22.3	vSM	M	Velogenic
Blastn-short-E100	JX193082	gga-miR-124a-3p	100	11	0	0	4244	4254	14	4	29	22.3		M	Lentogenic					BlastN-short-E100	AB605247	gga-let-7f-3p	100	11	0	0	3876	3886	1	11	29	22.3	vSM	M	Velogenic
Blastn-short-E100	JX193082	gga-miR-124c-5p	100	11	0	0	4244	4254	6	16	29	22.3		M	Lentogenic					BlastN-short-E100	AB605247	gga-let-7a-3p	100	11	0	0	3876	3886	1	11	29	22.3	vSM	M	Velogenic
Blastn-short-E100	JX193083	gga-miR-124a-3p	100	11	0	0	4244	4254	14	4	29	22.3		M	Lentogenic					BlastN-short-E100	OL518991	gga-miR-1712-5p	100	11	0	0	3887	3897	1	11	29	22.3	vSM	M	Velogenic
Blastn-short-E100	JX193083	gga-miR-124c-5p	100	11	0	0	4244	4254	6	16	29	22.3		M	Lentogenic					BlastN-short-E100	OL518992	gga-miR-1712-5p	100	11	0	0	3887	3897	1	11	29	22.3	vSM	M	Velogenic
Blastn-short-E100	KJ670427	gga-miR-124c-5p	100	11	0	0	4244	4254	6	16	29	22.3		M	Lentogenic					BlastN-short-E100	JX193074	gga-let-7k-3p	100	11	0	0	3896	3906	1	11	29	22.3	vSM	M	Velogenic
Blastn-short-E100	KJ670427	gga-miR-124a-3p	100	11	0	0	4244	4254	14	4	29	22.3		M	Lentogenic					BlastN-short-E100	JX193074	gga-let-7f-3p	100	11	0	0	3896	3906	1	11	29	22.3	vSM	M	Velogenic
Identity_E100	HM125898	gga-miR-124c-5p	100	11	0	0	4244	4254	6	16	60	22.4		M	Lentogenic					BlastN-short-E100	JX193074	gga-let-7a-3p	100	11	0	0	3896	3906	1	11	29	22.3	vSM	M	Velogenic
Identity_E100	JF795531	gga-miR-124c-5p	100	11	0	0	4244	4254	6	16	60	22.4		M	Lentogenic					BlastN-short-E100	KX268688	gga-let-7k-3p	100	11	0	0	3896	3906	1	11	29	22.3	vSM	M	Velogenic
Identity_E100	JF950510	gga-miR-124c-5p	100	11	0	0	4244	4254	6	16	60	22.4		M	Lentogenic					BlastN-short-E100	KX268688	gga-let-7f-3p	100	11	0	0	3896	3906	1	11	29	22.3	vSM	M	Velogenic
Identity_E100	JX193078	gga-miR-124c-5p	100	11	0	0	4244	4254	6	16	60	22.4		M	Lentogenic					BlastN-short-E100	KX268688	gga-let-7a-3p	100	11	0	0	3896	3906	1	11	29	22.3	vSM	M	Velogenic
Identity_E100	JX193080	gga-miR-124c-5p	100	11	0	0	4244	4254	6	16	60	22.4		M	Lentogenic					BlastN-short-E100	KX268689	gga-let-7k-3p	100	11	0	0	3896	3906	1	11	29	22.3	vSM	M	Velogenic
Identity_E100	JX193082	gga-miR-124c-5p	100	11	0	0	4244	4254	6	16	60	22.4		M	Lentogenic					BlastN-short-E100	KX268689	gga-let-7f-3p	100	11	0	0	3896	3906	1	11	29	22.3	vSM	M	Velogenic
Identity_E100	JX193083	gga-miR-124c-5p	100	11	0	0	4244	4254	6	16	60	22.4		M	Lentogenic					BlastN-short-E100	KX268689	gga-let-7a-3p	100	11	0	0	3896	3906	1	11	29	22.3	vSM	M	Velogenic
Identity_E100	KJ670427	gga-miR-124c-5p	100	11	0	0	4244	4254	6	16	60	22.4		M	Lentogenic					BlastN-short-E100	MN547982	gga-let-7k-3p	100	11	0	0	3896	3906	1	11	29	22.3	vSM	M	Velogenic
Identity_E100	HM125898	gga-miR-124a-3p	100	11	0	0	4254	4244	4	14	60	22.4		M	Lentogenic					BlastN-short-E100	MN547982	gga-let-7f-3p	100	11	0	0	3896	3906	1	11	29	22.3	vSM	M	Velogenic
Identity_E100	JF795531	gga-miR-124a-3p	100	11	0	0	4254	4244	4	14	60	22.4		M	Lentogenic					BlastN-short-E100	MN547982	gga-let-7a-3p	100	11	0	0	3896	3906	1	11	29	22.3	vSM	M	Velogenic
Identity_E100	JF950510	gga-miR-124a-3p	100	11	0	0	4254	4244	4	14	60	22.4		M	Lentogenic					BlastN-short-E100	MN547983	gga-let-7k-3p	100	11	0	0	3896	3906	1	11	29	22.3	vSM	M	Velogenic
Identity_E100	JX193078	gga-miR-124a-3p	100	11	0	0	4254	4244	4	14	60	22.4		M	Lentogenic					BlastN-short-E100	MN547983	gga-let-7f-3p	100	11	0	0	3896	3906	1	11	29	22.3	vSM	M	Velogenic
Identity_E100	JX193080	gga-miR-124a-3p	100	11	0	0	4254	4244	4	14	60	22.4		M	Lentogenic					BlastN-short-E100	MN547983	gga-let-7a-3p	100	11	0	0	3896	3906	1	11	29	22.3	vSM	M	Velogenic
Identity_E100	JX193082	gga-miR-124a-3p	100	11	0	0	4254	4244	4	14	60	22.4		M	Lentogenic					BlastN-short-E100	MN547984	gga-let-7k-3p	100	11	0	0	3896	3906	1	11	29	22.3	vSM	M	Velogenic
Identity_E100	JX193083	gga-miR-124a-3p	100	11	0	0	4254	4244	4	14	60	22.4		M	Lentogenic					BlastN-short-E100	MN547984	gga-let-7f-3p	100	11	0	0	3896	3906	1	11	29	22.3	vSM	M	Velogenic
Identity_E100	KJ670427	gga-miR-124a-3p	100	11	0	0	4254	4244	4	14	60	22.4		M	Lentogenic					BlastN-short-E100	MN547984	gga-let-7a-3p	100	11	0	0	3896	3906	1	11	29	22.3	vSM	M	Velogenic
Blastn-short-E100	KU373026	gga-miR-1802	100	11	0	0	4308	4318	1	11	29	22.3	vSM	M	Lentogenic	GT6c				BlastN-short-E100	MN547985	gga-let-7k-3p	100	11	0	0	3896	3906	1	11	29	22.3	vSM	M	Velogenic
Identity_E100	KU373026	gga-miR-1802	100	11	0	0	4308	4318	1	11	60	22.4		M	Lentogenic	GT6c				BlastN-short-E100	MN547985	gga-let-7f-3p	100	11	0	0	3896	3906	1	11	29	22.3	vSM	M	Velogenic
Identity_E100	AB524406	gga-miR-1780	100	11	0	0	4314	4324	2	12	60	22.4	vSM	M	Velogenic					BlastN-short-E100	MN547985	gga-let-7a-3p	100	11	0	0	3896	3906	1	11	29	22.3	vSM	M	Velogenic
Blastn-short-E100	KJ670427	gga-miR-9-3p	100	11	0	0	4334	4344	3	13	29	22.3	vSM	M	Lentogenic					BlastN-short-E100	MN547986	gga-let-7k-3p	100	11	0	0	3896	3906	1	11	29	22.3	vSM	M	Velogenic
Identity_E100	KJ670427	gga-miR-9-3p	100	11	0	0	4334	4344	3	13	60	22.4		M	Lentogenic					BlastN-short-E100	MN547986	gga-let-7f-3p	100	11	0	0	3896	3906	1	11	29	22.3	vSM	M	Velogenic
Blastn-short-E100	KJ499462	gga-miR-7454-3p	100	11	0	0	4345	4355	13	3	29	22.3	vSS	M	Mesogenic					BlastN-short-E100	MN547986	gga-let-7a-3p	100	11	0	0	3896	3906	1	11	29	22.3	vSM	M	Velogenic
Blastn-short-E100	KU373026	gga-miR-6711-5p	100	11	0	0	4346	4356	12	22	29	22.3		M	Lentogenic	GT6c				BlastN-short-E100	MN547987	gga-let-7k-3p	100	11	0	0	3896	3906	1	11	29	22.3	vSM	M	Velogenic
Identity_E100	KU373026	gga-miR-6711-5p	100	11	0	0	4346	4356	12	22	60	22.4		M	Lentogenic	GT6c				BlastN-short-E100	MN547987	gga-let-7f-3p	100	11	0	0	3896	3906	1	11	29	22.3	vSM	M	Velogenic
Blastn-short-E100	JX193078	gga-miR-182-5p	100	13	0	0	4351	4363	13	1	1.9	26.3	vSS	M	Lentogenic					BlastN-short-E100	MN547987	gga-let-7a-3p	100	11	0	0	3896	3906	1	11	29	22.3	vSM	M	Velogenic
Blastn-short-E100	JX193079	gga-miR-182-5p	100	13	0	0	4351	4363	13	1	1.9	26.3	vSS	M	Lentogenic					BlastN-short-E100	MN547988	gga-let-7k-3p	100	11	0	0	3896	3906	1	11	29	22.3	vSM	M	Velogenic
Blastn-short-E100	JX193081	gga-miR-182-5p	100	13	0	0	4351	4363	13	1	1.9	26.3	vSS	M	Lentogenic					BlastN-short-E100	MN547988	gga-let-7f-3p	100	11	0	0	3896	3906	1	11	29	22.3	vSM	M	Velogenic
Identity_E100	KJ499462	gga-miR-7454-3p	100	11	0	0	4355	4345	3	13	60	22.4		M	Mesogenic					BlastN-short-E100	MN547988	gga-let-7a-3p	100	11	0	0	3896	3906	1	11	29	22.3	vSM	M	Velogenic
Blastn-short-E100	KU373026	gga-miR-367	100	13	0	0	4357	4369	21	9	1.9	26.3		M	Lentogenic	GT6c				BlastN-short-E100	MN547989	gga-let-7k-3p	100	11	0	0	3896	3906	1	11	29	22.3	vSM	M	Velogenic
Identity_E100	JX193077	gga-miR-182-5p	100	13	0	0	4363	4351	1	13	3.8	26.4	vSM	M	Lentogenic					BlastN-short-E100	MN547989	gga-let-7f-3p	100	11	0	0	3896	3906	1	11	29	22.3	vSM	M	Velogenic
Identity_E100	JX193078	gga-miR-182-5p	100	13	0	0	4363	4351	1	13	3.8	26.4		M	Lentogenic					BlastN-short-E100	MN547989	gga-let-7a-3p	100	11	0	0	3896	3906	1	11	29	22.3	vSM	M	Velogenic
Identity_E100	JX193079	gga-miR-182-5p	100	13	0	0	4363	4351	1	13	3.8	26.4		M	Lentogenic					BlastN-short-E100	MN547990	gga-let-7k-3p	100	11	0	0	3896	3906	1	11	29	22.3	vSM	M	Velogenic
Identity_E100	JX193081	gga-miR-182-5p	100	13	0	0	4363	4351	1	13	3.8	26.4		M	Lentogenic					BlastN-short-E100	MN547990	gga-let-7f-3p	100	11	0	0	3896	3906	1	11	29	22.3	vSM	M	Velogenic
Blastn-short-E100	JX193079	gga-miR-1747-3p	100	12	0	0	4367	4378	5	16	7.3	24.3		M	Lentogenic					BlastN-short-E100	MN547990	gga-let-7a-3p	100	11	0	0	3896	3906	1	11	29	22.3	vSM	M	Velogenic
Identity_E100	JX193079	gga-miR-1747-3p	100	12	0	0	4367	4378	5	16	15	24.4		M	Lentogenic					BlastN-short-E100	MN547991	gga-let-7k-3p	100	11	0	0	3896	3906	1	11	29	22.3	vSM	M	Velogenic
Identity_E100	KU373026	gga-miR-367	100	13	0	0	4369	4357	9	21	3.8	26.4		M	Lentogenic	GT6c				BlastN-short-E100	MN547991	gga-let-7f-3p	100	11	0	0	3896	3906	1	11	29	22.3	vSM	M	Velogenic
Blastn-short-E100	JX193079	gga-miR-143-5p	100	12	0	0	4385	4396	9	20	7.3	24.3		Intergenic	Lentogenic					BlastN-short-E100	MN547991	gga-let-7a-3p	100	11	0	0	3896	3906	1	11	29	22.3	vSM	M	Velogenic
Blastn-short-E100	JX193079	gga-miR-1711	100	11	0	0	4385	4395	8	18	29	22.3		Intergenic	Lentogenic					BlastN-short-E100	MN547992	gga-let-7k-3p	100	11	0	0	3896	3906	1	11	29	22.3	vSM	M	Velogenic
Blastn-short-E100	JX193081	gga-miR-143-5p	100	12	0	0	4385	4396	9	20	7.3	24.3		Intergenic	Lentogenic					BlastN-short-E100	MN547992	gga-let-7f-3p	100	11	0	0	3896	3906	1	11	29	22.3	vSM	M	Velogenic
Blastn-short-E100	JX193081	gga-miR-1711	100	11	0	0	4385	4395	8	18	29	22.3		Intergenic	Lentogenic					BlastN-short-E100	MN547992	gga-let-7a-3p	100	11	0	0	3896	3906	1	11	29	22.3	vSM	M	Velogenic
Identity_E100	JX193079	gga-miR-143-5p	100	12	0	0	4385	4396	9	20	15	24.4		Intergenic	Lentogenic					BlastN-short-E100	OL518991	gga-let-7a-2-3p	100	12	0	0	3896	3907	1	12	7.3	24.3	vSM	M	Velogenic
Identity_E100	JX193079	gga-miR-1711	100	11	0	0	4385	4395	8	18	60	22.4		Intergenic	Lentogenic					BlastN-short-E100	OL518991	gga-let-7c-3p	100	11	0	0	3896	3906	1	11	29	22.3	vSM	M	Velogenic
Identity_E100	JX193081	gga-miR-143-5p	100	12	0	0	4385	4396	9	20	15	24.4		Intergenic	Lentogenic					BlastN-short-E100	OL518992	gga-let-7a-2-3p	100	12	0	0	3896	3907	1	12	7.3	24.3	vSM	M	Velogenic
Identity_E100	JX193081	gga-miR-1711	100	11	0	0	4385	4395	8	18	60	22.4		Intergenic	Lentogenic					BlastN-short-E100	OL518992	gga-let-7c-3p	100	11	0	0	3896	3906	1	11	29	22.3	vSM	M	Velogenic
Blastn-short-E100	KU373026	gga-miR-12275-5p	100	11	0	0	4417	4427	7	17	29	22.3		Intergenic	Lentogenic	GT6c				BlastN-short-E100	KM056353	gga-miR-1706	100	11	0	0	3922	3932	1	11	29	22.3	vSM	M	Velogenic
Identity_E100	KU373026	gga-miR-12275-5p	100	11	0	0	4417	4427	7	17	60	22.4		Intergenic	Lentogenic	GT6c				BlastN-short-E100	HM117720	gga-miR-1706	100	11	0	0	3928	3938	1	11	29	22.3	vSM	M	Velogenic
Blastn-short-E100	JX193078	gga-miR-3532-3p	100	11	0	0	4426	4436	22	12	29	22.3		Intergenic	Lentogenic					BlastN-short-E100	JN682210	gga-miR-1706	100	11	0	0	3928	3938	1	11	29	22.3	vSM	M	Velogenic
Blastn-short-E100	JX193079	gga-miR-3532-3p	100	11	0	0	4426	4436	22	12	29	22.3		Intergenic	Lentogenic					BlastN-short-E100	JX012096	gga-miR-1706	100	11	0	0	3928	3938	1	11	29	22.3	vSM	M	Velogenic
Blastn-short-E100	JX193081	gga-miR-3532-3p	100	11	0	0	4426	4436	22	12	29	22.3		Intergenic	Lentogenic					BlastN-short-E100	KJ577136	gga-miR-1706	100	11	0	0	3928	3938	1	11	29	22.3	vSM	M	Velogenic
Identity_E100	HM125898	gga-miR-3532-3p	100	11	0	0	4436	4426	12	22	60	22.4		Intergenic	Lentogenic					BlastN-short-E100	KM056352	gga-miR-1706	100	11	0	0	3928	3938	1	11	29	22.3	vSM	M	Velogenic
Identity_E100	JX193077	gga-miR-3532-3p	100	11	0	0	4436	4426	12	22	60	22.4		Intergenic	Lentogenic					BlastN-short-E100	JF893453	gga-miR-1706	100	11	0	0	3934	3944	1	11	29	22.3	vSM	M	Velogenic
Identity_E100	JX193078	gga-miR-3532-3p	100	11	0	0	4436	4426	12	22	60	22.4		Intergenic	Lentogenic					BlastN-short-E100	KM056344	gga-miR-12234-3p	100	11	0	0	3995	4005	2	12	29	22.3	vSM	M	Velogenic
Identity_E100	JX193079	gga-miR-3532-3p	100	11	0	0	4436	4426	12	22	60	22.4		Intergenic	Lentogenic					BlastN-short-E100	KM056345	gga-miR-12234-3p	100	11	0	0	3995	4005	2	12	29	22.3	vSM	M	Velogenic
Identity_E100	JX193081	gga-miR-3532-3p	100	11	0	0	4436	4426	12	22	60	22.4		Intergenic	Lentogenic					BlastN-short-E100	KM056346	gga-miR-12234-3p	100	11	0	0	3995	4005	2	12	29	22.3	vSM	M	Velogenic
Blastn-short-E100	KU373026	gga-miR-1675	100	11	0	0	4455	4465	8	18	29	22.3		Intergenic	Lentogenic	GT6c				BlastN-short-E100	KM056347	gga-miR-12234-3p	100	11	0	0	3995	4005	2	12	29	22.3	vSM	M	Velogenic
Identity_E100	KU373026	gga-miR-1675	100	11	0	0	4455	4465	8	18	60	22.4		Intergenic	Lentogenic	GT6c				BlastN-short-E100	KM056348	gga-miR-12234-3p	100	11	0	0	3995	4005	2	12	29	22.3	vSM	M	Velogenic
Blastn-short-E100	JX193078	gga-miR-1775-3p	100	11	0	0	4504	4514	11	21	29	22.3		Intergenic	Lentogenic					BlastN-short-E100	KM056349	gga-miR-12234-3p	100	11	0	0	3995	4005	2	12	29	22.3	vSM	M	Velogenic
Blastn-short-E100	JX193079	gga-miR-1775-3p	100	11	0	0	4504	4514	11	21	29	22.3		Intergenic	Lentogenic					BlastN-short-E100	KM056350	gga-miR-12234-3p	100	11	0	0	3995	4005	2	12	29	22.3	vSM	M	Velogenic
Blastn-short-E100	JX193080	gga-miR-1775-3p	100	11	0	0	4504	4514	11	21	29	22.3		Intergenic	Lentogenic					BlastN-short-E100	KM056352	gga-miR-12234-3p	100	11	0	0	3995	4005	2	12	29	22.3	vSM	M	Velogenic
Blastn-short-E100	JX193081	gga-miR-1775-3p	100	11	0	0	4504	4514	11	21	29	22.3		Intergenic	Lentogenic					BlastN-short-E100	JX316216	gga-miR-6580-3p	100	11	0	0	3999	4009	2	12	29	22.3	vSM	M	Mesogenic
Blastn-short-E100	JX193082	gga-miR-1775-3p	100	11	0	0	4504	4514	11	21	29	22.3		Intergenic	Lentogenic					BlastN-short-E100	KJ636208	gga-miR-6580-3p	100	11	0	0	3999	4009	2	12	29	22.3	vSM	M	Velogenic
Blastn-short-E100	JX193083	gga-miR-1775-3p	100	11	0	0	4504	4514	11	21	29	22.3		Intergenic	Lentogenic					BlastN-short-E100	KM056351	gga-miR-6580-3p	100	11	0	0	3999	4009	2	12	29	22.3	vSM	M	Velogenic
Blastn-short-E100	KJ670427	gga-miR-1775-3p	100	11	0	0	4504	4514	11	21	29	22.3		Intergenic	Lentogenic					BlastN-short-E100	KM056354	gga-miR-6580-3p	100	11	0	0	3999	4009	2	12	29	22.3	vSM	M	Velogenic
Identity_E100	HM125898	gga-miR-1775-3p	100	11	0	0	4504	4514	11	21	60	22.4		Intergenic	Lentogenic					BlastN-short-E100	KM056355	gga-miR-6580-3p	100	11	0	0	3999	4009	2	12	29	22.3	vSM	M	Velogenic
Identity_E100	JF795531	gga-miR-1775-3p	100	11	0	0	4504	4514	11	21	60	22.4		Intergenic	Lentogenic					BlastN-short-E100	KM056357	gga-miR-6580-3p	100	11	0	0	3999	4009	2	12	29	22.3	vSM	M	Velogenic
Identity_E100	JF950510	gga-miR-1775-3p	100	11	0	0	4504	4514	11	21	60	22.4		Intergenic	Lentogenic					BlastN-short-E100	KM056358	gga-miR-6580-3p	100	11	0	0	3999	4009	2	12	29	22.3	vSM	M	Velogenic
Identity_E100	JX193077	gga-miR-1775-3p	100	11	0	0	4504	4514	11	21	60	22.4		Intergenic	Lentogenic					BlastN-short-E100	DQ485231	gga-miR-1562-5p	100	13	0	0	4024	4036	2	14	1.9	26.3	vSM	M	Velogenic
Identity_E100	JX193078	gga-miR-1775-3p	100	11	0	0	4504	4514	11	21	60	22.4		Intergenic	Lentogenic					BlastN-short-E100	AB605247	gga-miR-6565-3p	100	12	0	0	4104	4115	1	12	7.3	24.3	vSM	M	Velogenic
Identity_E100	JX193079	gga-miR-1775-3p	100	11	0	0	4504	4514	11	21	60	22.4		Intergenic	Lentogenic					BlastN-short-E100	FJ430159	gga-miR-6565-3p	100	12	0	0	4118	4129	1	12	7.3	24.3	vSM	M	Velogenic
Identity_E100	JX193080	gga-miR-1775-3p	100	11	0	0	4504	4514	11	21	60	22.4		Intergenic	Lentogenic					BlastN-short-E100	FJ430160	gga-miR-6565-3p	100	12	0	0	4118	4129	1	12	7.3	24.3	vSM	M	Velogenic
Identity_E100	JX193081	gga-miR-1775-3p	100	11	0	0	4504	4514	11	21	60	22.4		Intergenic	Lentogenic					BlastN-short-E100	JF950509	gga-miR-6565-3p	100	12	0	0	4118	4129	1	12	7.3	24.3	vSM	M	Mesogenic
Identity_E100	JX193082	gga-miR-1775-3p	100	11	0	0	4504	4514	11	21	60	22.4		Intergenic	Lentogenic					BlastN-short-E100	KM056353	gga-miR-6565-3p	100	12	0	0	4118	4129	1	12	7.3	24.3	vSM	M	Velogenic
Identity_E100	JX193083	gga-miR-1775-3p	100	11	0	0	4504	4514	11	21	60	22.4		Intergenic	Lentogenic					BlastN-short-E100	AB853926AB854728-AB854729	gga-miR-6565-3p	100	12	0	0	4124	4135	1	12	7.3	24.3	vSM	M	Velogenic
Identity_E100	KJ670427	gga-miR-1775-3p	100	11	0	0	4504	4514	11	21	60	22.4		Intergenic	Lentogenic					BlastN-short-E100	AB853928AB854730-AB854731	gga-miR-6565-3p	100	12	0	0	4124	4135	1	12	7.3	24.3	vSM	M	Velogenic
Identity_E100	HQ008337	gga-miR-1660	100	11	0	0	4514	4504	5	15	60	22.4		Intergenic	Lentogenic					BlastN-short-E100	AF431744	gga-miR-6565-3p	100	12	0	0	4124	4135	1	12	7.3	24.3	vSM	M	Velogenic
Blastn-short-E100	JX193080	gga-miR-1465	100	11	0	0	4569	4579	17	7	29	22.3		F	Lentogenic					BlastN-short-E100	DQ485229	gga-miR-6565-3p	100	12	0	0	4124	4135	1	12	7.3	24.3	vSM	M	Velogenic
Blastn-short-E100	JX193082	gga-miR-1465	100	11	0	0	4569	4579	17	7	29	22.3		F	Lentogenic					BlastN-short-E100	DQ485230	gga-miR-6565-3p	100	12	0	0	4124	4135	1	12	7.3	24.3	vSM	M	Velogenic
Blastn-short-E100	KJ670427	gga-miR-1465	100	11	0	0	4569	4579	17	7	29	22.3		F	Lentogenic					BlastN-short-E100	DQ485231	gga-miR-6565-3p	100	12	0	0	4124	4135	1	12	7.3	24.3	vSM	M	Velogenic
Blastn-short-E100	JX193080	gga-miR-1674	100	11	0	0	4578	4588	4	14	29	22.3		F	Lentogenic					BlastN-short-E100	JF343539	gga-miR-6565-3p	100	12	0	0	4124	4135	1	12	7.3	24.3	vSM	M	Velogenic
Blastn-short-E100	JX193082	gga-miR-1674	100	11	0	0	4578	4588	4	14	29	22.3		F	Lentogenic					BlastN-short-E100	JN682210	gga-miR-6565-3p	100	12	0	0	4124	4135	1	12	7.3	24.3	vSM	M	Velogenic
Blastn-short-E100	KJ670427	gga-miR-1674	100	11	0	0	4578	4588	4	14	29	22.3		F	Lentogenic					BlastN-short-E100	JX193074	gga-miR-6565-3p	100	12	0	0	4124	4135	1	12	7.3	24.3	vSM	M	Velogenic
Identity_E100	JF795531	gga-miR-1674	100	11	0	0	4578	4588	4	14	60	22.4		F	Lentogenic					BlastN-short-E100	JX532092	gga-miR-6565-3p	100	12	0	0	4124	4135	1	12	7.3	24.3	vSM	M	Velogenic
Identity_E100	JF950510	gga-miR-1674	100	11	0	0	4578	4588	4	14	60	22.4		F	Lentogenic					BlastN-short-E100	JX854452	gga-miR-6565-3p	100	12	0	0	4124	4135	1	12	7.3	24.3	vSM	M	Velogenic
Identity_E100	JX193080	gga-miR-1674	100	11	0	0	4578	4588	4	14	60	22.4		F	Lentogenic					BlastN-short-E100	KJ600785	gga-miR-6565-3p	100	12	0	0	4124	4135	1	12	7.3	24.3	vSM	M	Velogenic
Identity_E100	JX193082	gga-miR-1674	100	11	0	0	4578	4588	4	14	60	22.4		F	Lentogenic					BlastN-short-E100	KJ600786	gga-miR-6565-3p	100	12	0	0	4124	4135	1	12	7.3	24.3	vSM	M	Velogenic
Identity_E100	KJ670427	gga-miR-1674	100	11	0	0	4578	4588	4	14	60	22.4		F	Lentogenic					BlastN-short-E100	KM056344	gga-miR-6565-3p	100	12	0	0	4124	4135	1	12	7.3	24.3	vSM	M	Velogenic
Identity_E100	JF795531	gga-miR-1465	100	11	0	0	4579	4569	7	17	60	22.4		F	Lentogenic					BlastN-short-E100	KM056345	gga-miR-6565-3p	100	12	0	0	4124	4135	1	12	7.3	24.3	vSM	M	Velogenic
Identity_E100	JF950510	gga-miR-1465	100	11	0	0	4579	4569	7	17	60	22.4		F	Lentogenic					BlastN-short-E100	KM056346	gga-miR-6565-3p	100	12	0	0	4124	4135	1	12	7.3	24.3	vSM	M	Velogenic
Identity_E100	JX193080	gga-miR-1465	100	11	0	0	4579	4569	7	17	60	22.4		F	Lentogenic					BlastN-short-E100	KM056347	gga-miR-6565-3p	100	12	0	0	4124	4135	1	12	7.3	24.3	vSM	M	Velogenic
Identity_E100	JX193082	gga-miR-1465	100	11	0	0	4579	4569	7	17	60	22.4		F	Lentogenic					BlastN-short-E100	KM056348	gga-miR-6565-3p	100	12	0	0	4124	4135	1	12	7.3	24.3	vSM	M	Velogenic
Identity_E100	KJ670427	gga-miR-1465	100	11	0	0	4579	4569	7	17	60	22.4		F	Lentogenic					BlastN-short-E100	KM056349	gga-miR-6565-3p	100	12	0	0	4124	4135	1	12	7.3	24.3	vSM	M	Velogenic
Identity_E100	AB524405	gga-miR-7461-3p	100	11	0	0	4627	4637	1	11	60	22.4	vSM	F	Lentogenic					BlastN-short-E100	KM056350	gga-miR-6565-3p	100	12	0	0	4124	4135	1	12	7.3	24.3	vSM	M	Velogenic
Identity_E100	AB524406	gga-miR-7461-3p	100	11	0	0	4627	4637	1	11	60	22.4		F	Velogenic					BlastN-short-E100	KM056352	gga-miR-6565-3p	100	11	0	0	4124	4134	1	11	29	22.3	vSM	M	Velogenic
Identity_E100	HQ008337	gga-miR-7461-3p	100	11	0	0	4627	4637	1	11	60	22.4	vSM	F	Lentogenic					BlastN-short-E100	KX268688	gga-miR-6565-3p	100	11	0	0	4124	4134	1	11	29	22.3	vSM	M	Velogenic
Blastn-short-E100	JX193078	gga-miR-7456-5p	100	12	0	0	4654	4665	12	1	7.3	24.3	vSS	F	Lentogenic					BlastN-short-E100	KX268689	gga-miR-6565-3p	100	11	0	0	4124	4134	1	11	29	22.3	vSM	M	Velogenic
Blastn-short-E100	JX193079	gga-miR-7456-5p	100	12	0	0	4654	4665	12	1	7.3	24.3	vSS	F	Lentogenic					BlastN-short-E100	MN547982	gga-miR-6565-3p	100	11	0	0	4124	4134	1	11	29	22.3	vSM	M	Velogenic
Blastn-short-E100	JX193080	gga-miR-7456-5p	100	12	0	0	4654	4665	12	1	7.3	24.3	vSS	F	Lentogenic					BlastN-short-E100	MN547983	gga-miR-6565-3p	100	11	0	0	4124	4134	1	11	29	22.3	vSM	M	Velogenic
Blastn-short-E100	JX193081	gga-miR-7456-5p	100	12	0	0	4654	4665	12	1	7.3	24.3	vSS	F	Lentogenic					BlastN-short-E100	MN547984	gga-miR-6565-3p	100	11	0	0	4124	4134	1	11	29	22.3	vSM	M	Velogenic
Blastn-short-E100	JX193082	gga-miR-7456-5p	100	12	0	0	4654	4665	12	1	7.3	24.3	vSS	F	Lentogenic					BlastN-short-E100	MN547985	gga-miR-6565-3p	100	11	0	0	4124	4134	1	11	29	22.3	vSM	M	Velogenic
Blastn-short-E100	JX193083	gga-miR-7456-5p	100	12	0	0	4654	4665	12	1	7.3	24.3	vSS	F	Lentogenic					BlastN-short-E100	MN547986	gga-miR-6565-3p	100	11	0	0	4124	4134	1	11	29	22.3	vSM	M	Velogenic
Identity_E100	HM125898	gga-miR-7456-5p	100	12	0	0	4665	4654	1	12	15	24.4	vSM	F	Lentogenic					BlastN-short-E100	MN547987	gga-miR-6565-3p	100	11	0	0	4124	4134	1	11	29	22.3	vSM	M	Velogenic
Identity_E100	JF795531	gga-miR-7456-5p	100	12	0	0	4665	4654	1	12	15	24.4		F	Lentogenic					BlastN-short-E100	MN547988	gga-miR-6565-3p	100	11	0	0	4124	4134	1	11	29	22.3	vSM	M	Velogenic
Identity_E100	JF950510	gga-miR-7456-5p	100	12	0	0	4665	4654	1	12	15	24.4		F	Lentogenic					BlastN-short-E100	MN547989	gga-miR-6565-3p	100	11	0	0	4124	4134	1	11	29	22.3	vSM	M	Velogenic
Identity_E100	JX193077	gga-miR-7456-5p	100	12	0	0	4665	4654	1	12	15	24.4	vSM	F	Lentogenic					BlastN-short-E100	MN547990	gga-miR-6565-3p	100	11	0	0	4124	4134	1	11	29	22.3	vSM	M	Velogenic
Identity_E100	JX193078	gga-miR-7456-5p	100	12	0	0	4665	4654	1	12	15	24.4		F	Lentogenic					BlastN-short-E100	MN547991	gga-miR-6565-3p	100	11	0	0	4124	4134	1	11	29	22.3	vSM	M	Velogenic
Identity_E100	JX193079	gga-miR-7456-5p	100	12	0	0	4665	4654	1	12	15	24.4		F	Lentogenic					BlastN-short-E100	MN547992	gga-miR-6565-3p	100	11	0	0	4124	4134	1	11	29	22.3	vSM	M	Velogenic
Identity_E100	JX193080	gga-miR-7456-5p	100	12	0	0	4665	4654	1	12	15	24.4		F	Lentogenic					BlastN-short-E100	OL518991	gga-miR-6565-3p	100	12	0	0	4124	4135	1	12	7.3	24.3	vSM	M	Velogenic
Identity_E100	JX193081	gga-miR-7456-5p	100	12	0	0	4665	4654	1	12	15	24.4		F	Lentogenic					BlastN-short-E100	OL518992	gga-miR-6565-3p	100	12	0	0	4124	4135	1	12	7.3	24.3	vSM	M	Velogenic
Identity_E100	JX193082	gga-miR-7456-5p	100	12	0	0	4665	4654	1	12	15	24.4		F	Lentogenic					BlastN-short-E100	JF893453	gga-miR-12218-5p	89.474	19	2	0	4295	4313	3	21	29	22.3	vSM	M	Velogenic
Identity_E100	JX193083	gga-miR-7456-5p	100	12	0	0	4665	4654	1	12	15	24.4		F	Lentogenic					BlastN-short-E100	FJ430159	gga-miR-1802	100	11	0	0	4302	4312	1	11	29	22.3	vSM	M	Velogenic
Blastn-short-E100	JX193078	gga-miR-3531-3p	100	11	0	0	4675	4685	13	23	29	22.3		F	Lentogenic					BlastN-short-E100	FJ430160	gga-miR-1802	100	11	0	0	4302	4312	1	11	29	22.3	vSM	M	Velogenic
Blastn-short-E100	JX193079	gga-miR-3531-3p	100	11	0	0	4675	4685	13	23	29	22.3		F	Lentogenic					BlastN-short-E100	JF950509	gga-miR-1802	100	11	0	0	4302	4312	1	11	29	22.3	vSM	M	Mesogenic
Blastn-short-E100	JX193081	gga-miR-3531-3p	100	11	0	0	4675	4685	13	23	29	22.3		F	Lentogenic					BlastN-short-E100	AB853926AB854728-AB854729	gga-miR-1802	100	11	0	0	4308	4318	1	11	29	22.3	vSM	M	Velogenic
Blastn-short-E100	JX193083	gga-miR-3531-3p	100	11	0	0	4675	4685	13	23	29	22.3		F	Lentogenic					BlastN-short-E100	AB853928AB854730-AB854731	gga-miR-1802	100	11	0	0	4308	4318	1	11	29	22.3	vSM	M	Velogenic
Blastn-short-E100	KJ670427	gga-miR-3531-3p	100	11	0	0	4675	4685	13	23	29	22.3		F	Lentogenic					BlastN-short-E100	KC920893	gga-miR-1802	100	11	0	0	4308	4318	1	11	29	22.3	vSM	M	Velogenic
Identity_E100	HM125898	gga-miR-3531-3p	100	11	0	0	4675	4685	13	23	60	22.4		F	Lentogenic					BlastN-short-E100	OL518991	gga-miR-1802	100	11	0	0	4308	4318	1	11	29	22.3	vSM	M	Velogenic
Identity_E100	JX193077	gga-miR-3531-3p	100	11	0	0	4675	4685	13	23	60	22.4		F	Lentogenic					BlastN-short-E100	OL518992	gga-miR-1802	100	11	0	0	4308	4318	1	11	29	22.3	vSM	M	Velogenic
Identity_E100	JX193078	gga-miR-3531-3p	100	11	0	0	4675	4685	13	23	60	22.4		F	Lentogenic					BlastN-short-E100	KM056351	gga-miR-9-3p	100	11	0	0	4334	4344	3	13	29	22.3	vSM	M	Velogenic
Identity_E100	JX193079	gga-miR-3531-3p	100	11	0	0	4675	4685	13	23	60	22.4		F	Lentogenic					BlastN-short-E100	KM056355	gga-miR-9-3p	100	11	0	0	4334	4344	3	13	29	22.3	vSM	M	Velogenic
Identity_E100	JX193081	gga-miR-3531-3p	100	11	0	0	4675	4685	13	23	60	22.4		F	Lentogenic					BlastN-short-E100	JX012096	gga-miR-12295-3p	100	11	0	0	4413	4423	3	13	29	22.3	vSM	intergenic	Velogenic
Identity_E100	JX193083	gga-miR-3531-3p	100	11	0	0	4675	4685	13	23	60	22.4		F	Lentogenic					BlastN-short-E100	DQ485231	gga-miR-12223-5p	93.333	15	1	0	4473	4487	1	15	29	22.3	vSM	intergenic	Velogenic
Identity_E100	KJ670427	gga-miR-3531-3p	100	11	0	0	4675	4685	13	23	60	22.4		F	Lentogenic					BlastN-short-E100	EF065682	gga-miR-1740-3p	100	11	0	0	4487	4497	3	13	29	22.3	vSM	intergenic	Velogenic
Blastn-short-E100	JX193078	gga-miR-1706	100	11	0	0	4703	4713	19	9	29	22.3		F	Lentogenic					BlastN-short-E100	KM056353	gga-miR-6613-3p	100	13	0	0	4607	4619	1	13	1.9	26.3	vSM	F	Velogenic
Blastn-short-E100	JX193080	gga-miR-1706	100	11	0	0	4703	4713	19	9	29	22.3		F	Lentogenic					BlastN-short-E100	JF893453	gga-miR-7461-3p	100	11	0	0	4627	4637	1	11	29	22.3	vSM	F	Velogenic
Blastn-short-E100	JX193081	gga-miR-1706	100	11	0	0	4703	4713	19	9	29	22.3		F	Lentogenic					BlastN-short-E100	JF893453	gga-miR-466	100	11	0	0	4707	4717	1	11	29	22.3	vSM	F	Velogenic
Blastn-short-E100	JX193082	gga-miR-1706	100	11	0	0	4703	4713	19	9	29	22.3		F	Lentogenic					BlastN-short-E100	HM117720	gga-miR-1780	93.333	15	1	0	4862	4876	1	15	29	22.3	vSM	F	Velogenic
Blastn-short-E100	JX193083	gga-miR-1706	100	11	0	0	4703	4713	19	9	29	22.3		F	Lentogenic					BlastN-short-E100	KJ577136	gga-miR-1780	93.333	15	1	0	4862	4876	1	15	29	22.3	vSM	F	Velogenic
Blastn-short-E100	KJ499462	gga-miR-466	100	11	0	0	4707	4717	1	11	29	22.3	vSM	F	Mesogenic					BlastN-short-E100	OL518991	gga-miR-34b-5p	100	11	0	0	4915	4925	2	12	29	22.3	vSM	F	Velogenic
Identity_E100	AB524405	gga-miR-466	100	11	0	0	4707	4717	1	11	60	22.4		F	Lentogenic					BlastN-short-E100	OL518991	gga-miR-34c-5p	100	11	0	0	4915	4925	1	11	29	22.3	vSM	F	Velogenic
Identity_E100	AB524406	gga-miR-466	100	11	0	0	4707	4717	1	11	60	22.4		F	Velogenic					BlastN-short-E100	OL518992	gga-miR-34b-5p	100	11	0	0	4915	4925	2	12	29	22.3	vSM	F	Velogenic
Identity_E100	HQ008337	gga-miR-466	100	11	0	0	4707	4717	1	11	60	22.4	vSM	F	Lentogenic					BlastN-short-E100	OL518992	gga-miR-34c-5p	100	11	0	0	4915	4925	1	11	29	22.3	vSM	F	Velogenic
Identity_E100	KJ499462	gga-miR-466	100	11	0	0	4707	4717	1	11	60	22.4	vSM	F	Mesogenic					BlastN-short-E100	KM056353	gga-miR-12252-3p	100	11	0	0	5029	5039	2	12	29	22.3	vSM	F	Velogenic
Identity_E100	HM125898	gga-miR-1706	100	11	0	0	4713	4703	9	19	60	22.4		F	Lentogenic					BlastN-short-E100	KM056354	gga-miR-12252-3p	100	11	0	0	5029	5039	2	12	29	22.3	vSM	F	Velogenic
Identity_E100	JF795531	gga-miR-1706	100	11	0	0	4713	4703	9	19	60	22.4		F	Lentogenic					BlastN-short-E100	KM056356	gga-miR-12252-3p	100	11	0	0	5029	5039	2	12	29	22.3	vSM	F	Velogenic
Identity_E100	JF950510	gga-miR-1706	100	11	0	0	4713	4703	9	19	60	22.4		F	Lentogenic					BlastN-short-E100	KM056357	gga-miR-12252-3p	100	11	0	0	5029	5039	2	12	29	22.3	vSM	F	Velogenic
Identity_E100	JX193077	gga-miR-1706	100	11	0	0	4713	4703	9	19	60	22.4		F	Lentogenic					BlastN-short-E100	KM056358	gga-miR-12252-3p	100	11	0	0	5029	5039	2	12	29	22.3	vSM	F	Velogenic
Identity_E100	JX193078	gga-miR-1706	100	11	0	0	4713	4703	9	19	60	22.4		F	Lentogenic					BlastN-short-E100	OL518991	gga-miR-12252-3p	100	11	0	0	5035	5045	2	12	29	22.3	vSM	F	Velogenic
Identity_E100	JX193080	gga-miR-1706	100	11	0	0	4713	4703	9	19	60	22.4		F	Lentogenic					BlastN-short-E100	OL518992	gga-miR-12252-3p	100	11	0	0	5035	5045	2	12	29	22.3	vSM	F	Velogenic
Identity_E100	JX193081	gga-miR-1706	100	11	0	0	4713	4703	9	19	60	22.4		F	Lentogenic					BlastN-short-E100	JX316216	gga-miR-1791-5p	100	11	0	0	5135	5145	3	13	29	22.3	vSM	F	Mesogenic
Identity_E100	JX193082	gga-miR-1706	100	11	0	0	4713	4703	9	19	60	22.4		F	Lentogenic					BlastN-short-E100	FJ430159	gga-miR-6580-5p	93.333	15	1	0	5189	5203	2	16	29	22.3	vSM	F	Velogenic
Identity_E100	JX193083	gga-miR-1706	100	11	0	0	4713	4703	9	19	60	22.4		F	Lentogenic					BlastN-short-E100	FJ430160	gga-miR-6580-5p	93.333	15	1	0	5189	5203	2	16	29	22.3	vSM	F	Velogenic
Blastn-short-E100	JX193078	gga-miR-12259-3p	100	12	0	0	4757	4768	14	3	7.3	24.3	vSS	F	Lentogenic					BlastN-short-E100	JF950509	gga-miR-6580-5p	93.333	15	1	0	5189	5203	2	16	29	22.3	vSM	F	Mesogenic
Blastn-short-E100	JX193081	gga-miR-12259-3p	100	12	0	0	4757	4768	14	3	7.3	24.3	vSS	F	Lentogenic					BlastN-short-E100	AB853926AB854728-AB854729	gga-miR-6580-5p	93.333	15	1	0	5195	5209	2	16	29	22.3	vSM	F	Velogenic
Blastn-short-E100	JX193083	gga-miR-12259-3p	100	12	0	0	4757	4768	14	3	7.3	24.3	vSS	F	Lentogenic					BlastN-short-E100	AB853928AB854730-AB854731	gga-miR-6580-5p	93.333	15	1	0	5195	5209	2	16	29	22.3	vSM	F	Velogenic
Identity_E100	HM125898	gga-miR-12259-3p	100	11	0	0	4767	4757	4	14	60	22.4		F	Lentogenic					BlastN-short-E100	JX012096	gga-miR-6580-5p	93.333	15	1	0	5195	5209	2	16	29	22.3	vSM	F	Velogenic
Identity_E100	JX193077	gga-miR-12259-3p	100	12	0	0	4768	4757	3	14	15	24.4		F	Lentogenic					BlastN-short-E100	AB853927AB854732-AB854733	gga-miR-1306-5p	100	13	0	0	5224	5236	3	15	1.9	26.3	vSM	F	Velogenic
Identity_E100	JX193078	gga-miR-12259-3p	100	12	0	0	4768	4757	3	14	15	24.4		F	Lentogenic					BlastN-short-E100	AF431744	gga-miR-1306-5p	100	13	0	0	5224	5236	3	15	1.9	26.3	vSM	F	Velogenic
Identity_E100	JX193081	gga-miR-12259-3p	100	12	0	0	4768	4757	3	14	15	24.4	vSM	F	Lentogenic					BlastN-short-E100	DQ485230	gga-miR-1306-5p	100	13	0	0	5224	5236	3	15	1.9	26.3	vSM	F	Velogenic
Identity_E100	JX193083	gga-miR-12259-3p	100	12	0	0	4768	4757	3	14	15	24.4		F	Lentogenic					BlastN-short-E100	DQ485231	gga-miR-1306-5p	100	13	0	0	5224	5236	3	15	1.9	26.3	vSM	F	Velogenic
Blastn-short-E100	JX193078	gga-miR-1722-3p	100	12	0	0	4823	4834	18	7	7.3	24.3		F	Lentogenic					BlastN-short-E100	HM117720	gga-miR-1306-5p	100	12	0	0	5224	5235	3	14	7.3	24.3	vSM	F	Velogenic
Blastn-short-E100	JX193079	gga-miR-1722-3p	100	12	0	0	4823	4834	18	7	7.3	24.3		F	Lentogenic					BlastN-short-E100	HQ717357	gga-miR-1306-5p	100	13	0	0	5224	5236	3	15	1.9	26.3	vSM	F	Velogenic
Blastn-short-E100	JX193080	gga-miR-1722-3p	100	11	0	0	4823	4833	18	8	29	22.3		F	Lentogenic					BlastN-short-E100	JF343539	gga-miR-1306-5p	100	13	0	0	5224	5236	3	15	1.9	26.3	vSM	F	Velogenic
Blastn-short-E100	JX193081	gga-miR-1722-3p	100	12	0	0	4823	4834	18	7	7.3	24.3		F	Lentogenic					BlastN-short-E100	JX193075	gga-miR-1306-5p	100	13	0	0	5224	5236	3	15	1.9	26.3	vSM	F	Velogenic
Blastn-short-E100	JX193082	gga-miR-1722-3p	100	11	0	0	4823	4833	18	8	29	22.3		F	Lentogenic					BlastN-short-E100	JX193076	gga-miR-1306-5p	100	13	0	0	5224	5236	3	15	1.9	26.3	vSM	F	Velogenic
Blastn-short-E100	JX193083	gga-miR-1722-3p	100	12	0	0	4823	4834	18	7	7.3	24.3		F	Lentogenic					BlastN-short-E100	KJ577136	gga-miR-1306-5p	100	12	0	0	5224	5235	3	14	7.3	24.3	vSM	F	Velogenic
Blastn-short-E100	KJ670427	gga-miR-1722-3p	100	11	0	0	4823	4833	18	8	29	22.3		F	Lentogenic					BlastN-short-E100	KJ600786	gga-miR-1306-5p	100	13	0	0	5224	5236	3	15	1.9	26.3	vSM	F	Velogenic
Identity_E100	JF795531	gga-miR-1722-3p	100	11	0	0	4833	4823	8	18	60	22.4		F	Lentogenic					BlastN-short-E100	AB605247	gga-miR-1707	100	11	0	0	5615	5625	1	11	29	22.3	vSM	F	Velogenic
Identity_E100	JF950510	gga-miR-1722-3p	100	11	0	0	4833	4823	8	18	60	22.4		F	Lentogenic					BlastN-short-E100	JF893453	gga-miR-1642	100	11	0	0	5793	5803	2	12	29	22.3	vSM	F	Velogenic
Identity_E100	JX193080	gga-miR-1722-3p	100	11	0	0	4833	4823	8	18	60	22.4		F	Lentogenic					BlastN-short-E100	JN682210	gga-miR-6582-5p	93.333	15	1	0	5805	5819	2	16	29	22.3	vSM	F	Velogenic
Identity_E100	JX193082	gga-miR-1722-3p	100	11	0	0	4833	4823	8	18	60	22.4		F	Lentogenic					BlastN-short-E100	KM056352	gga-miR-6582-5p	93.333	15	1	0	5805	5819	2	16	29	22.3	vSM	F	Velogenic
Identity_E100	KJ670427	gga-miR-1722-3p	100	11	0	0	4833	4823	8	18	60	22.4		F	Lentogenic					BlastN-short-E100	AB605247	gga-miR-1388b-3p	100	11	0	0	5885	5895	1	11	29	22.3	vSM	F	Velogenic
Identity_E100	HM125898	gga-miR-1722-3p	100	12	0	0	4834	4823	7	18	15	24.4		F	Lentogenic					BlastN-short-E100	KJ600786	gga-miR-9-3p	100	11	0	0	6008	6018	3	13	29	22.3	vSM	F	Velogenic
Identity_E100	JX193077	gga-miR-1722-3p	100	12	0	0	4834	4823	7	18	15	24.4		F	Lentogenic					BlastN-short-E100	AB853927AB854732-AB854733	gga-miR-1784-5p	100	12	0	0	6044	6055	2	13	7.3	24.3	vSM	F	Velogenic
Identity_E100	JX193078	gga-miR-1722-3p	100	12	0	0	4834	4823	7	18	15	24.4		F	Lentogenic					BlastN-short-E100	JX193075	gga-miR-1784-5p	100	12	0	0	6044	6055	2	13	7.3	24.3	vSM	F	Velogenic
Identity_E100	JX193079	gga-miR-1722-3p	100	12	0	0	4834	4823	7	18	15	24.4		F	Lentogenic					BlastN-short-E100	KX268688	gga-miR-1784-5p	100	11	0	0	6044	6054	2	12	29	22.3	vSM	F	Velogenic
Identity_E100	JX193081	gga-miR-1722-3p	100	12	0	0	4834	4823	7	18	15	24.4		F	Lentogenic					BlastN-short-E100	KX268689	gga-miR-1784-5p	100	11	0	0	6044	6054	2	12	29	22.3	vSM	F	Velogenic
Identity_E100	JX193083	gga-miR-1722-3p	100	12	0	0	4834	4823	7	18	15	24.4		F	Lentogenic					BlastN-short-E100	AB605247	gga-miR-215-3p	100	11	0	0	6052	6062	2	12	29	22.3	vSM	F	Velogenic
Blastn-short-E100	JX193078	gga-miR-4732-5p	100	11	0	0	4870	4880	1	11	29	22.3	vSM	F	Lentogenic					BlastN-short-E100	AB853927AB854732-AB854733	gga-miR-215-3p	100	11	0	0	6072	6082	2	12	29	22.3	vSM	F	Velogenic
Blastn-short-E100	JX193081	gga-miR-4732-5p	100	11	0	0	4870	4880	1	11	29	22.3	vSM	F	Lentogenic					BlastN-short-E100	AF431744	gga-miR-215-3p	100	11	0	0	6072	6082	2	12	29	22.3	vSM	F	Velogenic
Blastn-short-E100	JX193083	gga-miR-4732-5p	100	11	0	0	4870	4880	1	11	29	22.3	vSM	F	Lentogenic					BlastN-short-E100	DQ485229	gga-miR-215-3p	100	11	0	0	6072	6082	2	12	29	22.3	vSM	F	Velogenic
Identity_E100	HM125898	gga-miR-4732-5p	100	11	0	0	4870	4880	1	11	60	22.4	vSM	F	Lentogenic					BlastN-short-E100	DQ485230	gga-miR-215-3p	100	11	0	0	6072	6082	2	12	29	22.3	vSM	F	Velogenic
Identity_E100	JX193077	gga-miR-4732-5p	100	11	0	0	4870	4880	1	11	60	22.4	vSM	F	Lentogenic					BlastN-short-E100	DQ485231	gga-miR-215-3p	100	11	0	0	6072	6082	2	12	29	22.3	vSM	F	Velogenic
Identity_E100	JX193078	gga-miR-4732-5p	100	11	0	0	4870	4880	1	11	60	22.4	vSM	F	Lentogenic					BlastN-short-E100	JF343539	gga-miR-215-3p	100	11	0	0	6072	6082	2	12	29	22.3	vSM	F	Velogenic
Identity_E100	JX193081	gga-miR-4732-5p	100	11	0	0	4870	4880	1	11	60	22.4	vSM	F	Lentogenic					BlastN-short-E100	JX193074	gga-miR-215-3p	100	11	0	0	6072	6082	2	12	29	22.3	vSM	F	Velogenic
Identity_E100	JX193083	gga-miR-4732-5p	100	11	0	0	4870	4880	1	11	60	22.4		F	Lentogenic					BlastN-short-E100	JX193075	gga-miR-215-3p	100	11	0	0	6072	6082	2	12	29	22.3	vSM	F	Velogenic
Blastn-short-E100	KU373026	gga-miR-1700	100	11	0	0	4872	4882	1	11	29	22.3	vSM	F	Lentogenic	GT6c				BlastN-short-E100	JX532092	gga-miR-215-3p	100	11	0	0	6072	6082	2	12	29	22.3	vSM	F	Velogenic
Identity_E100	KU373026	gga-miR-1700	100	11	0	0	4872	4882	1	11	60	22.4		F	Lentogenic	GT6c				BlastN-short-E100	JX854452	gga-miR-215-3p	100	11	0	0	6072	6082	2	12	29	22.3	vSM	F	Velogenic
Blastn-short-E100	JX193078	gga-miR-6560-3p	100	11	0	0	4934	4944	12	22	29	22.3		F	Lentogenic					BlastN-short-E100	KJ600785	gga-miR-215-3p	100	11	0	0	6072	6082	2	12	29	22.3	vSM	F	Velogenic
Blastn-short-E100	JX193079	gga-miR-6560-3p	100	11	0	0	4934	4944	12	22	29	22.3		F	Lentogenic					BlastN-short-E100	KX268688	gga-miR-215-3p	100	11	0	0	6072	6082	2	12	29	22.3	vSM	F	Velogenic
Blastn-short-E100	JX193081	gga-miR-6560-3p	100	11	0	0	4934	4944	12	22	29	22.3		F	Lentogenic					BlastN-short-E100	KX268689	gga-miR-215-3p	100	11	0	0	6072	6082	2	12	29	22.3	vSM	F	Velogenic
Blastn-short-E100	JX193083	gga-miR-6560-3p	100	11	0	0	4934	4944	12	22	29	22.3		F	Lentogenic					BlastN-short-E100	MN547982	gga-miR-215-3p	100	11	0	0	6072	6082	2	12	29	22.3	vSM	F	Velogenic
Identity_E100	HM125898	gga-miR-6560-3p	100	11	0	0	4934	4944	12	22	60	22.4		F	Lentogenic					BlastN-short-E100	MN547983	gga-miR-215-3p	100	11	0	0	6072	6082	2	12	29	22.3	vSM	F	Velogenic
Identity_E100	JX193077	gga-miR-6560-3p	100	11	0	0	4934	4944	12	22	60	22.4		F	Lentogenic					BlastN-short-E100	MN547984	gga-miR-215-3p	100	11	0	0	6072	6082	2	12	29	22.3	vSM	F	Velogenic
Identity_E100	JX193078	gga-miR-6560-3p	100	11	0	0	4934	4944	12	22	60	22.4		F	Lentogenic					BlastN-short-E100	MN547985	gga-miR-215-3p	100	11	0	0	6072	6082	2	12	29	22.3	vSM	F	Velogenic
Identity_E100	JX193079	gga-miR-6560-3p	100	11	0	0	4934	4944	12	22	60	22.4		F	Lentogenic					BlastN-short-E100	MN547986	gga-miR-215-3p	100	11	0	0	6072	6082	2	12	29	22.3	vSM	F	Velogenic
Identity_E100	JX193081	gga-miR-6560-3p	100	11	0	0	4934	4944	12	22	60	22.4		F	Lentogenic					BlastN-short-E100	MN547987	gga-miR-215-3p	100	11	0	0	6072	6082	2	12	29	22.3	vSM	F	Velogenic
Identity_E100	JX193083	gga-miR-6560-3p	100	11	0	0	4934	4944	12	22	60	22.4		F	Lentogenic					BlastN-short-E100	MN547988	gga-miR-215-3p	100	11	0	0	6072	6082	2	12	29	22.3	vSM	F	Velogenic
Blastn-short-E100	JX193078	gga-miR-6618-5p	100	12	0	0	4948	4959	13	2	7.3	24.3	vSS	F	Lentogenic					BlastN-short-E100	MN547989	gga-miR-215-3p	100	11	0	0	6072	6082	2	12	29	22.3	vSM	F	Velogenic
Blastn-short-E100	JX193079	gga-miR-6618-5p	100	12	0	0	4948	4959	13	2	7.3	24.3	vSS	F	Lentogenic					BlastN-short-E100	MN547990	gga-miR-215-3p	100	11	0	0	6072	6082	2	12	29	22.3	vSM	F	Velogenic
Blastn-short-E100	JX193081	gga-miR-6618-5p	100	12	0	0	4948	4959	13	2	7.3	24.3	vSS	F	Lentogenic					BlastN-short-E100	MN547991	gga-miR-215-3p	100	11	0	0	6072	6082	2	12	29	22.3	vSM	F	Velogenic
Blastn-short-E100	JX193083	gga-miR-6618-5p	100	12	0	0	4948	4959	13	2	7.3	24.3	vSS	F	Lentogenic					BlastN-short-E100	MN547992	gga-miR-215-3p	100	11	0	0	6072	6082	2	12	29	22.3	vSM	F	Velogenic
Blastn-short-E100	KU373026	gga-miR-3532-5p	100	11	0	0	4957	4967	17	7	29	22.3		F	Lentogenic	GT6c				BlastN-short-E100	KJ636208	gga-miR-1632-5p	100	11	0	0	6077	6087	3	13	29	22.3	vSM	F	Velogenic
Identity_E100	HM125898	gga-miR-6618-5p	100	12	0	0	4959	4948	2	13	15	24.4	vSM	F	Lentogenic					BlastN-short-E100	KM056351	gga-miR-1632-5p	100	11	0	0	6077	6087	3	13	29	22.3	vSM	F	Velogenic
Identity_E100	JX193077	gga-miR-6618-5p	100	12	0	0	4959	4948	2	13	15	24.4	vSM	F	Lentogenic					BlastN-short-E100	KM056354	gga-miR-1632-5p	100	11	0	0	6077	6087	3	13	29	22.3	vSM	F	Velogenic
Identity_E100	JX193078	gga-miR-6618-5p	100	12	0	0	4959	4948	2	13	15	24.4		F	Lentogenic					BlastN-short-E100	KM056355	gga-miR-1632-5p	100	11	0	0	6077	6087	3	13	29	22.3	vSM	F	Velogenic
Identity_E100	JX193079	gga-miR-6618-5p	100	12	0	0	4959	4948	2	13	15	24.4		F	Lentogenic					BlastN-short-E100	KM056357	gga-miR-1632-5p	100	11	0	0	6077	6087	3	13	29	22.3	vSM	F	Velogenic
Identity_E100	JX193081	gga-miR-6618-5p	100	12	0	0	4959	4948	2	13	15	24.4		F	Lentogenic					BlastN-short-E100	KM056358	gga-miR-1632-5p	100	11	0	0	6077	6087	3	13	29	22.3	vSM	F	Velogenic
Identity_E100	JX193083	gga-miR-6618-5p	100	12	0	0	4959	4948	2	13	15	24.4		F	Lentogenic					BlastN-short-E100	JF893453	gga-miR-6615-3p	100	11	0	0	6086	6096	3	13	29	22.3	vSM	F	Velogenic
Blastn-short-E100	KU373026	gga-miR-6545-5p	100	12	0	0	4960	4971	20	9	7.3	24.3		F	Lentogenic	GT6c				BlastN-short-E100	KJ600785	gga-miR-6630-3p	93.75	16	1	0	6126	6141	2	17	7.3	24.3	vSM	F	Velogenic
Blastn-short-E100	KU373026	gga-miR-6661-5p	100	11	0	0	4961	4971	11	1	29	22.3	vSS	F	Lentogenic	GT6c				BlastN-short-E100	KM056344	gga-miR-215-5p	90	20	2	0	6264	6283	1	20	7.3	24.3	vSM	intergenic	Velogenic
Identity_E100	KU373026	gga-miR-3532-5p	100	11	0	0	4967	4957	7	17	60	22.4		F	Lentogenic	GT6c				BlastN-short-E100	KM056345	gga-miR-215-5p	90	20	2	0	6264	6283	1	20	7.3	24.3	vSM	intergenic	Velogenic
Identity_E100	HQ008337	gga-miR-1416-5p	100	11	0	0	4970	4960	11	21	60	22.4		F	Lentogenic					BlastN-short-E100	KM056346	gga-miR-215-5p	90	20	2	0	6264	6283	1	20	7.3	24.3	vSM	intergenic	Velogenic
Identity_E100	KU373026	gga-miR-6545-5p	100	12	0	0	4971	4960	9	20	15	24.4		F	Lentogenic	GT6c				BlastN-short-E100	KM056347	gga-miR-215-5p	90	20	2	0	6264	6283	1	20	7.3	24.3	vSM	intergenic	Velogenic
Identity_E100	KU373026	gga-miR-6661-5p	100	11	0	0	4971	4961	1	11	60	22.4	vSM	F	Lentogenic	GT6c				BlastN-short-E100	KM056348	gga-miR-215-5p	90	20	2	0	6264	6283	1	20	7.3	24.3	vSM	intergenic	Velogenic
Blastn-short-E100	KJ499462	gga-miR-30a-3p	100	11	0	0	4997	5007	22	12	29	22.3		F	Mesogenic					BlastN-short-E100	KM056349	gga-miR-215-5p	90	20	2	0	6264	6283	1	20	7.3	24.3	vSM	intergenic	Velogenic
Identity_E100	AB524405	gga-miR-30a-3p	100	11	0	0	5007	4997	12	22	60	22.4		F	Lentogenic					BlastN-short-E100	JN682210	gga-miR-30a-3p	100	11	0	0	6353	6363	1	11	29	22.3	vSM	intergenic	Velogenic
Identity_E100	AB524406	gga-miR-30a-3p	100	11	0	0	5007	4997	12	22	60	22.4		F	Velogenic					BlastN-short-E100	JX532092	gga-miR-30a-3p	100	12	0	0	6353	6364	1	12	7.3	24.3	vSM	intergenic	Velogenic
Identity_E100	HQ008337	gga-miR-30a-3p	100	11	0	0	5007	4997	12	22	60	22.4		F	Lentogenic					BlastN-short-E100	JX854452	gga-miR-30a-3p	100	12	0	0	6353	6364	1	12	7.3	24.3	vSM	intergenic	Velogenic
Identity_E100	KJ499462	gga-miR-30a-3p	100	11	0	0	5007	4997	12	22	60	22.4		F	Mesogenic					BlastN-short-E100	KM056344	gga-miR-30a-3p	100	11	0	0	6353	6363	1	11	29	22.3	vSM	intergenic	Velogenic
Blastn-short-E100	JX193078	gga-miR-12252-3p	100	11	0	0	5029	5039	2	12	29	22.3	vSM	F	Lentogenic					BlastN-short-E100	KM056345	gga-miR-30a-3p	100	11	0	0	6353	6363	1	11	29	22.3	vSM	intergenic	Velogenic
Blastn-short-E100	JX193078	gga-miR-1609	100	11	0	0	5029	5039	5	15	29	22.3		F	Lentogenic					BlastN-short-E100	KM056346	gga-miR-30a-3p	100	11	0	0	6353	6363	1	11	29	22.3	vSM	intergenic	Velogenic
Blastn-short-E100	JX193079	gga-miR-12252-3p	100	11	0	0	5029	5039	2	12	29	22.3	vSM	F	Lentogenic					BlastN-short-E100	KM056347	gga-miR-30a-3p	100	11	0	0	6353	6363	1	11	29	22.3	vSM	intergenic	Velogenic
Blastn-short-E100	JX193079	gga-miR-1609	100	11	0	0	5029	5039	5	15	29	22.3		F	Lentogenic					BlastN-short-E100	KM056348	gga-miR-30a-3p	100	11	0	0	6353	6363	1	11	29	22.3	vSM	intergenic	Velogenic
Blastn-short-E100	JX193080	gga-miR-12252-3p	100	11	0	0	5029	5039	2	12	29	22.3	vSM	F	Lentogenic					BlastN-short-E100	KM056349	gga-miR-30a-3p	100	11	0	0	6353	6363	1	11	29	22.3	vSM	intergenic	Velogenic
Blastn-short-E100	JX193080	gga-miR-1609	100	11	0	0	5029	5039	5	15	29	22.3		F	Lentogenic					BlastN-short-E100	KM056350	gga-miR-30a-3p	100	11	0	0	6353	6363	1	11	29	22.3	vSM	intergenic	Velogenic
Blastn-short-E100	JX193081	gga-miR-12252-3p	100	11	0	0	5029	5039	2	12	29	22.3	vSM	F	Lentogenic					BlastN-short-E100	KM056352	gga-miR-30a-3p	100	12	0	0	6353	6364	1	12	7.3	24.3	vSM	intergenic	Velogenic
Blastn-short-E100	JX193081	gga-miR-1609	100	11	0	0	5029	5039	5	15	29	22.3		F	Lentogenic					BlastN-short-E100	JX532092	gga-miR-30e-3p	100	11	0	0	6354	6364	1	11	29	22.3	vSM	intergenic	Velogenic
Blastn-short-E100	JX193082	gga-miR-12252-3p	100	11	0	0	5029	5039	2	12	29	22.3	vSM	F	Lentogenic					BlastN-short-E100	JX854452	gga-miR-30e-3p	100	11	0	0	6354	6364	1	11	29	22.3	vSM	intergenic	Velogenic
Blastn-short-E100	JX193082	gga-miR-1609	100	11	0	0	5029	5039	5	15	29	22.3		F	Lentogenic					BlastN-short-E100	KM056352	gga-miR-30e-3p	100	11	0	0	6354	6364	1	11	29	22.3	vSM	intergenic	Velogenic
Blastn-short-E100	JX193083	gga-miR-12252-3p	100	11	0	0	5029	5039	2	12	29	22.3	vSM	F	Lentogenic					BlastN-short-E100	KM056352	gga-miR-138-1-3p	100	12	0	0	6372	6383	3	14	7.3	24.3	vSM	intergenic	Velogenic
Blastn-short-E100	JX193083	gga-miR-1609	100	11	0	0	5029	5039	5	15	29	22.3		F	Lentogenic					BlastN-short-E100	AB605247	gga-miR-1754-5p	100	11	0	0	6420	6430	1	11	29	22.3	vSM	HN	Velogenic
Identity_E100	HM125898	gga-miR-12252-3p	100	11	0	0	5029	5039	2	12	60	22.4	vSM	F	Lentogenic					BlastN-short-E100	KM056350	gga-miR-3524b-3p	100	11	0	0	6434	6444	2	12	29	22.3	vSM	HN	Velogenic
Identity_E100	HM125898	gga-miR-1609	100	11	0	0	5029	5039	5	15	60	22.4		F	Lentogenic					BlastN-short-E100	AF431744	gga-miR-1754-5p	100	11	0	0	6440	6450	1	11	29	22.3	vSM	HN	Velogenic
Identity_E100	JF795531	gga-miR-12252-3p	100	11	0	0	5029	5039	2	12	60	22.4	vSM	F	Lentogenic					BlastN-short-E100	DQ485229	gga-miR-1754-5p	100	11	0	0	6440	6450	1	11	29	22.3	vSM	HN	Velogenic
Identity_E100	JF795531	gga-miR-1609	100	11	0	0	5029	5039	5	15	60	22.4		F	Lentogenic					BlastN-short-E100	DQ485230	gga-miR-1754-5p	100	11	0	0	6440	6450	1	11	29	22.3	vSM	HN	Velogenic
Identity_E100	JF950510	gga-miR-12252-3p	100	11	0	0	5029	5039	2	12	60	22.4		F	Lentogenic					BlastN-short-E100	DQ485231	gga-miR-1754-5p	100	11	0	0	6440	6450	1	11	29	22.3	vSM	HN	Velogenic
Identity_E100	JF950510	gga-miR-1609	100	11	0	0	5029	5039	5	15	60	22.4		F	Lentogenic					BlastN-short-E100	HQ717357	gga-miR-1754-5p	100	11	0	0	6440	6450	1	11	29	22.3	vSM	HN	Velogenic
Identity_E100	JX193077	gga-miR-12252-3p	100	11	0	0	5029	5039	2	12	60	22.4		F	Lentogenic					BlastN-short-E100	JF343539	gga-miR-1754-5p	100	11	0	0	6440	6450	1	11	29	22.3	vSM	HN	Velogenic
Identity_E100	JX193077	gga-miR-1609	100	11	0	0	5029	5039	5	15	60	22.4		F	Lentogenic					BlastN-short-E100	JX193076	gga-miR-1754-5p	100	11	0	0	6440	6450	1	11	29	22.3	vSM	HN	Velogenic
Identity_E100	JX193078	gga-miR-12252-3p	100	11	0	0	5029	5039	2	12	60	22.4	vSM	F	Lentogenic					BlastN-short-E100	KJ600786	gga-miR-1754-5p	100	11	0	0	6440	6450	1	11	29	22.3	vSM	HN	Velogenic
Identity_E100	JX193078	gga-miR-1609	100	11	0	0	5029	5039	5	15	60	22.4		F	Lentogenic					BlastN-short-E100	JX193074	gga-miR-7472-5p	100	11	0	0	6441	6451	2	12	29	22.3	vSM	HN	Velogenic
Identity_E100	JX193079	gga-miR-12252-3p	100	11	0	0	5029	5039	2	12	60	22.4	vSM	F	Lentogenic					BlastN-short-E100	JX193074	gga-miR-6626-5p	100	12	0	0	6455	6466	1	12	7.3	24.3	vSM	HN	Velogenic
Identity_E100	JX193079	gga-miR-1609	100	11	0	0	5029	5039	5	15	60	22.4		F	Lentogenic					BlastN-short-E100	JF893453	gga-miR-1599	93.333	15	1	0	6465	6479	2	16	29	22.3	vSM	HN	Velogenic
Identity_E100	JX193080	gga-miR-12252-3p	100	11	0	0	5029	5039	2	12	60	22.4		F	Lentogenic					BlastN-short-E100	JN682210	gga-miR-12271-3p	100	11	0	0	6495	6505	3	13	29	22.3	vSM	HN	Velogenic
Identity_E100	JX193080	gga-miR-1609	100	11	0	0	5029	5039	5	15	60	22.4		F	Lentogenic					BlastN-short-E100	KM056344	gga-miR-1354	100	11	0	0	6514	6524	2	12	29	22.3	vSM	HN	Velogenic
Identity_E100	JX193081	gga-miR-12252-3p	100	11	0	0	5029	5039	2	12	60	22.4	vSM	F	Lentogenic					BlastN-short-E100	KM056345	gga-miR-1354	100	11	0	0	6514	6524	2	12	29	22.3	vSM	HN	Velogenic
Identity_E100	JX193081	gga-miR-1609	100	11	0	0	5029	5039	5	15	60	22.4		F	Lentogenic					BlastN-short-E100	KM056346	gga-miR-1354	100	11	0	0	6514	6524	2	12	29	22.3	vSM	HN	Velogenic
Identity_E100	JX193082	gga-miR-12252-3p	100	11	0	0	5029	5039	2	12	60	22.4		F	Lentogenic					BlastN-short-E100	KM056347	gga-miR-1354	100	11	0	0	6514	6524	2	12	29	22.3	vSM	HN	Velogenic
Identity_E100	JX193082	gga-miR-1609	100	11	0	0	5029	5039	5	15	60	22.4		F	Lentogenic					BlastN-short-E100	KM056348	gga-miR-1354	100	11	0	0	6514	6524	2	12	29	22.3	vSM	HN	Velogenic
Identity_E100	JX193083	gga-miR-12252-3p	100	11	0	0	5029	5039	2	12	60	22.4		F	Lentogenic					BlastN-short-E100	KM056349	gga-miR-1354	100	11	0	0	6514	6524	2	12	29	22.3	vSM	HN	Velogenic
Identity_E100	JX193083	gga-miR-1609	100	11	0	0	5029	5039	5	15	60	22.4		F	Lentogenic					BlastN-short-E100	AB853927AB854732-AB854733	gga-miR-221-5p	100	11	0	0	6546	6556	3	13	29	22.3	vSM	HN	Velogenic
Blastn-short-E100	KU373026	gga-miR-1693	100	11	0	0	5034	5044	8	18	29	22.3		F	Lentogenic	GT6c				BlastN-short-E100	AF431744	gga-miR-221-5p	100	11	0	0	6546	6556	3	13	29	22.3	vSM	HN	Velogenic
Identity_E100	KU373026	gga-miR-1693	100	11	0	0	5034	5044	8	18	60	22.4		F	Lentogenic	GT6c				BlastN-short-E100	DQ485230	gga-miR-221-5p	100	11	0	0	6546	6556	3	13	29	22.3	vSM	HN	Velogenic
Blastn-short-E100	JX193079	gga-miR-6699-5p	100	11	0	0	5037	5047	15	5	29	22.3		F	Lentogenic					BlastN-short-E100	DQ485231	gga-miR-221-5p	100	11	0	0	6546	6556	3	13	29	22.3	vSM	HN	Velogenic
Identity_E100	JX193079	gga-miR-6699-5p	100	11	0	0	5047	5037	5	15	60	22.4		F	Lentogenic					BlastN-short-E100	HQ717357	gga-miR-221-5p	100	11	0	0	6546	6556	3	13	29	22.3	vSM	HN	Velogenic
Identity_E100	AB524405	gga-miR-1664-3p	100	11	0	0	5062	5052	3	13	60	22.4	vSM	F	Lentogenic					BlastN-short-E100	JF343539	gga-miR-221-5p	100	11	0	0	6546	6556	3	13	29	22.3	vSM	HN	Velogenic
Identity_E100	AB524406	gga-miR-1664-3p	100	11	0	0	5062	5052	3	13	60	22.4		F	Velogenic					BlastN-short-E100	JX193075	gga-miR-221-5p	100	11	0	0	6546	6556	3	13	29	22.3	vSM	HN	Velogenic
Identity_E100	HQ008337	gga-miR-1664-3p	100	11	0	0	5062	5052	3	13	60	22.4	vSM	F	Lentogenic					BlastN-short-E100	JX193076	gga-miR-221-5p	100	11	0	0	6546	6556	3	13	29	22.3	vSM	HN	Velogenic
Blastn-short-E100	JX193079	gga-miR-1743	100	11	0	0	5087	5097	5	15	29	22.3		F	Lentogenic					BlastN-short-E100	KJ600785	gga-miR-221-5p	100	11	0	0	6546	6556	3	13	29	22.3	vSM	HN	Velogenic
Identity_E100	JX193079	gga-miR-1743	100	11	0	0	5087	5097	5	15	60	22.4		F	Lentogenic					BlastN-short-E100	KJ600786	gga-miR-221-5p	100	11	0	0	6546	6556	3	13	29	22.3	vSM	HN	Velogenic
Blastn-short-E100	JX193082	gga-miR-363-5p	100	11	0	0	5142	5152	22	12	29	22.3		F	Lentogenic					BlastN-short-E100	KM056350	gga-miR-24-3p	100	11	0	0	6636	6646	3	13	29	22.3	vSM	HN	Velogenic
Blastn-short-E100	KJ670427	gga-miR-363-5p	100	11	0	0	5142	5152	22	12	29	22.3		F	Lentogenic					BlastN-short-E100	JX193074	gga-miR-12277-5p	100	12	0	0	6761	6772	3	14	7.3	24.3	vSM	HN	Velogenic
Blastn-short-E100	JX193078	gga-miR-6554-5p	100	11	0	0	5147	5157	10	20	29	22.3		F	Lentogenic					BlastN-short-E100	EF065682	gga-miR-12269-5p	100	11	0	0	6762	6772	2	12	29	22.3	vSM	HN	Velogenic
Blastn-short-E100	JX193079	gga-miR-6554-5p	100	11	0	0	5147	5157	10	20	29	22.3		F	Lentogenic					BlastN-short-E100	HM117720	gga-miR-12269-5p	100	11	0	0	6762	6772	2	12	29	22.3	vSM	HN	Velogenic
Blastn-short-E100	JX193081	gga-miR-6554-5p	100	11	0	0	5147	5157	10	20	29	22.3		F	Lentogenic					BlastN-short-E100	KJ577136	gga-miR-12269-5p	100	11	0	0	6762	6772	2	12	29	22.3	vSM	HN	Velogenic
Blastn-short-E100	JX193083	gga-miR-6554-5p	100	11	0	0	5147	5157	10	20	29	22.3		F	Lentogenic					BlastN-short-E100	OL518991	gga-miR-12269-5p	100	11	0	0	6762	6772	2	12	29	22.3	vSM	HN	Velogenic
Identity_E100	HM125898	gga-miR-6554-5p	100	11	0	0	5147	5157	10	20	60	22.4		F	Lentogenic					BlastN-short-E100	OL518992	gga-miR-12269-5p	100	11	0	0	6762	6772	2	12	29	22.3	vSM	HN	Velogenic
Identity_E100	JX193077	gga-miR-6554-5p	100	11	0	0	5147	5157	10	20	60	22.4		F	Lentogenic					BlastN-short-E100	KM056354	gga-miR-7476-3p	100	11	0	0	6767	6777	3	13	29	22.3	vSM	HN	Velogenic
Identity_E100	JX193078	gga-miR-6554-5p	100	11	0	0	5147	5157	10	20	60	22.4		F	Lentogenic					BlastN-short-E100	KM056357	gga-miR-7476-3p	100	11	0	0	6767	6777	3	13	29	22.3	vSM	HN	Velogenic
Identity_E100	JX193079	gga-miR-6554-5p	100	11	0	0	5147	5157	10	20	60	22.4		F	Lentogenic					BlastN-short-E100	JF893453	gga-miR-1700	93.333	15	1	0	6819	6833	1	15	29	22.3	vSM	HN	Velogenic
Identity_E100	JX193081	gga-miR-6554-5p	100	11	0	0	5147	5157	10	20	60	22.4		F	Lentogenic					BlastN-short-E100	KJ636208	gga-miR-12219-5p	93.333	15	1	0	7311	7325	1	15	29	22.3	vSM	HN	Velogenic
Identity_E100	JX193083	gga-miR-6554-5p	100	11	0	0	5147	5157	10	20	60	22.4		F	Lentogenic					BlastN-short-E100	KM056351	gga-miR-12219-5p	93.333	15	1	0	7311	7325	1	15	29	22.3	vSM	HN	Velogenic
Identity_E100	JF795531	gga-miR-363-5p	100	11	0	0	5152	5142	12	22	60	22.4		F	Lentogenic					BlastN-short-E100	KM056354	gga-miR-12219-5p	93.333	15	1	0	7311	7325	1	15	29	22.3	vSM	HN	Velogenic
Identity_E100	JF950510	gga-miR-363-5p	100	11	0	0	5152	5142	12	22	60	22.4		F	Lentogenic					BlastN-short-E100	KM056355	gga-miR-12219-5p	93.333	15	1	0	7311	7325	1	15	29	22.3	vSM	HN	Velogenic
Identity_E100	JX193082	gga-miR-363-5p	100	11	0	0	5152	5142	12	22	60	22.4		F	Lentogenic					BlastN-short-E100	KM056357	gga-miR-12219-5p	93.333	15	1	0	7311	7325	1	15	29	22.3	vSM	HN	Velogenic
Identity_E100	KJ670427	gga-miR-363-5p	100	11	0	0	5152	5142	12	22	60	22.4		F	Lentogenic					BlastN-short-E100	KM056358	gga-miR-12219-5p	93.333	15	1	0	7311	7325	1	15	29	22.3	vSM	HN	Velogenic
Identity_E100	HM125898	gga-miR-1571	100	11	0	0	5244	5254	7	17	60	22.4		F	Lentogenic					BlastN-short-E100	AF431744	gga-miR-6606-5p	100	14	0	0	7317	7330	2	15	0.47	28.2	vSM	HN	Velogenic
Blastn-short-E100	KU373026	gga-miR-1571	100	11	0	0	5250	5260	7	17	29	22.3		F	Lentogenic	GT6c				BlastN-short-E100	FJ430159	gga-miR-6566-3p	100	11	0	0	7519	7529	1	11	29	22.3	vSM	HN	Velogenic
Identity_E100	KU373026	gga-miR-1571	100	11	0	0	5250	5260	7	17	60	22.4		F	Lentogenic	GT6c				BlastN-short-E100	FJ430160	gga-miR-6566-3p	100	11	0	0	7519	7529	1	11	29	22.3	vSM	HN	Velogenic
Blastn-short-E100	JX193078	gga-miR-26a-5p	100	11	0	0	5280	5290	13	3	29	22.3	vSS	F	Lentogenic					BlastN-short-E100	JF950509	gga-miR-6566-3p	100	11	0	0	7519	7529	1	11	29	22.3	vSM	HN	Mesogenic
Blastn-short-E100	JX193078	gga-miR-26a-2-5p	100	11	0	0	5280	5290	13	3	29	22.3	vSS	F	Lentogenic					BlastN-short-E100	KM056356	gga-miR-6566-3p	100	11	0	0	7519	7529	1	11	29	22.3	vSM	HN	Velogenic
Blastn-short-E100	JX193079	gga-miR-26a-5p	100	11	0	0	5280	5290	13	3	29	22.3	vSS	F	Lentogenic					BlastN-short-E100	KC920893	gga-miR-6566-3p	100	11	0	0	7525	7535	1	11	29	22.3	vSM	HN	Velogenic
Blastn-short-E100	JX193079	gga-miR-26a-2-5p	100	11	0	0	5280	5290	13	3	29	22.3	vSS	F	Lentogenic					BlastN-short-E100	KM056344	gga-miR-6702-5p	100	11	0	0	7980	7990	1	11	29	22.3	vSM	HN	Velogenic
Blastn-short-E100	JX193081	gga-miR-26a-5p	100	11	0	0	5280	5290	13	3	29	22.3	vSS	F	Lentogenic					BlastN-short-E100	KM056345	gga-miR-6702-5p	100	11	0	0	7980	7990	1	11	29	22.3	vSM	HN	Velogenic
Blastn-short-E100	JX193081	gga-miR-26a-2-5p	100	11	0	0	5280	5290	13	3	29	22.3	vSS	F	Lentogenic					BlastN-short-E100	KM056346	gga-miR-6702-5p	100	11	0	0	7980	7990	1	11	29	22.3	vSM	HN	Velogenic
Blastn-short-E100	JX193083	gga-miR-26a-5p	100	11	0	0	5280	5290	13	3	29	22.3	vSS	F	Lentogenic					BlastN-short-E100	KM056347	gga-miR-6702-5p	100	11	0	0	7980	7990	1	11	29	22.3	vSM	HN	Velogenic
Blastn-short-E100	JX193083	gga-miR-26a-2-5p	100	11	0	0	5280	5290	13	3	29	22.3	vSS	F	Lentogenic					BlastN-short-E100	KM056348	gga-miR-6702-5p	100	11	0	0	7980	7990	1	11	29	22.3	vSM	HN	Velogenic
Blastn-short-E100	KJ670427	gga-miR-26a-5p	100	11	0	0	5280	5290	13	3	29	22.3	vSS	F	Lentogenic					BlastN-short-E100	KM056349	gga-miR-6702-5p	100	11	0	0	7980	7990	1	11	29	22.3	vSM	HN	Velogenic
Blastn-short-E100	KJ670427	gga-miR-26a-2-5p	100	11	0	0	5280	5290	13	3	29	22.3	vSS	F	Lentogenic					BlastN-short-E100	KM056350	gga-miR-6702-5p	100	11	0	0	7980	7990	1	11	29	22.3	vSM	HN	Velogenic
Blastn-short-E100	KJ499462	gga-miR-7439-5p	100	11	0	0	5284	5294	6	16	29	22.3		F	Mesogenic					BlastN-short-E100	KM056352	gga-miR-6702-5p	100	11	0	0	7980	7990	1	11	29	22.3	vSM	HN	Velogenic
Identity_E100	AB524405	gga-miR-7439-5p	100	11	0	0	5284	5294	6	16	60	22.4		F	Lentogenic					BlastN-short-E100	JX316216	gga-miR-1701	100	11	0	0	8138	8148	3	13	29	22.3	vSM	HN	Mesogenic
Identity_E100	AB524406	gga-miR-7439-5p	100	11	0	0	5284	5294	6	16	60	22.4		F	Velogenic					BlastN-short-E100	KJ636208	gga-miR-1701	100	11	0	0	8138	8148	3	13	29	22.3	vSM	HN	Velogenic
Identity_E100	HQ008337	gga-miR-7439-5p	100	11	0	0	5284	5294	6	16	60	22.4		F	Lentogenic					BlastN-short-E100	KM056351	gga-miR-1701	100	11	0	0	8138	8148	3	13	29	22.3	vSM	HN	Velogenic
Identity_E100	KJ499462	gga-miR-7439-5p	100	11	0	0	5284	5294	6	16	60	22.4		F	Mesogenic					BlastN-short-E100	KM056355	gga-miR-1701	100	11	0	0	8138	8148	3	13	29	22.3	vSM	HN	Velogenic
Blastn-short-E100	KU373026	gga-miR-26a-5p	100	11	0	0	5286	5296	13	3	29	22.3	vSS	F	Lentogenic	GT6c				BlastN-short-E100	AB853927AB854732-AB854733	gga-miR-1782	100	11	0	0	8158	8168	2	12	29	22.3	vSM	HN	Velogenic
Blastn-short-E100	KU373026	gga-miR-26a-2-5p	100	11	0	0	5286	5296	13	3	29	22.3	vSS	F	Lentogenic	GT6c				BlastN-short-E100	JF893453	gga-miR-1709	100	11	0	0	8179	8189	1	11	29	22.3	vSM	HN	Velogenic
Identity_E100	HM125898	gga-miR-26a-5p	100	11	0	0	5290	5280	3	13	60	22.4	vSM	F	Lentogenic					BlastN-short-E100	JF893453	gga-miR-6670-5p	100	11	0	0	8179	8189	2	12	29	22.3	vSM	HN	Velogenic
Identity_E100	HM125898	gga-miR-26a-2-5p	100	11	0	0	5290	5280	3	13	60	22.4		F	Lentogenic					BlastN-short-E100	EF065682	gga-miR-1625-3p	100	11	0	0	8220	8230	3	13	29	22.3	vSM	HN	Velogenic
Identity_E100	JX193077	gga-miR-26a-5p	100	11	0	0	5290	5280	3	13	60	22.4	vSM	F	Lentogenic					BlastN-short-E100	KM056356	gga-miR-22-3p	100	11	0	0	8245	8255	3	13	29	22.3	vSM	HN	Velogenic
Identity_E100	JX193077	gga-miR-26a-2-5p	100	11	0	0	5290	5280	3	13	60	22.4	vSM	F	Lentogenic					BlastN-short-E100	AB605247	gga-miR-1576	100	11	0	0	8580	8590	1	11	29	22.3	vSM	L	Velogenic
Identity_E100	JX193078	gga-miR-26a-5p	100	11	0	0	5290	5280	3	13	60	22.4	vSM	F	Lentogenic					BlastN-short-E100	KM056353	gga-miR-1576	100	11	0	0	8595	8605	1	11	29	22.3	vSM	L	Velogenic
Identity_E100	JX193078	gga-miR-26a-2-5p	100	11	0	0	5290	5280	3	13	60	22.4	vSM	F	Lentogenic					BlastN-short-E100	AB853926AB854728-AB854729	gga-miR-1576	100	11	0	0	8600	8610	1	11	29	22.3	vSM	L	Velogenic
Identity_E100	JX193079	gga-miR-26a-5p	100	11	0	0	5290	5280	3	13	60	22.4	vSM	F	Lentogenic					BlastN-short-E100	AB853927AB854732-AB854733	gga-miR-1576	100	11	0	0	8600	8610	1	11	29	22.3	vSM	L	Velogenic
Identity_E100	JX193079	gga-miR-26a-2-5p	100	11	0	0	5290	5280	3	13	60	22.4		F	Lentogenic					BlastN-short-E100	AB853928AB854730-AB854731	gga-miR-1576	100	11	0	0	8600	8610	1	11	29	22.3	vSM	L	Velogenic
Identity_E100	JX193081	gga-miR-26a-5p	100	11	0	0	5290	5280	3	13	60	22.4		F	Lentogenic					BlastN-short-E100	AF431744	gga-miR-1576	100	11	0	0	8600	8610	1	11	29	22.3	vSM	L	Velogenic
Identity_E100	JX193081	gga-miR-26a-2-5p	100	11	0	0	5290	5280	3	13	60	22.4	vSM	F	Lentogenic					BlastN-short-E100	DQ485229	gga-miR-1576	100	11	0	0	8600	8610	1	11	29	22.3	vSM	L	Velogenic
Identity_E100	JX193083	gga-miR-26a-5p	100	11	0	0	5290	5280	3	13	60	22.4		F	Lentogenic					BlastN-short-E100	DQ485230	gga-miR-1576	100	11	0	0	8600	8610	1	11	29	22.3	vSM	L	Velogenic
Identity_E100	JX193083	gga-miR-26a-2-5p	100	11	0	0	5290	5280	3	13	60	22.4	vSM	F	Lentogenic					BlastN-short-E100	DQ485231	gga-miR-1576	100	11	0	0	8600	8610	1	11	29	22.3	vSM	L	Velogenic
Identity_E100	KJ670427	gga-miR-26a-5p	100	11	0	0	5290	5280	3	13	60	22.4		F	Lentogenic					BlastN-short-E100	EF065682	gga-miR-1576	100	13	0	0	8600	8612	1	13	1.9	26.3	vSM	L	Velogenic
Identity_E100	KJ670427	gga-miR-26a-2-5p	100	11	0	0	5290	5280	3	13	60	22.4	vSM	F	Lentogenic					BlastN-short-E100	HM117720	gga-miR-1576	100	11	0	0	8600	8610	1	11	29	22.3	vSM	L	Velogenic
Identity_E100	KU373026	gga-miR-26a-5p	100	11	0	0	5296	5286	3	13	60	22.4	vSM	F	Lentogenic	GT6c				BlastN-short-E100	HQ717357	gga-miR-1576	100	11	0	0	8600	8610	1	11	29	22.3	vSM	L	Velogenic
Identity_E100	KU373026	gga-miR-26a-2-5p	100	11	0	0	5296	5286	3	13	60	22.4	vSM	F	Lentogenic	GT6c				BlastN-short-E100	JF343539	gga-miR-1576	100	11	0	0	8600	8610	1	11	29	22.3	vSM	L	Velogenic
Blastn-short-E100	JX193078	gga-miR-1701	100	11	0	0	5312	5322	19	9	29	22.3		F	Lentogenic					BlastN-short-E100	JX193074	gga-miR-1576	100	11	0	0	8600	8610	1	11	29	22.3	vSM	L	Velogenic
Blastn-short-E100	JX193079	gga-miR-1701	100	11	0	0	5312	5322	19	9	29	22.3		F	Lentogenic					BlastN-short-E100	JX193075	gga-miR-1576	100	11	0	0	8600	8610	1	11	29	22.3	vSM	L	Velogenic
Identity_E100	HM125898	gga-miR-1701	100	11	0	0	5322	5312	9	19	60	22.4		F	Lentogenic					BlastN-short-E100	JX193076	gga-miR-1576	100	11	0	0	8600	8610	1	11	29	22.3	vSM	L	Velogenic
Identity_E100	JX193077	gga-miR-1701	100	11	0	0	5322	5312	9	19	60	22.4		F	Lentogenic					BlastN-short-E100	KJ577136	gga-miR-1576	100	11	0	0	8600	8610	1	11	29	22.3	vSM	L	Velogenic
Identity_E100	JX193078	gga-miR-1701	100	11	0	0	5322	5312	9	19	60	22.4		F	Lentogenic					BlastN-short-E100	KJ600786	gga-miR-1576	100	11	0	0	8600	8610	1	11	29	22.3	vSM	L	Velogenic
Identity_E100	JX193079	gga-miR-1701	100	11	0	0	5322	5312	9	19	60	22.4		F	Lentogenic					BlastN-short-E100	KM056344	gga-miR-1576	100	11	0	0	8600	8610	1	11	29	22.3	vSM	L	Velogenic
Blastn-short-E100	KJ499462	gga-miR-24-5p	100	11	0	0	5328	5338	17	7	29	22.3		F	Mesogenic					BlastN-short-E100	KM056345	gga-miR-1576	100	11	0	0	8600	8610	1	11	29	22.3	vSM	L	Velogenic
Identity_E100	AB524405	gga-miR-24-5p	100	11	0	0	5338	5328	7	17	60	22.4		F	Lentogenic					BlastN-short-E100	KM056346	gga-miR-1576	100	11	0	0	8600	8610	1	11	29	22.3	vSM	L	Velogenic
Identity_E100	AB524406	gga-miR-24-5p	100	11	0	0	5338	5328	7	17	60	22.4		F	Velogenic					BlastN-short-E100	KM056347	gga-miR-1576	100	11	0	0	8600	8610	1	11	29	22.3	vSM	L	Velogenic
Identity_E100	KJ499462	gga-miR-24-5p	100	11	0	0	5338	5328	7	17	60	22.4		F	Mesogenic					BlastN-short-E100	KM056348	gga-miR-1576	100	11	0	0	8600	8610	1	11	29	22.3	vSM	L	Velogenic
Blastn-short-E100	JX193078	gga-miR-6682-3p	100	11	0	0	5441	5451	18	8	29	22.3		F	Lentogenic					BlastN-short-E100	KM056349	gga-miR-1576	100	11	0	0	8600	8610	1	11	29	22.3	vSM	L	Velogenic
Blastn-short-E100	JX193080	gga-miR-6682-3p	100	11	0	0	5441	5451	18	8	29	22.3		F	Lentogenic					BlastN-short-E100	KM056350	gga-miR-1576	100	11	0	0	8600	8610	1	11	29	22.3	vSM	L	Velogenic
Blastn-short-E100	JX193081	gga-miR-6682-3p	100	11	0	0	5441	5451	18	8	29	22.3		F	Lentogenic					BlastN-short-E100	KM056352	gga-miR-1576	100	11	0	0	8600	8610	1	11	29	22.3	vSM	L	Velogenic
Blastn-short-E100	JX193082	gga-miR-6682-3p	100	11	0	0	5441	5451	18	8	29	22.3		F	Lentogenic					BlastN-short-E100	OL518992	gga-miR-1576	100	11	0	0	8600	8610	1	11	29	22.3	vSM	L	Velogenic
Blastn-short-E100	JX193083	gga-miR-6682-3p	100	11	0	0	5441	5451	18	8	29	22.3		F	Lentogenic					BlastN-short-E100	JF893453	gga-miR-148b-3p	100	11	0	0	8615	8625	1	11	29	22.3	vSM	L	Velogenic
Blastn-short-E100	KJ670427	gga-miR-6682-3p	100	11	0	0	5441	5451	18	8	29	22.3		F	Lentogenic					BlastN-short-E100	KM056353	gga-miR-1597-5p	93.333	15	1	0	8761	8775	2	16	29	22.3	vSM	L	Velogenic
Blastn-short-E100	KU373026	gga-miR-6682-3p	100	11	0	0	5447	5457	18	8	29	22.3		F	Lentogenic	GT6c				BlastN-short-E100	JF893453	gga-miR-1784-5p	100	11	0	0	8784	8794	2	12	29	22.3	vSM	L	Velogenic
Identity_E100	JF795531	gga-miR-6682-3p	100	11	0	0	5451	5441	8	18	60	22.4		F	Lentogenic					BlastN-short-E100	KM056356	gga-miR-7441-3p	93.333	15	1	0	8796	8810	2	16	29	22.3	vSM	L	Velogenic
Identity_E100	JF950510	gga-miR-6682-3p	100	11	0	0	5451	5441	8	18	60	22.4		F	Lentogenic					BlastN-short-E100	AB605247	gga-miR-6648-3p	100	12	0	0	8846	8857	1	12	7.3	24.3	vSM	L	Velogenic
Identity_E100	JX193077	gga-miR-6682-3p	100	11	0	0	5451	5441	8	18	60	22.4		F	Lentogenic					BlastN-short-E100	JX316216	gga-miR-6648-3p	100	12	0	0	8860	8871	1	12	7.3	24.3	vSM	L	Mesogenic
Identity_E100	JX193078	gga-miR-6682-3p	100	11	0	0	5451	5441	8	18	60	22.4		F	Lentogenic					BlastN-short-E100	KJ636208	gga-miR-6648-3p	100	12	0	0	8860	8871	1	12	7.3	24.3	vSM	L	Velogenic
Identity_E100	JX193080	gga-miR-6682-3p	100	11	0	0	5451	5441	8	18	60	22.4		F	Lentogenic					BlastN-short-E100	KM056351	gga-miR-6648-3p	100	12	0	0	8860	8871	1	12	7.3	24.3	vSM	L	Velogenic
Identity_E100	JX193081	gga-miR-6682-3p	100	11	0	0	5451	5441	8	18	60	22.4		F	Lentogenic					BlastN-short-E100	KM056354	gga-miR-6648-3p	100	12	0	0	8860	8871	1	12	7.3	24.3	vSM	L	Velogenic
Identity_E100	JX193082	gga-miR-6682-3p	100	11	0	0	5451	5441	8	18	60	22.4		F	Lentogenic					BlastN-short-E100	KM056355	gga-miR-6648-3p	100	12	0	0	8860	8871	1	12	7.3	24.3	vSM	L	Velogenic
Identity_E100	JX193083	gga-miR-6682-3p	100	11	0	0	5451	5441	8	18	60	22.4		F	Lentogenic					BlastN-short-E100	KM056356	gga-miR-6648-3p	100	12	0	0	8860	8871	1	12	7.3	24.3	vSM	L	Velogenic
Identity_E100	KJ670427	gga-miR-6682-3p	100	11	0	0	5451	5441	8	18	60	22.4		F	Lentogenic					BlastN-short-E100	KM056357	gga-miR-6648-3p	100	12	0	0	8860	8871	1	12	7.3	24.3	vSM	L	Velogenic
Identity_E100	KU373026	gga-miR-6682-3p	100	11	0	0	5457	5447	8	18	60	22.4		F	Lentogenic	GT6c				BlastN-short-E100	KM056358	gga-miR-6648-3p	100	12	0	0	8860	8871	1	12	7.3	24.3	vSM	L	Velogenic
Blastn-short-E100	JX193080	gga-miR-6563-5p	100	11	0	0	5466	5476	18	8	29	22.3		F	Lentogenic					BlastN-short-E100	KM056353	gga-miR-6648-3p	100	12	0	0	8861	8872	1	12	7.3	24.3	vSM	L	Velogenic
Blastn-short-E100	JX193082	gga-miR-6563-5p	100	11	0	0	5466	5476	18	8	29	22.3		F	Lentogenic					BlastN-short-E100	AB853926AB854728-AB854729	gga-miR-6648-3p	100	12	0	0	8866	8877	1	12	7.3	24.3	vSM	L	Velogenic
Blastn-short-E100	KJ670427	gga-miR-6563-5p	100	11	0	0	5466	5476	18	8	29	22.3		F	Lentogenic					BlastN-short-E100	AB853927AB854732-AB854733	gga-miR-6648-3p	100	12	0	0	8866	8877	1	12	7.3	24.3	vSM	L	Velogenic
Blastn-short-E100	KU373026	gga-miR-6563-5p	100	11	0	0	5472	5482	18	8	29	22.3		F	Lentogenic	GT6c				BlastN-short-E100	AB853928AB854730-AB854731	gga-miR-6648-3p	100	12	0	0	8866	8877	1	12	7.3	24.3	vSM	L	Velogenic
Identity_E100	JF795531	gga-miR-6563-5p	100	11	0	0	5476	5466	8	18	60	22.4		F	Lentogenic					BlastN-short-E100	AF431744	gga-miR-6648-3p	100	12	0	0	8866	8877	1	12	7.3	24.3	vSM	L	Velogenic
Identity_E100	JF950510	gga-miR-6563-5p	100	11	0	0	5476	5466	8	18	60	22.4		F	Lentogenic					BlastN-short-E100	DQ485229	gga-miR-6648-3p	100	12	0	0	8866	8877	1	12	7.3	24.3	vSM	L	Velogenic
Identity_E100	JX193080	gga-miR-6563-5p	100	11	0	0	5476	5466	8	18	60	22.4		F	Lentogenic					BlastN-short-E100	DQ485231	gga-miR-6648-3p	100	12	0	0	8866	8877	1	12	7.3	24.3	vSM	L	Velogenic
Identity_E100	JX193082	gga-miR-6563-5p	100	11	0	0	5476	5466	8	18	60	22.4		F	Lentogenic					BlastN-short-E100	HQ717357	gga-miR-6648-3p	100	12	0	0	8866	8877	1	12	7.3	24.3	vSM	L	Velogenic
Identity_E100	KJ670427	gga-miR-6563-5p	100	11	0	0	5476	5466	8	18	60	22.4		F	Lentogenic					BlastN-short-E100	JN682210	gga-miR-6648-3p	100	12	0	0	8866	8877	1	12	7.3	24.3	vSM	L	Velogenic
Identity_E100	KU373026	gga-miR-6563-5p	100	11	0	0	5482	5472	8	18	60	22.4		F	Lentogenic	GT6c				BlastN-short-E100	JX012096	gga-miR-6648-3p	100	12	0	0	8866	8877	1	12	7.3	24.3	vSM	L	Velogenic
Blastn-short-E100	JX193078	gga-miR-92-3p	100	11	0	0	5492	5502	5	15	29	22.3		F	Lentogenic					BlastN-short-E100	JX193074	gga-miR-6648-3p	100	12	0	0	8866	8877	1	12	7.3	24.3	vSM	L	Velogenic
Blastn-short-E100	JX193079	gga-miR-92-3p	100	11	0	0	5492	5502	5	15	29	22.3		F	Lentogenic					BlastN-short-E100	JX193075	gga-miR-6648-3p	100	12	0	0	8866	8877	1	12	7.3	24.3	vSM	L	Velogenic
Blastn-short-E100	JX193080	gga-miR-92-3p	100	11	0	0	5492	5502	5	15	29	22.3		F	Lentogenic					BlastN-short-E100	JX193076	gga-miR-6648-3p	100	12	0	0	8866	8877	1	12	7.3	24.3	vSM	L	Velogenic
Blastn-short-E100	JX193081	gga-miR-92-3p	100	11	0	0	5492	5502	5	15	29	22.3		F	Lentogenic					BlastN-short-E100	JX532092	gga-miR-6648-3p	100	12	0	0	8866	8877	1	12	7.3	24.3	vSM	L	Velogenic
Blastn-short-E100	JX193082	gga-miR-92-3p	100	11	0	0	5492	5502	5	15	29	22.3		F	Lentogenic					BlastN-short-E100	JX854452	gga-miR-6648-3p	100	12	0	0	8866	8877	1	12	7.3	24.3	vSM	L	Velogenic
Blastn-short-E100	JX193083	gga-miR-92-3p	100	11	0	0	5492	5502	5	15	29	22.3		F	Lentogenic					BlastN-short-E100	KC920893	gga-miR-6648-3p	100	12	0	0	8866	8877	1	12	7.3	24.3	vSM	L	Velogenic
Identity_E100	HM125898	gga-miR-92-3p	100	11	0	0	5492	5502	5	15	60	22.4		F	Lentogenic					BlastN-short-E100	KJ600785	gga-miR-6648-3p	100	12	0	0	8866	8877	1	12	7.3	24.3	vSM	L	Velogenic
Identity_E100	JF795531	gga-miR-92-3p	100	11	0	0	5492	5502	5	15	60	22.4		F	Lentogenic					BlastN-short-E100	KJ600786	gga-miR-6648-3p	100	12	0	0	8866	8877	1	12	7.3	24.3	vSM	L	Velogenic
Identity_E100	JF950510	gga-miR-92-3p	100	11	0	0	5492	5502	5	15	60	22.4		F	Lentogenic					BlastN-short-E100	KM056344	gga-miR-6648-3p	100	12	0	0	8866	8877	1	12	7.3	24.3	vSM	L	Velogenic
Identity_E100	JX193077	gga-miR-92-3p	100	11	0	0	5492	5502	5	15	60	22.4		F	Lentogenic					BlastN-short-E100	KM056345	gga-miR-6648-3p	100	12	0	0	8866	8877	1	12	7.3	24.3	vSM	L	Velogenic
Identity_E100	JX193078	gga-miR-92-3p	100	11	0	0	5492	5502	5	15	60	22.4		F	Lentogenic					BlastN-short-E100	KM056346	gga-miR-6648-3p	100	12	0	0	8866	8877	1	12	7.3	24.3	vSM	L	Velogenic
Identity_E100	JX193079	gga-miR-92-3p	100	11	0	0	5492	5502	5	15	60	22.4		F	Lentogenic					BlastN-short-E100	KM056347	gga-miR-6648-3p	100	12	0	0	8866	8877	1	12	7.3	24.3	vSM	L	Velogenic
Identity_E100	JX193080	gga-miR-92-3p	100	11	0	0	5492	5502	5	15	60	22.4		F	Lentogenic					BlastN-short-E100	KM056348	gga-miR-6648-3p	100	12	0	0	8866	8877	1	12	7.3	24.3	vSM	L	Velogenic
Identity_E100	JX193081	gga-miR-92-3p	100	11	0	0	5492	5502	5	15	60	22.4		F	Lentogenic					BlastN-short-E100	KM056349	gga-miR-6648-3p	100	12	0	0	8866	8877	1	12	7.3	24.3	vSM	L	Velogenic
Identity_E100	JX193082	gga-miR-92-3p	100	11	0	0	5492	5502	5	15	60	22.4		F	Lentogenic					BlastN-short-E100	KM056350	gga-miR-6648-3p	100	12	0	0	8866	8877	1	12	7.3	24.3	vSM	L	Velogenic
Identity_E100	JX193083	gga-miR-92-3p	100	11	0	0	5492	5502	5	15	60	22.4		F	Lentogenic					BlastN-short-E100	KX268688	gga-miR-6648-3p	100	12	0	0	8866	8877	1	12	7.3	24.3	vSM	L	Velogenic
Blastn-short-E100	KU373026	gga-miR-92-3p	100	12	0	0	5498	5509	5	16	7.3	24.3		F	Lentogenic	GT6c				BlastN-short-E100	KX268689	gga-miR-6648-3p	100	12	0	0	8866	8877	1	12	7.3	24.3	vSM	L	Velogenic
Identity_E100	KU373026	gga-miR-92-3p	100	12	0	0	5498	5509	5	16	15	24.4		F	Lentogenic	GT6c				BlastN-short-E100	MN547982	gga-miR-6648-3p	100	12	0	0	8866	8877	1	12	7.3	24.3	vSM	L	Velogenic
Blastn-short-E100	JX193080	gga-miR-1812-3p	100	11	0	0	5551	5561	15	5	29	22.3		F	Lentogenic					BlastN-short-E100	MN547983	gga-miR-6648-3p	100	12	0	0	8866	8877	1	12	7.3	24.3	vSM	L	Velogenic
Blastn-short-E100	JX193082	gga-miR-1812-3p	100	11	0	0	5551	5561	15	5	29	22.3		F	Lentogenic					BlastN-short-E100	MN547984	gga-miR-6648-3p	100	12	0	0	8866	8877	1	12	7.3	24.3	vSM	L	Velogenic
Blastn-short-E100	KU373026	gga-miR-1812-3p	100	11	0	0	5557	5567	15	5	29	22.3		F	Lentogenic	GT6c				BlastN-short-E100	MN547985	gga-miR-6648-3p	100	12	0	0	8866	8877	1	12	7.3	24.3	vSM	L	Velogenic
Identity_E100	HM125898	gga-miR-1812-3p	100	11	0	0	5561	5551	5	15	60	22.4		F	Lentogenic					BlastN-short-E100	MN547986	gga-miR-6648-3p	100	12	0	0	8866	8877	1	12	7.3	24.3	vSM	L	Velogenic
Identity_E100	JF795531	gga-miR-1812-3p	100	11	0	0	5561	5551	5	15	60	22.4		F	Lentogenic					BlastN-short-E100	MN547987	gga-miR-6648-3p	100	12	0	0	8866	8877	1	12	7.3	24.3	vSM	L	Velogenic
Identity_E100	JF950510	gga-miR-1812-3p	100	11	0	0	5561	5551	5	15	60	22.4		F	Lentogenic					BlastN-short-E100	MN547988	gga-miR-6648-3p	100	12	0	0	8866	8877	1	12	7.3	24.3	vSM	L	Velogenic
Identity_E100	JX193080	gga-miR-1812-3p	100	11	0	0	5561	5551	5	15	60	22.4		F	Lentogenic					BlastN-short-E100	MN547989	gga-miR-6648-3p	100	12	0	0	8866	8877	1	12	7.3	24.3	vSM	L	Velogenic
Identity_E100	JX193082	gga-miR-1812-3p	100	11	0	0	5561	5551	5	15	60	22.4		F	Lentogenic					BlastN-short-E100	MN547990	gga-miR-6648-3p	100	12	0	0	8866	8877	1	12	7.3	24.3	vSM	L	Velogenic
Identity_E100	KU373026	gga-miR-1812-3p	100	11	0	0	5567	5557	5	15	60	22.4		F	Lentogenic	GT6c				BlastN-short-E100	MN547991	gga-miR-6648-3p	100	12	0	0	8866	8877	1	12	7.3	24.3	vSM	L	Velogenic
Identity_E100	AB524405	gga-miR-18b-5p	100	11	0	0	5602	5592	10	20	60	22.4		F	Lentogenic					BlastN-short-E100	MN547992	gga-miR-6648-3p	100	12	0	0	8866	8877	1	12	7.3	24.3	vSM	L	Velogenic
Identity_E100	AB524406	gga-miR-18b-5p	100	11	0	0	5602	5592	10	20	60	22.4		F	Velogenic					BlastN-short-E100	JF893453	gga-miR-1778	94.118	17	1	0	9116	9132	1	17	1.9	26.3	vSM	L	Velogenic
Identity_E100	HQ008337	gga-miR-18b-5p	100	11	0	0	5602	5592	10	20	60	22.4		F	Lentogenic					BlastN-short-E100	JX316216	gga-miR-6551-5p	100	11	0	0	9141	9151	1	11	29	22.3	vSM	L	Mesogenic
Blastn-short-E100	KJ670427	gga-miR-6575-3p	100	11	0	0	5642	5652	20	10	29	22.3		F	Lentogenic					BlastN-short-E100	KJ636208	gga-miR-6551-5p	100	11	0	0	9141	9151	1	11	29	22.3	vSM	L	Velogenic
Identity_E100	KJ670427	gga-miR-6575-3p	100	11	0	0	5652	5642	10	20	60	22.4		F	Lentogenic					BlastN-short-E100	KM056351	gga-miR-148b-3p	93.333	15	1	0	9141	9155	2	16	29	22.3	vSM	L	Velogenic
Blastn-short-E100	JX193080	gga-miR-12272-5p	100	11	0	0	5665	5675	21	11	29	22.3		F	Lentogenic					BlastN-short-E100	KM056354	gga-miR-6551-5p	100	11	0	0	9141	9151	1	11	29	22.3	vSM	L	Velogenic
Blastn-short-E100	JX193082	gga-miR-12272-5p	100	11	0	0	5665	5675	21	11	29	22.3		F	Lentogenic					BlastN-short-E100	KM056355	gga-miR-148b-3p	93.333	15	1	0	9141	9155	2	16	29	22.3	vSM	L	Velogenic
Identity_E100	JF795531	gga-miR-12272-5p	100	11	0	0	5675	5665	11	21	60	22.4		F	Lentogenic					BlastN-short-E100	KM056357	gga-miR-6551-5p	100	11	0	0	9141	9151	1	11	29	22.3	vSM	L	Velogenic
Identity_E100	JF950510	gga-miR-12272-5p	100	11	0	0	5675	5665	11	21	60	22.4		F	Lentogenic					BlastN-short-E100	KM056358	gga-miR-6551-5p	100	11	0	0	9141	9151	1	11	29	22.3	vSM	L	Velogenic
Identity_E100	JX193080	gga-miR-12272-5p	100	11	0	0	5675	5665	11	21	60	22.4		F	Lentogenic					BlastN-short-E100	AB853927AB854732-AB854733	gga-miR-15b-5p	100	11	0	0	9145	9155	2	12	29	22.3	vSM	L	Velogenic
Identity_E100	JX193082	gga-miR-12272-5p	100	11	0	0	5675	5665	11	21	60	22.4		F	Lentogenic					BlastN-short-E100	AB853927AB854732-AB854733	gga-miR-15c-5p	100	11	0	0	9145	9155	2	12	29	22.3	vSM	L	Velogenic
Blastn-short-E100	KJ499462	gga-miR-7480-5p	100	11	0	0	5676	5686	10	20	29	22.3		F	Mesogenic					BlastN-short-E100	AF431744	gga-miR-15b-5p	100	11	0	0	9145	9155	2	12	29	22.3	vSM	L	Velogenic
Identity_E100	AB524405	gga-miR-7480-5p	100	11	0	0	5676	5686	10	20	60	22.4		F	Lentogenic					BlastN-short-E100	AF431744	gga-miR-15c-5p	100	11	0	0	9145	9155	2	12	29	22.3	vSM	L	Velogenic
Identity_E100	AB524406	gga-miR-7480-5p	100	11	0	0	5676	5686	10	20	60	22.4		F	Velogenic					BlastN-short-E100	DQ485229	gga-miR-15b-5p	100	11	0	0	9145	9155	2	12	29	22.3	vSM	L	Velogenic
Identity_E100	HQ008337	gga-miR-7480-5p	100	11	0	0	5676	5686	10	20	60	22.4		F	Lentogenic					BlastN-short-E100	DQ485229	gga-miR-15c-5p	100	11	0	0	9145	9155	2	12	29	22.3	vSM	L	Velogenic
Identity_E100	KJ499462	gga-miR-7480-5p	100	11	0	0	5676	5686	10	20	60	22.4		F	Mesogenic					BlastN-short-E100	DQ485231	gga-miR-15b-5p	100	11	0	0	9145	9155	2	12	29	22.3	vSM	L	Velogenic
Blastn-short-E100	KJ499462	gga-miR-18a-3p	100	11	0	0	5681	5691	20	10	29	22.3		F	Mesogenic					BlastN-short-E100	DQ485231	gga-miR-15c-5p	100	11	0	0	9145	9155	2	12	29	22.3	vSM	L	Velogenic
Identity_E100	JX193077	gga-miR-7440-5p	100	11	0	0	5682	5672	4	14	60	22.4		F	Lentogenic					BlastN-short-E100	HQ717357	gga-miR-15b-5p	100	11	0	0	9145	9155	2	12	29	22.3	vSM	L	Velogenic
Identity_E100	AB524405	gga-miR-18a-3p	100	11	0	0	5691	5681	10	20	60	22.4		F	Lentogenic					BlastN-short-E100	HQ717357	gga-miR-15c-5p	100	11	0	0	9145	9155	2	12	29	22.3	vSM	L	Velogenic
Identity_E100	AB524406	gga-miR-18a-3p	100	11	0	0	5691	5681	10	20	60	22.4		F	Velogenic					BlastN-short-E100	JX193074	gga-miR-15b-5p	100	11	0	0	9145	9155	2	12	29	22.3	vSM	L	Velogenic
Identity_E100	HQ008337	gga-miR-18a-3p	100	11	0	0	5691	5681	10	20	60	22.4		F	Lentogenic					BlastN-short-E100	JX193074	gga-miR-15c-5p	100	11	0	0	9145	9155	2	12	29	22.3	vSM	L	Velogenic
Identity_E100	KJ499462	gga-miR-18a-3p	100	11	0	0	5691	5681	10	20	60	22.4		F	Mesogenic					BlastN-short-E100	JX193075	gga-miR-15b-5p	100	11	0	0	9145	9155	2	12	29	22.3	vSM	L	Velogenic
Blastn-short-E100	KJ499462	gga-miR-1642	100	11	0	0	5793	5803	2	12	29	22.3	vSM	F	Mesogenic					BlastN-short-E100	JX193075	gga-miR-15c-5p	100	11	0	0	9145	9155	2	12	29	22.3	vSM	L	Velogenic
Identity_E100	AB524405	gga-miR-1642	100	11	0	0	5793	5803	2	12	60	22.4	vSM	F	Lentogenic					BlastN-short-E100	JX193076	gga-miR-15b-5p	100	11	0	0	9145	9155	2	12	29	22.3	vSM	L	Velogenic
Identity_E100	AB524406	gga-miR-1642	100	11	0	0	5793	5803	2	12	60	22.4		F	Velogenic					BlastN-short-E100	JX193076	gga-miR-15c-5p	100	11	0	0	9145	9155	2	12	29	22.3	vSM	L	Velogenic
Identity_E100	HQ008337	gga-miR-1642	100	11	0	0	5793	5803	2	12	60	22.4	vSM	F	Lentogenic					BlastN-short-E100	KJ600785	gga-miR-15b-5p	100	11	0	0	9145	9155	2	12	29	22.3	vSM	L	Velogenic
Identity_E100	KJ499462	gga-miR-1642	100	11	0	0	5793	5803	2	12	60	22.4		F	Mesogenic					BlastN-short-E100	KJ600785	gga-miR-15c-5p	100	11	0	0	9145	9155	2	12	29	22.3	vSM	L	Velogenic
Blastn-short-E100	KJ499462	gga-miR-6582-5p	100	11	0	0	5800	5810	11	1	29	22.3	vSS	F	Mesogenic					BlastN-short-E100	KJ600786	gga-miR-15b-5p	100	11	0	0	9145	9155	2	12	29	22.3	vSM	L	Velogenic
Blastn-short-E100	KJ670427	gga-miR-6639-5p	100	11	0	0	5805	5815	23	13	29	22.3		F	Lentogenic					BlastN-short-E100	KJ600786	gga-miR-15c-5p	100	11	0	0	9145	9155	2	12	29	22.3	vSM	L	Velogenic
Identity_E100	AB524405	gga-miR-6582-5p	100	11	0	0	5810	5800	1	11	60	22.4	vSM	F	Lentogenic					BlastN-short-E100	JN682210	gga-miR-6551-5p	100	11	0	0	9147	9157	1	11	29	22.3	vSM	L	Velogenic
Identity_E100	AB524406	gga-miR-6582-5p	100	11	0	0	5810	5800	1	11	60	22.4		F	Velogenic					BlastN-short-E100	JX532092	gga-miR-6551-5p	100	11	0	0	9147	9157	1	11	29	22.3	vSM	L	Velogenic
Identity_E100	HQ008337	gga-miR-6582-5p	100	11	0	0	5810	5800	1	11	60	22.4		F	Lentogenic					BlastN-short-E100	JX854452	gga-miR-6551-5p	100	11	0	0	9147	9157	1	11	29	22.3	vSM	L	Velogenic
Identity_E100	KJ499462	gga-miR-6582-5p	100	11	0	0	5810	5800	1	11	60	22.4		F	Mesogenic					BlastN-short-E100	FJ430159	gga-miR-21-5p	100	11	0	0	9155	9165	2	12	29	22.3	vSM	L	Velogenic
Identity_E100	KJ670427	gga-miR-6639-5p	100	11	0	0	5815	5805	13	23	60	22.4		F	Lentogenic					BlastN-short-E100	FJ430160	gga-miR-21-5p	100	11	0	0	9155	9165	2	12	29	22.3	vSM	L	Velogenic
Blastn-short-E100	KJ499462	gga-miR-222b-3p	100	11	0	0	5922	5932	10	20	29	22.3		F	Mesogenic					BlastN-short-E100	JF950509	gga-miR-21-5p	100	11	0	0	9155	9165	2	12	29	22.3	vSM	L	Mesogenic
Identity_E100	AB524405	gga-miR-222b-3p	100	11	0	0	5922	5932	10	20	60	22.4		F	Lentogenic					BlastN-short-E100	JX316216	gga-miR-21-5p	100	11	0	0	9155	9165	2	12	29	22.3	vSM	L	Mesogenic
Identity_E100	AB524406	gga-miR-222b-3p	100	11	0	0	5922	5932	10	20	60	22.4		F	Velogenic					BlastN-short-E100	KJ636208	gga-miR-21-5p	100	11	0	0	9155	9165	2	12	29	22.3	vSM	L	Velogenic
Identity_E100	HQ008337	gga-miR-222b-3p	100	11	0	0	5922	5932	10	20	60	22.4		F	Lentogenic					BlastN-short-E100	KM056351	gga-miR-21-5p	100	11	0	0	9155	9165	2	12	29	22.3	vSM	L	Velogenic
Identity_E100	KJ499462	gga-miR-222b-3p	100	11	0	0	5922	5932	10	20	60	22.4		F	Mesogenic					BlastN-short-E100	KM056354	gga-miR-21-5p	100	11	0	0	9155	9165	2	12	29	22.3	vSM	L	Velogenic
Identity_E100	HQ008337	gga-miR-6629-5p	100	11	0	0	5928	5938	1	11	60	22.4	vSM	F	Lentogenic					BlastN-short-E100	KM056355	gga-miR-21-5p	100	11	0	0	9155	9165	2	12	29	22.3	vSM	L	Velogenic
Identity_E100	JF950510	gga-miR-12227-3p	100	11	0	0	6039	6049	1	11	60	22.4		F	Lentogenic					BlastN-short-E100	KM056357	gga-miR-21-5p	100	11	0	0	9155	9165	2	12	29	22.3	vSM	L	Velogenic
Blastn-short-E100	JX193078	gga-miR-1554	100	11	0	0	6043	6053	13	3	29	22.3	vSS	F	Lentogenic					BlastN-short-E100	KM056358	gga-miR-21-5p	100	11	0	0	9155	9165	2	12	29	22.3	vSM	L	Velogenic
Blastn-short-E100	JX193081	gga-miR-1554	100	11	0	0	6043	6053	13	3	29	22.3	vSS	F	Lentogenic					BlastN-short-E100	EF065682	gga-miR-21-5p	100	11	0	0	9161	9171	2	12	29	22.3	vSM	L	Velogenic
Blastn-short-E100	JX193083	gga-miR-1554	100	11	0	0	6043	6053	13	3	29	22.3	vSS	F	Lentogenic					BlastN-short-E100	JN682210	gga-miR-21-5p	100	11	0	0	9161	9171	2	12	29	22.3	vSM	L	Velogenic
Identity_E100	HM125898	gga-miR-1554	100	11	0	0	6053	6043	3	13	60	22.4		F	Lentogenic					BlastN-short-E100	JX532092	gga-miR-21-5p	100	11	0	0	9161	9171	2	12	29	22.3	vSM	L	Velogenic
Identity_E100	JX193077	gga-miR-1554	100	11	0	0	6053	6043	3	13	60	22.4		F	Lentogenic					BlastN-short-E100	JX854452	gga-miR-21-5p	100	11	0	0	9161	9171	2	12	29	22.3	vSM	L	Velogenic
Identity_E100	JX193078	gga-miR-1554	100	11	0	0	6053	6043	3	13	60	22.4	vSM	F	Lentogenic					BlastN-short-E100	KC920893	gga-miR-21-5p	100	11	0	0	9161	9171	2	12	29	22.3	vSM	L	Velogenic
Identity_E100	JX193081	gga-miR-1554	100	11	0	0	6053	6043	3	13	60	22.4		F	Lentogenic					BlastN-short-E100	JF893453	gga-miR-6615-3p	100	11	0	0	9249	9259	1	11	29	22.3	vSM	L	Velogenic
Identity_E100	JX193083	gga-miR-1554	100	11	0	0	6053	6043	3	13	60	22.4	vSM	F	Lentogenic					BlastN-short-E100	EF065682	gga-miR-12254-5p	100	11	0	0	9462	9472	1	11	29	22.3	vSM	L	Velogenic
Blastn-short-E100	JX193080	gga-miR-1632-5p	100	11	0	0	6077	6087	3	13	29	22.3	vSM	F	Lentogenic					BlastN-short-E100	KM056344	gga-miR-7438-5p	93.75	16	1	0	9569	9584	1	16	7.3	24.3	vSM	L	Velogenic
Blastn-short-E100	JX193082	gga-miR-1632-5p	100	11	0	0	6077	6087	3	13	29	22.3	vSM	F	Lentogenic					BlastN-short-E100	KM056345	gga-miR-7438-5p	93.75	16	1	0	9569	9584	1	16	7.3	24.3	vSM	L	Velogenic
Blastn-short-E100	KJ670427	gga-miR-1632-5p	100	11	0	0	6077	6087	3	13	29	22.3	vSM	F	Lentogenic					BlastN-short-E100	KM056346	gga-miR-7438-5p	93.75	16	1	0	9569	9584	1	16	7.3	24.3	vSM	L	Velogenic
Identity_E100	JF795531	gga-miR-1632-5p	100	11	0	0	6077	6087	3	13	60	22.4		F	Lentogenic					BlastN-short-E100	KM056347	gga-miR-7438-5p	93.75	16	1	0	9569	9584	1	16	7.3	24.3	vSM	L	Velogenic
Identity_E100	JF950510	gga-miR-1632-5p	100	11	0	0	6077	6087	3	13	60	22.4	vSM	F	Lentogenic					BlastN-short-E100	KM056348	gga-miR-7438-5p	93.75	16	1	0	9569	9584	1	16	7.3	24.3	vSM	L	Velogenic
Identity_E100	JX193080	gga-miR-1632-5p	100	11	0	0	6077	6087	3	13	60	22.4	vSM	F	Lentogenic					BlastN-short-E100	KM056349	gga-miR-7438-5p	93.75	16	1	0	9569	9584	1	16	7.3	24.3	vSM	L	Velogenic
Identity_E100	JX193082	gga-miR-1632-5p	100	11	0	0	6077	6087	3	13	60	22.4	vSM	F	Lentogenic					BlastN-short-E100	KM056350	gga-miR-7438-5p	93.75	16	1	0	9569	9584	1	16	7.3	24.3	vSM	L	Velogenic
Identity_E100	KJ670427	gga-miR-1632-5p	100	11	0	0	6077	6087	3	13	60	22.4	vSM	F	Lentogenic					BlastN-short-E100	KM056352	gga-miR-7438-5p	93.75	16	1	0	9569	9584	1	16	7.3	24.3	vSM	L	Velogenic
Blastn-short-E100	JX193078	gga-miR-12221-5p	100	11	0	0	6308	6318	6	16	29	22.3		Intergenic	Lentogenic					BlastN-short-E100	AB605247	gga-miR-1681	100	12	0	0	9672	9683	2	13	7.3	24.3	vSM	L	Velogenic
Blastn-short-E100	JX193078	gga-miR-12221-3p	100	11	0	0	6308	6318	21	11	29	22.3		Intergenic	Lentogenic					BlastN-short-E100	AB605247	gga-miR-1667-3p	100	11	0	0	9674	9684	3	13	29	22.3	vSM	L	Velogenic
Blastn-short-E100	JX193078	gga-miR-12221-2-3p	100	11	0	0	6308	6318	15	5	29	22.3		Intergenic	Lentogenic					BlastN-short-E100	FJ430159	gga-miR-1681	100	13	0	0	9685	9697	1	13	1.9	26.3	vSM	L	Velogenic
Blastn-short-E100	JX193079	gga-miR-12221-5p	100	11	0	0	6308	6318	6	16	29	22.3		Intergenic	Lentogenic					BlastN-short-E100	FJ430160	gga-miR-1681	100	13	0	0	9685	9697	1	13	1.9	26.3	vSM	L	Velogenic
Blastn-short-E100	JX193079	gga-miR-12221-3p	100	11	0	0	6308	6318	21	11	29	22.3		Intergenic	Lentogenic					BlastN-short-E100	JF950509	gga-miR-1681	100	13	0	0	9685	9697	1	13	1.9	26.3	vSM	L	Mesogenic
Blastn-short-E100	JX193079	gga-miR-12221-2-3p	100	11	0	0	6308	6318	15	5	29	22.3		Intergenic	Lentogenic					BlastN-short-E100	KM056351	gga-miR-1681	100	13	0	0	9685	9697	1	13	1.9	26.3	vSM	L	Velogenic
Blastn-short-E100	JX193080	gga-miR-12221-5p	100	11	0	0	6308	6318	6	16	29	22.3		Intergenic	Lentogenic					BlastN-short-E100	KM056353	gga-miR-1681	100	13	0	0	9686	9698	1	13	1.9	26.3	vSM	L	Velogenic
Blastn-short-E100	JX193080	gga-miR-12221-3p	100	11	0	0	6308	6318	21	11	29	22.3		Intergenic	Lentogenic					BlastN-short-E100	FJ430159	gga-miR-1667-3p	100	11	0	0	9688	9698	3	13	29	22.3	vSM	L	Velogenic
Blastn-short-E100	JX193080	gga-miR-12221-2-3p	100	11	0	0	6308	6318	15	5	29	22.3		Intergenic	Lentogenic					BlastN-short-E100	FJ430160	gga-miR-1667-3p	100	11	0	0	9688	9698	3	13	29	22.3	vSM	L	Velogenic
Blastn-short-E100	JX193081	gga-miR-12221-5p	100	11	0	0	6308	6318	6	16	29	22.3		Intergenic	Lentogenic					BlastN-short-E100	JF950509	gga-miR-1667-3p	100	11	0	0	9688	9698	3	13	29	22.3	vSM	L	Mesogenic
Blastn-short-E100	JX193081	gga-miR-12221-3p	100	11	0	0	6308	6318	21	11	29	22.3		Intergenic	Lentogenic					BlastN-short-E100	KM056351	gga-miR-1667-3p	100	11	0	0	9688	9698	3	13	29	22.3	vSM	L	Velogenic
Blastn-short-E100	JX193081	gga-miR-12221-2-3p	100	11	0	0	6308	6318	15	5	29	22.3		Intergenic	Lentogenic					BlastN-short-E100	KM056353	gga-miR-1667-3p	100	11	0	0	9689	9699	3	13	29	22.3	vSM	L	Velogenic
Blastn-short-E100	JX193082	gga-miR-12221-5p	100	11	0	0	6308	6318	6	16	29	22.3		Intergenic	Lentogenic					BlastN-short-E100	AB853926AB854728-AB854729	gga-miR-1681	100	13	0	0	9691	9703	1	13	1.9	26.3	vSM	L	Velogenic
Blastn-short-E100	JX193082	gga-miR-12221-3p	100	11	0	0	6308	6318	21	11	29	22.3		Intergenic	Lentogenic					BlastN-short-E100	AB853928AB854730-AB854731	gga-miR-1681	100	13	0	0	9691	9703	1	13	1.9	26.3	vSM	L	Velogenic
Blastn-short-E100	JX193082	gga-miR-12221-2-3p	100	11	0	0	6308	6318	15	5	29	22.3		Intergenic	Lentogenic					BlastN-short-E100	JX012096	gga-miR-1681	100	13	0	0	9691	9703	1	13	1.9	26.3	vSM	L	Velogenic
Blastn-short-E100	JX193083	gga-miR-12221-5p	100	11	0	0	6308	6318	6	16	29	22.3		Intergenic	Lentogenic					BlastN-short-E100	KC920893	gga-miR-1681	100	13	0	0	9691	9703	1	13	1.9	26.3	vSM	L	Velogenic
Blastn-short-E100	JX193083	gga-miR-12221-3p	100	11	0	0	6308	6318	21	11	29	22.3		Intergenic	Lentogenic					BlastN-short-E100	KJ577136	gga-miR-1681	100	13	0	0	9691	9703	1	13	1.9	26.3	vSM	L	Velogenic
Blastn-short-E100	JX193083	gga-miR-12221-2-3p	100	11	0	0	6308	6318	15	5	29	22.3		Intergenic	Lentogenic					BlastN-short-E100	KM056352	gga-miR-1681	100	13	0	0	9691	9703	1	13	1.9	26.3	vSM	L	Velogenic
Identity_E100	JF795531	gga-miR-12221-5p	100	11	0	0	6308	6318	6	16	60	22.4		Intergenic	Lentogenic					BlastN-short-E100	OL518991	gga-miR-1681	100	13	0	0	9691	9703	1	13	1.9	26.3	vSM	L	Velogenic
Identity_E100	JF950510	gga-miR-12221-5p	100	11	0	0	6308	6318	6	16	60	22.4		Intergenic	Lentogenic					BlastN-short-E100	OL518992	gga-miR-1681	100	13	0	0	9691	9703	1	13	1.9	26.3	vSM	L	Velogenic
Identity_E100	JX193077	gga-miR-12221-5p	100	11	0	0	6308	6318	6	16	60	22.4		Intergenic	Lentogenic					BlastN-short-E100	AB853927AB854732-AB854733	gga-miR-1681	100	12	0	0	9692	9703	2	13	7.3	24.3	vSM	L	Velogenic
Identity_E100	JX193078	gga-miR-12221-5p	100	11	0	0	6308	6318	6	16	60	22.4		Intergenic	Lentogenic					BlastN-short-E100	AF431744	gga-miR-1681	100	12	0	0	9692	9703	2	13	7.3	24.3	vSM	L	Velogenic
Identity_E100	JX193079	gga-miR-12221-5p	100	11	0	0	6308	6318	6	16	60	22.4		Intergenic	Lentogenic					BlastN-short-E100	DQ485229	gga-miR-1681	100	12	0	0	9692	9703	2	13	7.3	24.3	vSM	L	Velogenic
Identity_E100	JX193080	gga-miR-12221-5p	100	11	0	0	6308	6318	6	16	60	22.4		Intergenic	Lentogenic					BlastN-short-E100	DQ485230	gga-miR-1681	100	12	0	0	9692	9703	2	13	7.3	24.3	vSM	L	Velogenic
Identity_E100	JX193081	gga-miR-12221-5p	100	11	0	0	6308	6318	6	16	60	22.4		Intergenic	Lentogenic					BlastN-short-E100	DQ485231	gga-miR-1681	100	12	0	0	9692	9703	2	13	7.3	24.3	vSM	L	Velogenic
Identity_E100	JX193082	gga-miR-12221-5p	100	11	0	0	6308	6318	6	16	60	22.4		Intergenic	Lentogenic					BlastN-short-E100	EF065682	gga-miR-1681	100	12	0	0	9692	9703	2	13	7.3	24.3	vSM	L	Velogenic
Identity_E100	JX193083	gga-miR-12221-5p	100	11	0	0	6308	6318	6	16	60	22.4		Intergenic	Lentogenic					BlastN-short-E100	HM117720	gga-miR-1681	100	12	0	0	9692	9703	2	13	7.3	24.3	vSM	L	Velogenic
Identity_E100	JF795531	gga-miR-12221-3p	100	11	0	0	6318	6308	11	21	60	22.4		Intergenic	Lentogenic					BlastN-short-E100	HQ717357	gga-miR-1681	100	12	0	0	9692	9703	2	13	7.3	24.3	vSM	L	Velogenic
Identity_E100	JF795531	gga-miR-12221-2-3p	100	11	0	0	6318	6308	5	15	60	22.4		Intergenic	Lentogenic					BlastN-short-E100	JF343539	gga-miR-1681	100	12	0	0	9692	9703	2	13	7.3	24.3	vSM	L	Velogenic
Identity_E100	JF950510	gga-miR-12221-3p	100	11	0	0	6318	6308	11	21	60	22.4		Intergenic	Lentogenic					BlastN-short-E100	JX193074	gga-miR-1681	100	12	0	0	9692	9703	2	13	7.3	24.3	vSM	L	Velogenic
Identity_E100	JF950510	gga-miR-12221-2-3p	100	11	0	0	6318	6308	5	15	60	22.4		Intergenic	Lentogenic					BlastN-short-E100	JX193075	gga-miR-1681	100	12	0	0	9692	9703	2	13	7.3	24.3	vSM	L	Velogenic
Identity_E100	JX193077	gga-miR-12221-3p	100	11	0	0	6318	6308	11	21	60	22.4		Intergenic	Lentogenic					BlastN-short-E100	JX193076	gga-miR-1681	100	12	0	0	9692	9703	2	13	7.3	24.3	vSM	L	Velogenic
Identity_E100	JX193077	gga-miR-12221-2-3p	100	11	0	0	6318	6308	5	15	60	22.4		Intergenic	Lentogenic					BlastN-short-E100	KM056344	gga-miR-1681	100	12	0	0	9692	9703	2	13	7.3	24.3	vSM	L	Velogenic
Identity_E100	JX193078	gga-miR-12221-3p	100	11	0	0	6318	6308	11	21	60	22.4		Intergenic	Lentogenic					BlastN-short-E100	KM056345	gga-miR-1681	100	12	0	0	9692	9703	2	13	7.3	24.3	vSM	L	Velogenic
Identity_E100	JX193078	gga-miR-12221-2-3p	100	11	0	0	6318	6308	5	15	60	22.4		Intergenic	Lentogenic					BlastN-short-E100	KM056346	gga-miR-1681	100	12	0	0	9692	9703	2	13	7.3	24.3	vSM	L	Velogenic
Identity_E100	JX193079	gga-miR-12221-3p	100	11	0	0	6318	6308	11	21	60	22.4		Intergenic	Lentogenic					BlastN-short-E100	KM056347	gga-miR-1681	100	12	0	0	9692	9703	2	13	7.3	24.3	vSM	L	Velogenic
Identity_E100	JX193079	gga-miR-12221-2-3p	100	11	0	0	6318	6308	5	15	60	22.4		Intergenic	Lentogenic					BlastN-short-E100	KM056348	gga-miR-1681	100	12	0	0	9692	9703	2	13	7.3	24.3	vSM	L	Velogenic
Identity_E100	JX193080	gga-miR-12221-3p	100	11	0	0	6318	6308	11	21	60	22.4		Intergenic	Lentogenic					BlastN-short-E100	KM056349	gga-miR-1681	100	12	0	0	9692	9703	2	13	7.3	24.3	vSM	L	Velogenic
Identity_E100	JX193080	gga-miR-12221-2-3p	100	11	0	0	6318	6308	5	15	60	22.4		Intergenic	Lentogenic					BlastN-short-E100	AB853926AB854728-AB854729	gga-miR-1667-3p	100	11	0	0	9694	9704	3	13	29	22.3	vSM	L	Velogenic
Identity_E100	JX193081	gga-miR-12221-3p	100	11	0	0	6318	6308	11	21	60	22.4		Intergenic	Lentogenic					BlastN-short-E100	AB853927AB854732-AB854733	gga-miR-1667-3p	100	11	0	0	9694	9704	3	13	29	22.3	vSM	L	Velogenic
Identity_E100	JX193081	gga-miR-12221-2-3p	100	11	0	0	6318	6308	5	15	60	22.4		Intergenic	Lentogenic					BlastN-short-E100	AB853928AB854730-AB854731	gga-miR-1667-3p	100	11	0	0	9694	9704	3	13	29	22.3	vSM	L	Velogenic
Identity_E100	JX193082	gga-miR-12221-3p	100	11	0	0	6318	6308	11	21	60	22.4		Intergenic	Lentogenic					BlastN-short-E100	AF431744	gga-miR-1667-3p	100	11	0	0	9694	9704	3	13	29	22.3	vSM	L	Velogenic
Identity_E100	JX193082	gga-miR-12221-2-3p	100	11	0	0	6318	6308	5	15	60	22.4		Intergenic	Lentogenic					BlastN-short-E100	DQ485229	gga-miR-1667-3p	100	11	0	0	9694	9704	3	13	29	22.3	vSM	L	Velogenic
Identity_E100	JX193083	gga-miR-12221-3p	100	11	0	0	6318	6308	11	21	60	22.4		Intergenic	Lentogenic					BlastN-short-E100	DQ485230	gga-miR-1667-3p	100	11	0	0	9694	9704	3	13	29	22.3	vSM	L	Velogenic
Identity_E100	JX193083	gga-miR-12221-2-3p	100	11	0	0	6318	6308	5	15	60	22.4		Intergenic	Lentogenic					BlastN-short-E100	DQ485231	gga-miR-1667-3p	100	11	0	0	9694	9704	3	13	29	22.3	vSM	L	Velogenic
Identity_E100	HQ008337	gga-miR-1747-5p	100	11	0	0	6369	6359	5	15	60	22.4		Intergenic	Lentogenic					BlastN-short-E100	EF065682	gga-miR-1667-3p	100	11	0	0	9694	9704	3	13	29	22.3	vSM	L	Velogenic
Blastn-short-E100	KJ499462	gga-miR-6701-3p	100	12	0	0	6381	6392	20	9	7.3	24.3		Intergenic	Mesogenic					BlastN-short-E100	HM117720	gga-miR-1667-3p	100	11	0	0	9694	9704	3	13	29	22.3	vSM	L	Velogenic
Blastn-short-E100	KJ670427	gga-miR-181a-5p	100	11	0	0	6390	6400	21	11	29	22.3		Intergenic	Lentogenic					BlastN-short-E100	HQ717357	gga-miR-1667-3p	100	11	0	0	9694	9704	3	13	29	22.3	vSM	L	Velogenic
Blastn-short-E100	KJ670427	gga-miR-181b-5p	100	11	0	0	6391	6401	20	10	29	22.3		Intergenic	Lentogenic					BlastN-short-E100	JF343539	gga-miR-1667-3p	100	11	0	0	9694	9704	3	13	29	22.3	vSM	L	Velogenic
Blastn-short-E100	KJ670427	gga-miR-1629	100	11	0	0	6391	6401	11	1	29	22.3	vSS	Intergenic	Lentogenic					BlastN-short-E100	JX012096	gga-miR-1667-3p	100	11	0	0	9694	9704	3	13	29	22.3	vSM	L	Velogenic
Identity_E100	AB524405	gga-miR-6701-3p	100	11	0	0	6392	6382	9	19	60	22.4		Intergenic	Lentogenic					BlastN-short-E100	JX193074	gga-miR-1667-3p	100	11	0	0	9694	9704	3	13	29	22.3	vSM	L	Velogenic
Identity_E100	AB524406	gga-miR-6701-3p	100	11	0	0	6392	6382	9	19	60	22.4		Intergenic	Velogenic					BlastN-short-E100	JX193075	gga-miR-1667-3p	100	11	0	0	9694	9704	3	13	29	22.3	vSM	L	Velogenic
Identity_E100	HQ008337	gga-miR-6701-3p	100	11	0	0	6392	6382	9	19	60	22.4		Intergenic	Lentogenic					BlastN-short-E100	JX193076	gga-miR-1667-3p	100	11	0	0	9694	9704	3	13	29	22.3	vSM	L	Velogenic
Identity_E100	KJ499462	gga-miR-6701-3p	100	12	0	0	6392	6381	9	20	15	24.4		Intergenic	Mesogenic					BlastN-short-E100	KC920893	gga-miR-1667-3p	100	11	0	0	9694	9704	3	13	29	22.3	vSM	L	Velogenic
Blastn-short-E100	JX193078	gga-miR-1671	100	12	0	0	6397	6408	13	2	7.3	24.3	vSS	Intergenic	Lentogenic					BlastN-short-E100	KJ577136	gga-miR-1667-3p	100	11	0	0	9694	9704	3	13	29	22.3	vSM	L	Velogenic
Blastn-short-E100	JX193079	gga-miR-1671	100	12	0	0	6397	6408	13	2	7.3	24.3	vSS	Intergenic	Lentogenic					BlastN-short-E100	KM056344	gga-miR-1667-3p	100	11	0	0	9694	9704	3	13	29	22.3	vSM	L	Velogenic
Blastn-short-E100	JX193080	gga-miR-1671	100	12	0	0	6397	6408	13	2	7.3	24.3	vSS	Intergenic	Lentogenic					BlastN-short-E100	KM056345	gga-miR-1667-3p	100	11	0	0	9694	9704	3	13	29	22.3	vSM	L	Velogenic
Blastn-short-E100	JX193081	gga-miR-1671	100	12	0	0	6397	6408	13	2	7.3	24.3	vSS	Intergenic	Lentogenic					BlastN-short-E100	KM056346	gga-miR-1667-3p	100	11	0	0	9694	9704	3	13	29	22.3	vSM	L	Velogenic
Blastn-short-E100	JX193082	gga-miR-1671	100	12	0	0	6397	6408	13	2	7.3	24.3	vSS	Intergenic	Lentogenic					BlastN-short-E100	KM056347	gga-miR-1667-3p	100	11	0	0	9694	9704	3	13	29	22.3	vSM	L	Velogenic
Blastn-short-E100	JX193083	gga-miR-1671	100	12	0	0	6397	6408	13	2	7.3	24.3	vSS	Intergenic	Lentogenic					BlastN-short-E100	KM056348	gga-miR-1667-3p	100	11	0	0	9694	9704	3	13	29	22.3	vSM	L	Velogenic
Identity_E100	KJ670427	gga-miR-181a-5p	100	11	0	0	6400	6390	11	21	60	22.4		Intergenic	Lentogenic					BlastN-short-E100	KM056349	gga-miR-1667-3p	100	11	0	0	9694	9704	3	13	29	22.3	vSM	L	Velogenic
Identity_E100	KJ670427	gga-miR-181b-5p	100	11	0	0	6401	6391	10	20	60	22.4		Intergenic	Lentogenic					BlastN-short-E100	KM056352	gga-miR-1667-3p	100	11	0	0	9694	9704	3	13	29	22.3	vSM	L	Velogenic
Identity_E100	KJ670427	gga-miR-1629	100	11	0	0	6401	6391	1	11	60	22.4		Intergenic	Lentogenic					BlastN-short-E100	OL518991	gga-miR-1667-3p	100	11	0	0	9694	9704	3	13	29	22.3	vSM	L	Velogenic
Blastn-short-E100	KU373026	gga-miR-205c-5p	100	11	0	0	6406	6416	21	11	29	22.3		HN	Lentogenic	GT6c				BlastN-short-E100	OL518992	gga-miR-1667-3p	100	11	0	0	9694	9704	3	13	29	22.3	vSM	L	Velogenic
Identity_E100	JF795531	gga-miR-1671	100	12	0	0	6408	6397	2	13	15	24.4		Intergenic	Lentogenic					BlastN-short-E100	FJ430159	gga-miR-1747-5p	100	11	0	0	9724	9734	1	11	29	22.3	vSM	L	Velogenic
Identity_E100	JF950510	gga-miR-1671	100	12	0	0	6408	6397	2	13	15	24.4		Intergenic	Lentogenic					BlastN-short-E100	FJ430160	gga-miR-1747-5p	100	11	0	0	9724	9734	1	11	29	22.3	vSM	L	Velogenic
Identity_E100	JX193077	gga-miR-1671	100	12	0	0	6408	6397	2	13	15	24.4		Intergenic	Lentogenic					BlastN-short-E100	JF950509	gga-miR-1747-5p	100	11	0	0	9724	9734	1	11	29	22.3	vSM	L	Mesogenic
Identity_E100	JX193078	gga-miR-1671	100	12	0	0	6408	6397	2	13	15	24.4		Intergenic	Lentogenic					BlastN-short-E100	JX316216	gga-miR-1747-5p	100	11	0	0	9724	9734	1	11	29	22.3	vSM	L	Mesogenic
Identity_E100	JX193079	gga-miR-1671	100	12	0	0	6408	6397	2	13	15	24.4		Intergenic	Lentogenic					BlastN-short-E100	KJ636208	gga-miR-1747-5p	100	11	0	0	9724	9734	1	11	29	22.3	vSM	L	Velogenic
Identity_E100	JX193080	gga-miR-1671	100	12	0	0	6408	6397	2	13	15	24.4		Intergenic	Lentogenic					BlastN-short-E100	KM056354	gga-miR-1747-5p	100	11	0	0	9724	9734	1	11	29	22.3	vSM	L	Velogenic
Identity_E100	JX193081	gga-miR-1671	100	12	0	0	6408	6397	2	13	15	24.4		Intergenic	Lentogenic					BlastN-short-E100	KM056355	gga-miR-1747-5p	100	11	0	0	9724	9734	1	11	29	22.3	vSM	L	Velogenic
Identity_E100	JX193082	gga-miR-1671	100	12	0	0	6408	6397	2	13	15	24.4		Intergenic	Lentogenic					BlastN-short-E100	KM056357	gga-miR-1747-5p	100	11	0	0	9724	9734	1	11	29	22.3	vSM	L	Velogenic
Identity_E100	JX193083	gga-miR-1671	100	12	0	0	6408	6397	2	13	15	24.4		Intergenic	Lentogenic					BlastN-short-E100	KM056358	gga-miR-1747-5p	100	11	0	0	9724	9734	1	11	29	22.3	vSM	L	Velogenic
Identity_E100	KU373026	gga-miR-205c-5p	100	11	0	0	6416	6406	11	21	60	22.4		Intergenic	Lentogenic	GT6c				BlastN-short-E100	EF065682	gga-miR-1747-5p	100	11	0	0	9730	9740	1	11	29	22.3	vSM	L	Velogenic
Identity_E100	AB524405	gga-miR-7448-5p	100	13	0	0	6429	6417	7	19	3.8	26.4		HN	Lentogenic					BlastN-short-E100	KC920893	gga-miR-1747-5p	100	11	0	0	9730	9740	1	11	29	22.3	vSM	L	Velogenic
Identity_E100	AB524406	gga-miR-7448-5p	100	13	0	0	6429	6417	7	19	3.8	26.4		HN	Velogenic					BlastN-short-E100	KJ577136	gga-miR-1747-5p	100	11	0	0	9730	9740	1	11	29	22.3	vSM	L	Velogenic
Identity_E100	HQ008337	gga-miR-7448-5p	100	13	0	0	6429	6417	7	19	3.8	26.4		HN	Lentogenic					BlastN-short-E100	JN682210	gga-miR-12283-3p	100	11	0	0	9847	9857	1	11	29	22.3	vSM	L	Velogenic
Blastn-short-E100	KU373026	gga-miR-6578-3p	100	11	0	0	6430	6440	15	5	29	22.3		HN	Lentogenic	GT6c				BlastN-short-E100	FJ430159	gga-miR-12293-5p	100	11	0	0	9893	9903	1	11	29	22.3	vSM	L	Velogenic
Identity_E100	KU373026	gga-miR-6578-3p	100	11	0	0	6440	6430	5	15	60	22.4		HN	Lentogenic	GT6c				BlastN-short-E100	FJ430160	gga-miR-12293-5p	100	11	0	0	9893	9903	1	11	29	22.3	vSM	L	Velogenic
Blastn-short-E100	KJ499462	gga-miR-29a-5p	100	12	0	0	6490	6501	11	22	7.3	24.3		HN	Mesogenic					BlastN-short-E100	JF950509	gga-miR-12293-5p	100	11	0	0	9893	9903	1	11	29	22.3	vSM	L	Mesogenic
Blastn-short-E100	KJ499462	gga-miR-29c-5p	100	11	0	0	6490	6500	11	21	29	22.3		HN	Mesogenic					BlastN-short-E100	JX316216	gga-miR-12293-5p	100	11	0	0	9893	9903	1	11	29	22.3	vSM	L	Mesogenic
Identity_E100	AB524405	gga-miR-29c-5p	100	11	0	0	6490	6500	11	21	60	22.4		HN	Lentogenic					BlastN-short-E100	KJ636208	gga-miR-12293-5p	100	11	0	0	9893	9903	1	11	29	22.3	vSM	L	Velogenic
Identity_E100	AB524405	gga-miR-29a-5p	100	11	0	0	6490	6500	11	21	60	22.4		HN	Lentogenic					BlastN-short-E100	KM056351	gga-miR-12293-5p	100	11	0	0	9893	9903	1	11	29	22.3	vSM	L	Velogenic
Identity_E100	AB524406	gga-miR-29c-5p	100	11	0	0	6490	6500	11	21	60	22.4		HN	Velogenic					BlastN-short-E100	KM056354	gga-miR-12293-5p	100	11	0	0	9893	9903	1	11	29	22.3	vSM	L	Velogenic
Identity_E100	AB524406	gga-miR-29a-5p	100	11	0	0	6490	6500	11	21	60	22.4		HN	Velogenic					BlastN-short-E100	KM056355	gga-miR-12293-5p	100	11	0	0	9893	9903	1	11	29	22.3	vSM	L	Velogenic
Identity_E100	HQ008337	gga-miR-29a-5p	100	12	0	0	6490	6501	11	22	15	24.4		HN	Lentogenic					BlastN-short-E100	KM056357	gga-miR-12293-5p	100	11	0	0	9893	9903	1	11	29	22.3	vSM	L	Velogenic
Identity_E100	HQ008337	gga-miR-29c-5p	100	11	0	0	6490	6500	11	21	60	22.4		HN	Lentogenic					BlastN-short-E100	KM056358	gga-miR-12293-5p	100	11	0	0	9893	9903	1	11	29	22.3	vSM	L	Velogenic
Identity_E100	KJ499462	gga-miR-29a-5p	100	12	0	0	6490	6501	11	22	15	24.4		HN	Mesogenic					BlastN-short-E100	KM056353	gga-miR-12293-5p	100	11	0	0	9894	9904	1	11	29	22.3	vSM	L	Velogenic
Identity_E100	KJ499462	gga-miR-29c-5p	100	11	0	0	6490	6500	11	21	60	22.4		HN	Mesogenic					BlastN-short-E100	AB853926AB854728-AB854729	gga-miR-12293-5p	100	11	0	0	9899	9909	1	11	29	22.3	vSM	L	Velogenic
Blastn-short-E100	JX193080	gga-miR-203b-3p	100	11	0	0	6502	6512	15	5	29	22.3		HN	Lentogenic					BlastN-short-E100	AB853928AB854730-AB854731	gga-miR-12293-5p	100	11	0	0	9899	9909	1	11	29	22.3	vSM	L	Velogenic
Blastn-short-E100	JX193082	gga-miR-203b-3p	100	11	0	0	6502	6512	15	5	29	22.3		HN	Lentogenic					BlastN-short-E100	HM117720	gga-miR-12293-5p	100	11	0	0	9899	9909	1	11	29	22.3	vSM	L	Velogenic
Blastn-short-E100	JX193083	gga-miR-203b-3p	100	11	0	0	6502	6512	15	5	29	22.3		HN	Lentogenic					BlastN-short-E100	JN682210	gga-miR-12293-5p	100	11	0	0	9899	9909	1	11	29	22.3	vSM	L	Velogenic
Blastn-short-E100	KU373026	gga-miR-7463-3p	100	11	0	0	6505	6515	2	12	29	22.3	vSM	HN	Lentogenic	GT6c				BlastN-short-E100	KC920893	gga-miR-12293-5p	100	11	0	0	9899	9909	1	11	29	22.3	vSM	L	Velogenic
Identity_E100	KU373026	gga-miR-7463-3p	100	11	0	0	6505	6515	2	12	60	22.4		HN	Lentogenic	GT6c				BlastN-short-E100	KJ577136	gga-miR-12293-5p	100	11	0	0	9899	9909	1	11	29	22.3	vSM	L	Velogenic
Identity_E100	JF795531	gga-miR-203b-3p	100	11	0	0	6512	6502	5	15	60	22.4		HN	Lentogenic					BlastN-short-E100	KJ600785	gga-miR-12293-5p	100	11	0	0	9899	9909	1	11	29	22.3	vSM	L	Velogenic
Identity_E100	JF950510	gga-miR-203b-3p	100	11	0	0	6512	6502	5	15	60	22.4		HN	Lentogenic					BlastN-short-E100	KM056344	gga-miR-12293-5p	100	11	0	0	9899	9909	1	11	29	22.3	vSM	L	Velogenic
Identity_E100	JX193080	gga-miR-203b-3p	100	11	0	0	6512	6502	5	15	60	22.4		HN	Lentogenic					BlastN-short-E100	KM056345	gga-miR-12293-5p	100	11	0	0	9899	9909	1	11	29	22.3	vSM	L	Velogenic
Identity_E100	JX193082	gga-miR-203b-3p	100	11	0	0	6512	6502	5	15	60	22.4		HN	Lentogenic					BlastN-short-E100	KM056346	gga-miR-12293-5p	100	11	0	0	9899	9909	1	11	29	22.3	vSM	L	Velogenic
Identity_E100	JX193083	gga-miR-203b-3p	100	11	0	0	6512	6502	5	15	60	22.4		HN	Lentogenic					BlastN-short-E100	KM056347	gga-miR-12293-5p	100	11	0	0	9899	9909	1	11	29	22.3	vSM	L	Velogenic
Blastn-short-E100	JX193078	gga-miR-6551-5p	100	12	0	0	6525	6536	6	17	7.3	24.3		HN	Lentogenic					BlastN-short-E100	KM056348	gga-miR-12293-5p	100	11	0	0	9899	9909	1	11	29	22.3	vSM	L	Velogenic
Blastn-short-E100	JX193079	gga-miR-6551-5p	100	13	0	0	6525	6537	6	18	1.9	26.3		HN	Lentogenic					BlastN-short-E100	KM056349	gga-miR-12293-5p	100	11	0	0	9899	9909	1	11	29	22.3	vSM	L	Velogenic
Blastn-short-E100	JX193081	gga-miR-6551-5p	100	12	0	0	6525	6536	6	17	7.3	24.3		HN	Lentogenic					BlastN-short-E100	JX316216	gga-miR-1636	100	13	0	0	10073	10085	3	15	1.9	26.3	vSM	L	Mesogenic
Identity_E100	HM125898	gga-miR-6551-5p	100	12	0	0	6525	6536	6	17	15	24.4		HN	Lentogenic					BlastN-short-E100	KJ636208	gga-miR-1636	100	13	0	0	10073	10085	3	15	1.9	26.3	vSM	L	Velogenic
Identity_E100	JX193077	gga-miR-6551-5p	100	12	0	0	6525	6536	6	17	15	24.4		HN	Lentogenic					BlastN-short-E100	KM056351	gga-miR-1636	100	11	0	0	10073	10083	3	13	29	22.3	vSM	L	Velogenic
Identity_E100	JX193078	gga-miR-6551-5p	100	12	0	0	6525	6536	6	17	15	24.4		HN	Lentogenic					BlastN-short-E100	KM056354	gga-miR-1636	100	13	0	0	10073	10085	3	15	1.9	26.3	vSM	L	Velogenic
Identity_E100	JX193079	gga-miR-6551-5p	100	13	0	0	6525	6537	6	18	3.8	26.4		HN	Lentogenic					BlastN-short-E100	KM056355	gga-miR-1636	100	13	0	0	10073	10085	3	15	1.9	26.3	vSM	L	Velogenic
Identity_E100	JX193081	gga-miR-6551-5p	100	12	0	0	6525	6536	6	17	15	24.4		HN	Lentogenic					BlastN-short-E100	KM056357	gga-miR-1636	100	13	0	0	10073	10085	3	15	1.9	26.3	vSM	L	Velogenic
Blastn-short-E100	KU373026	gga-miR-6551-5p	100	12	0	0	6532	6543	7	18	7.3	24.3		HN	Lentogenic	GT6c				BlastN-short-E100	KM056358	gga-miR-1636	100	13	0	0	10073	10085	3	15	1.9	26.3	vSM	L	Velogenic
Identity_E100	KU373026	gga-miR-6551-5p	100	12	0	0	6532	6543	7	18	15	24.4		HN	Lentogenic	GT6c				BlastN-short-E100	KM056352	gga-miR-1636	100	11	0	0	10079	10089	3	13	29	22.3	vSM	L	Velogenic
Blastn-short-E100	KU373026	gga-miR-460b-5p	100	11	0	0	6551	6561	22	12	29	22.3		HN	Lentogenic	GT6c				BlastN-short-E100	MN547982	gga-miR-1636	100	11	0	0	10079	10089	3	13	29	22.3	vSM	L	Velogenic
Identity_E100	KU373026	gga-miR-460b-5p	100	11	0	0	6561	6551	12	22	60	22.4		HN	Lentogenic	GT6c				BlastN-short-E100	MN547983	gga-miR-1636	100	11	0	0	10079	10089	3	13	29	22.3	vSM	L	Velogenic
Blastn-short-E100	JX193079	gga-miR-12234-3p	100	12	0	0	6611	6622	12	1	7.3	24.3	vSS	HN	Lentogenic					BlastN-short-E100	MN547984	gga-miR-1636	100	11	0	0	10079	10089	3	13	29	22.3	vSM	L	Velogenic
Identity_E100	JX193079	gga-miR-12234-3p	100	12	0	0	6622	6611	1	12	15	24.4		HN	Lentogenic					BlastN-short-E100	MN547985	gga-miR-1636	100	11	0	0	10079	10089	3	13	29	22.3	vSM	L	Velogenic
Blastn-short-E100	KU373026	gga-miR-1797	100	11	0	0	6637	6647	13	3	29	22.3	vSS	HN	Lentogenic	GT6c				BlastN-short-E100	MN547986	gga-miR-1636	100	11	0	0	10079	10089	3	13	29	22.3	vSM	L	Velogenic
Blastn-short-E100	JX193078	gga-miR-6568-3p	100	11	0	0	6639	6649	2	12	29	22.3	vSM	HN	Lentogenic					BlastN-short-E100	MN547987	gga-miR-1636	100	11	0	0	10079	10089	3	13	29	22.3	vSM	L	Velogenic
Blastn-short-E100	JX193081	gga-miR-6568-3p	100	11	0	0	6639	6649	2	12	29	22.3	vSM	HN	Lentogenic					BlastN-short-E100	MN547988	gga-miR-1636	100	11	0	0	10079	10089	3	13	29	22.3	vSM	L	Velogenic
Identity_E100	HM125898	gga-miR-6568-3p	100	11	0	0	6639	6649	2	12	60	22.4	vSM	HN	Lentogenic					BlastN-short-E100	MN547989	gga-miR-1636	100	11	0	0	10079	10089	3	13	29	22.3	vSM	L	Velogenic
Identity_E100	JX193077	gga-miR-6568-3p	100	11	0	0	6639	6649	2	12	60	22.4		HN	Lentogenic					BlastN-short-E100	MN547990	gga-miR-1636	100	11	0	0	10079	10089	3	13	29	22.3	vSM	L	Velogenic
Identity_E100	JX193078	gga-miR-6568-3p	100	11	0	0	6639	6649	2	12	60	22.4		HN	Lentogenic					BlastN-short-E100	MN547991	gga-miR-1636	100	11	0	0	10079	10089	3	13	29	22.3	vSM	L	Velogenic
Identity_E100	JX193081	gga-miR-6568-3p	100	11	0	0	6639	6649	2	12	60	22.4		HN	Lentogenic					BlastN-short-E100	MN547992	gga-miR-1636	100	11	0	0	10079	10089	3	13	29	22.3	vSM	L	Velogenic
Identity_E100	KU373026	gga-miR-1797	100	11	0	0	6647	6637	3	13	60	22.4		HN	Lentogenic	GT6c				BlastN-short-E100	HM117720	gga-miR-1645	93.75	16	1	0	10310	10325	2	17	7.3	24.3	vSM	L	Velogenic
Identity_E100	HQ008337	gga-miR-1618-5p	100	11	0	0	6661	6651	3	13	60	22.4		HN	Lentogenic					BlastN-short-E100	KJ577136	gga-miR-1645	93.75	16	1	0	10310	10325	2	17	7.3	24.3	vSM	L	Velogenic
Blastn-short-E100	KU373026	gga-miR-1772-5p	100	11	0	0	6691	6701	15	5	29	22.3		HN	Lentogenic	GT6c				BlastN-short-E100	JF893453	gga-miR-1680-3p	100	11	0	0	10338	10348	3	13	29	22.3	vSM	L	Velogenic
Identity_E100	KU373026	gga-miR-1772-5p	100	11	0	0	6701	6691	5	15	60	22.4		HN	Lentogenic	GT6c				BlastN-short-E100	KM056358	gga-miR-7462-5p	100	11	0	0	10381	10391	3	13	29	22.3	vSM	L	Velogenic
Identity_E100	AB524405	gga-miR-7468-3p	100	11	0	0	6718	6708	11	21	60	22.4		HN	Lentogenic					BlastN-short-E100	AF431744	gga-miR-7462-5p	100	11	0	0	10387	10397	3	13	29	22.3	vSM	L	Velogenic
Identity_E100	AB524406	gga-miR-7468-3p	100	11	0	0	6718	6708	11	21	60	22.4		HN	Velogenic					BlastN-short-E100	DQ485229	gga-miR-7462-5p	100	11	0	0	10387	10397	3	13	29	22.3	vSM	L	Velogenic
Identity_E100	HQ008337	gga-miR-7468-3p	100	11	0	0	6718	6708	11	21	60	22.4		HN	Lentogenic					BlastN-short-E100	DQ485230	gga-miR-7462-5p	100	11	0	0	10387	10397	3	13	29	22.3	vSM	L	Velogenic
Blastn-short-E100	KJ499462	gga-miR-1553-3p	100	11	0	0	6745	6755	22	12	29	22.3		HN	Mesogenic					BlastN-short-E100	DQ485231	gga-miR-7462-5p	100	11	0	0	10387	10397	3	13	29	22.3	vSM	L	Velogenic
Identity_E100	AB524405	gga-miR-1553-3p	100	11	0	0	6755	6745	12	22	60	22.4		HN	Lentogenic					BlastN-short-E100	HQ717357	gga-miR-7462-5p	100	11	0	0	10387	10397	3	13	29	22.3	vSM	L	Velogenic
Identity_E100	AB524406	gga-miR-1553-3p	100	11	0	0	6755	6745	12	22	60	22.4		HN	Velogenic					BlastN-short-E100	JF343539	gga-miR-7462-5p	100	11	0	0	10387	10397	3	13	29	22.3	vSM	L	Velogenic
Identity_E100	HQ008337	gga-miR-1553-3p	100	11	0	0	6755	6745	12	22	60	22.4		HN	Lentogenic					BlastN-short-E100	JX193076	gga-miR-7462-5p	100	11	0	0	10387	10397	3	13	29	22.3	vSM	L	Velogenic
Identity_E100	KJ499462	gga-miR-1553-3p	100	11	0	0	6755	6745	12	22	60	22.4		HN	Mesogenic					BlastN-short-E100	KJ600785	gga-miR-7462-5p	100	11	0	0	10387	10397	3	13	29	22.3	vSM	L	Velogenic
Blastn-short-E100	JX193081	gga-miR-12269-5p	100	11	0	0	6756	6766	2	12	29	22.3	vSM	HN	Lentogenic					BlastN-short-E100	KJ600786	gga-miR-7462-5p	100	11	0	0	10387	10397	3	13	29	22.3	vSM	L	Velogenic
Identity_E100	JX193077	gga-miR-12269-5p	100	11	0	0	6756	6766	2	12	60	22.4		HN	Lentogenic					BlastN-short-E100	KM056350	gga-miR-7462-5p	100	11	0	0	10387	10397	3	13	29	22.3	vSM	L	Velogenic
Identity_E100	JX193081	gga-miR-12269-5p	100	11	0	0	6756	6766	2	12	60	22.4		HN	Lentogenic					BlastN-short-E100	KJ636208	gga-miR-1651-5p	100	11	0	0	10406	10416	2	12	29	22.3	vSM	L	Velogenic
Blastn-short-E100	JX193080	gga-miR-7476-3p	100	11	0	0	6767	6777	3	13	29	22.3	vSM	HN	Lentogenic					BlastN-short-E100	KM056351	gga-miR-1651-5p	100	11	0	0	10406	10416	2	12	29	22.3	vSM	L	Velogenic
Blastn-short-E100	JX193082	gga-miR-7476-3p	100	11	0	0	6767	6777	3	13	29	22.3	vSM	HN	Lentogenic					BlastN-short-E100	KM056354	gga-miR-1651-5p	100	11	0	0	10406	10416	2	12	29	22.3	vSM	L	Velogenic
Blastn-short-E100	JX193083	gga-miR-7476-3p	100	11	0	0	6767	6777	3	13	29	22.3	vSM	HN	Lentogenic					BlastN-short-E100	KM056355	gga-miR-1651-5p	100	11	0	0	10406	10416	2	12	29	22.3	vSM	L	Velogenic
Identity_E100	JF795531	gga-miR-7476-3p	100	11	0	0	6767	6777	3	13	60	22.4	vSM	HN	Lentogenic					BlastN-short-E100	KM056357	gga-miR-1651-5p	100	11	0	0	10406	10416	2	12	29	22.3	vSM	L	Velogenic
Identity_E100	JF950510	gga-miR-7476-3p	100	11	0	0	6767	6777	3	13	60	22.4	vSM	HN	Lentogenic					BlastN-short-E100	KM056358	gga-miR-1651-5p	100	11	0	0	10406	10416	2	12	29	22.3	vSM	L	Velogenic
Identity_E100	JX193080	gga-miR-7476-3p	100	11	0	0	6767	6777	3	13	60	22.4		HN	Lentogenic					BlastN-short-E100	JF893453	gga-miR-1804	100	11	0	0	10556	10566	2	12	29	22.3	vSM	L	Velogenic
Identity_E100	JX193082	gga-miR-7476-3p	100	11	0	0	6767	6777	3	13	60	22.4		HN	Lentogenic					BlastN-short-E100	DQ485230	gga-miR-1550-3p	100	11	0	0	10807	10817	1	11	29	22.3	vSM	L	Velogenic
Identity_E100	JX193083	gga-miR-7476-3p	100	11	0	0	6767	6777	3	13	60	22.4	vSM	HN	Lentogenic					BlastN-short-E100	JF343539	gga-miR-1550-3p	100	11	0	0	10807	10817	1	11	29	22.3	vSM	L	Velogenic
Blastn-short-E100	JX193080	gga-miR-12233-5p	100	12	0	0	6776	6787	10	21	7.3	24.3		HN	Lentogenic					BlastN-short-E100	JX316216	gga-miR-551-3p	100	11	0	0	11302	11312	2	12	29	22.3	vSM	L	Mesogenic
Blastn-short-E100	JX193082	gga-miR-12233-5p	100	12	0	0	6776	6787	10	21	7.3	24.3		HN	Lentogenic					BlastN-short-E100	KJ636208	gga-miR-551-3p	100	11	0	0	11302	11312	2	12	29	22.3	vSM	L	Velogenic
Blastn-short-E100	JX193083	gga-miR-12233-5p	100	12	0	0	6776	6787	10	21	7.3	24.3		HN	Lentogenic					BlastN-short-E100	KM056354	gga-miR-551-3p	100	11	0	0	11302	11312	2	12	29	22.3	vSM	L	Velogenic
Blastn-short-E100	KJ670427	gga-miR-12233-5p	100	12	0	0	6776	6787	10	21	7.3	24.3		HN	Lentogenic					BlastN-short-E100	KM056357	gga-miR-551-3p	100	11	0	0	11302	11312	2	12	29	22.3	vSM	L	Velogenic
Identity_E100	JF795531	gga-miR-12233-5p	100	12	0	0	6776	6787	10	21	15	24.4		HN	Lentogenic					BlastN-short-E100	KM056358	gga-miR-551-3p	100	11	0	0	11302	11312	2	12	29	22.3	vSM	L	Velogenic
Identity_E100	JF950510	gga-miR-12233-5p	100	12	0	0	6776	6787	10	21	15	24.4		HN	Lentogenic					BlastN-short-E100	AB853927AB854732-AB854733	gga-miR-551-3p	100	11	0	0	11308	11318	2	12	29	22.3	vSM	L	Velogenic
Identity_E100	JX193080	gga-miR-12233-5p	100	12	0	0	6776	6787	10	21	15	24.4		HN	Lentogenic					BlastN-short-E100	AF431744	gga-miR-551-3p	100	11	0	0	11308	11318	2	12	29	22.3	vSM	L	Velogenic
Identity_E100	JX193082	gga-miR-12233-5p	100	12	0	0	6776	6787	10	21	15	24.4		HN	Lentogenic					BlastN-short-E100	DQ485229	gga-miR-551-3p	100	11	0	0	11308	11318	2	12	29	22.3	vSM	L	Velogenic
Identity_E100	JX193083	gga-miR-12233-5p	100	12	0	0	6776	6787	10	21	15	24.4		HN	Lentogenic					BlastN-short-E100	DQ485230	gga-miR-551-3p	100	11	0	0	11308	11318	2	12	29	22.3	vSM	L	Velogenic
Identity_E100	KJ670427	gga-miR-12233-5p	100	12	0	0	6776	6787	10	21	15	24.4		HN	Lentogenic					BlastN-short-E100	DQ485231	gga-miR-551-3p	100	11	0	0	11308	11318	2	12	29	22.3	vSM	L	Velogenic
Blastn-short-E100	KJ499462	gga-miR-7468-5p	100	11	0	0	6833	6843	16	6	29	22.3		HN	Mesogenic					BlastN-short-E100	HQ717357	gga-miR-551-3p	100	11	0	0	11308	11318	2	12	29	22.3	vSM	L	Velogenic
Identity_E100	AB524405	gga-miR-7468-5p	100	11	0	0	6843	6833	6	16	60	22.4		HN	Lentogenic					BlastN-short-E100	JF343539	gga-miR-551-3p	100	11	0	0	11308	11318	2	12	29	22.3	vSM	L	Velogenic
Identity_E100	AB524406	gga-miR-7468-5p	100	11	0	0	6843	6833	6	16	60	22.4		HN	Velogenic					BlastN-short-E100	JX193075	gga-miR-551-3p	100	11	0	0	11308	11318	2	12	29	22.3	vSM	L	Velogenic
Identity_E100	HQ008337	gga-miR-7468-5p	100	11	0	0	6843	6833	6	16	60	22.4		HN	Lentogenic					BlastN-short-E100	JX193076	gga-miR-551-3p	100	11	0	0	11308	11318	2	12	29	22.3	vSM	L	Velogenic
Identity_E100	KJ499462	gga-miR-7468-5p	100	11	0	0	6843	6833	6	16	60	22.4		HN	Mesogenic					BlastN-short-E100	KJ600785	gga-miR-551-3p	100	11	0	0	11308	11318	2	12	29	22.3	vSM	L	Velogenic
Blastn-short-E100	JX193078	gga-miR-1700	100	11	0	0	6864	6874	14	4	29	22.3		HN	Lentogenic					BlastN-short-E100	KJ600786	gga-miR-551-3p	100	11	0	0	11308	11318	2	12	29	22.3	vSM	L	Velogenic
Blastn-short-E100	JX193079	gga-miR-1700	100	11	0	0	6864	6874	14	4	29	22.3		HN	Lentogenic					BlastN-short-E100	AB605247	gga-miR-12211-3p	100	11	0	0	11405	11415	3	13	29	22.3	vSM	L	Velogenic
Blastn-short-E100	JX193080	gga-miR-1700	100	11	0	0	6864	6874	14	4	29	22.3		HN	Lentogenic					BlastN-short-E100	KM056353	gga-miR-12211-3p	100	11	0	0	11420	11430	3	13	29	22.3	vSM	L	Velogenic
Blastn-short-E100	JX193081	gga-miR-1700	100	11	0	0	6864	6874	14	4	29	22.3		HN	Lentogenic					BlastN-short-E100	AB853926AB854728-AB854729	gga-miR-12211-3p	100	11	0	0	11425	11435	3	13	29	22.3	vSM	L	Velogenic
Blastn-short-E100	JX193082	gga-miR-1700	100	11	0	0	6864	6874	14	4	29	22.3		HN	Lentogenic					BlastN-short-E100	AB853927AB854732-AB854733	gga-miR-12211-3p	100	11	0	0	11425	11435	3	13	29	22.3	vSM	L	Velogenic
Blastn-short-E100	JX193083	gga-miR-1700	100	11	0	0	6864	6874	14	4	29	22.3		HN	Lentogenic					BlastN-short-E100	AB853928AB854730-AB854731	gga-miR-12211-3p	100	11	0	0	11425	11435	3	13	29	22.3	vSM	L	Velogenic
Blastn-short-E100	KJ670427	gga-miR-1700	100	11	0	0	6864	6874	14	4	29	22.3		HN	Lentogenic					BlastN-short-E100	AF431744	gga-miR-12211-3p	100	11	0	0	11425	11435	3	13	29	22.3	vSM	L	Velogenic
Identity_E100	HM125898	gga-miR-1700	100	11	0	0	6874	6864	4	14	60	22.4		HN	Lentogenic					BlastN-short-E100	DQ485229	gga-miR-12211-3p	100	11	0	0	11425	11435	3	13	29	22.3	vSM	L	Velogenic
Identity_E100	JF795531	gga-miR-1700	100	11	0	0	6874	6864	4	14	60	22.4		HN	Lentogenic					BlastN-short-E100	DQ485230	gga-miR-12211-3p	100	11	0	0	11425	11435	3	13	29	22.3	vSM	L	Velogenic
Identity_E100	JF950510	gga-miR-1700	100	11	0	0	6874	6864	4	14	60	22.4		HN	Lentogenic					BlastN-short-E100	DQ485231	gga-miR-12211-3p	100	11	0	0	11425	11435	3	13	29	22.3	vSM	L	Velogenic
Identity_E100	JX193077	gga-miR-1700	100	11	0	0	6874	6864	4	14	60	22.4		HN	Lentogenic					BlastN-short-E100	EF065682	gga-miR-12211-3p	100	11	0	0	11425	11435	3	13	29	22.3	vSM	L	Velogenic
Identity_E100	JX193078	gga-miR-1700	100	11	0	0	6874	6864	4	14	60	22.4		HN	Lentogenic					BlastN-short-E100	HQ717357	gga-miR-12211-3p	100	11	0	0	11425	11435	3	13	29	22.3	vSM	L	Velogenic
Identity_E100	JX193079	gga-miR-1700	100	11	0	0	6874	6864	4	14	60	22.4		HN	Lentogenic					BlastN-short-E100	JF343539	gga-miR-12211-3p	100	11	0	0	11425	11435	3	13	29	22.3	vSM	L	Velogenic
Identity_E100	JX193080	gga-miR-1700	100	11	0	0	6874	6864	4	14	60	22.4		HN	Lentogenic					BlastN-short-E100	JN682210	gga-miR-12211-3p	100	11	0	0	11425	11435	3	13	29	22.3	vSM	L	Velogenic
Identity_E100	JX193081	gga-miR-1700	100	11	0	0	6874	6864	4	14	60	22.4		HN	Lentogenic					BlastN-short-E100	JX193074	gga-miR-12211-3p	100	11	0	0	11425	11435	3	13	29	22.3	vSM	L	Velogenic
Identity_E100	JX193082	gga-miR-1700	100	11	0	0	6874	6864	4	14	60	22.4		HN	Lentogenic					BlastN-short-E100	JX193075	gga-miR-12211-3p	100	11	0	0	11425	11435	3	13	29	22.3	vSM	L	Velogenic
Identity_E100	JX193083	gga-miR-1700	100	11	0	0	6874	6864	4	14	60	22.4		HN	Lentogenic					BlastN-short-E100	JX193076	gga-miR-12211-3p	100	11	0	0	11425	11435	3	13	29	22.3	vSM	L	Velogenic
Identity_E100	KJ670427	gga-miR-1700	100	11	0	0	6874	6864	4	14	60	22.4		HN	Lentogenic					BlastN-short-E100	JX532092	gga-miR-12211-3p	100	11	0	0	11425	11435	3	13	29	22.3	vSM	L	Velogenic
Blastn-short-E100	KJ499462	gga-miR-757	100	11	0	0	6944	6954	21	11	29	22.3		HN	Mesogenic					BlastN-short-E100	JX854452	gga-miR-12211-3p	100	11	0	0	11425	11435	3	13	29	22.3	vSM	L	Velogenic
Identity_E100	AB524405	gga-miR-757	100	11	0	0	6954	6944	11	21	60	22.4		HN	Lentogenic					BlastN-short-E100	KJ600785	gga-miR-12211-3p	100	11	0	0	11425	11435	3	13	29	22.3	vSM	L	Velogenic
Identity_E100	AB524406	gga-miR-757	100	11	0	0	6954	6944	11	21	60	22.4		HN	Velogenic					BlastN-short-E100	KJ600786	gga-miR-12211-3p	100	11	0	0	11425	11435	3	13	29	22.3	vSM	L	Velogenic
Identity_E100	HQ008337	gga-miR-757	100	11	0	0	6954	6944	11	21	60	22.4		HN	Lentogenic					BlastN-short-E100	KM056344	gga-miR-12211-3p	100	11	0	0	11425	11435	3	13	29	22.3	vSM	L	Velogenic
Identity_E100	KJ499462	gga-miR-757	100	11	0	0	6954	6944	11	21	60	22.4		HN	Mesogenic					BlastN-short-E100	KM056345	gga-miR-12211-3p	100	11	0	0	11425	11435	3	13	29	22.3	vSM	L	Velogenic
Blastn-short-E100	JX193079	gga-miR-6551-5p	100	12	0	0	6994	7005	18	7	7.3	24.3		HN	Lentogenic					BlastN-short-E100	KM056346	gga-miR-12211-3p	100	11	0	0	11425	11435	3	13	29	22.3	vSM	L	Velogenic
Identity_E100	JX193079	gga-miR-6551-5p	100	12	0	0	7005	6994	7	18	15	24.4		HN	Lentogenic					BlastN-short-E100	KM056347	gga-miR-12211-3p	100	11	0	0	11425	11435	3	13	29	22.3	vSM	L	Velogenic
Identity_E100	AB524405	gga-miR-9b-5p	100	12	0	0	7036	7047	7	18	15	24.4		HN	Lentogenic					BlastN-short-E100	KM056348	gga-miR-12211-3p	100	11	0	0	11425	11435	3	13	29	22.3	vSM	L	Velogenic
Identity_E100	AB524406	gga-miR-9b-5p	100	12	0	0	7036	7047	7	18	15	24.4		HN	Velogenic					BlastN-short-E100	KM056349	gga-miR-12211-3p	100	11	0	0	11425	11435	3	13	29	22.3	vSM	L	Velogenic
Identity_E100	AB524405	gga-miR-9-4-3p	100	12	0	0	7047	7036	2	13	15	24.4		HN	Lentogenic					BlastN-short-E100	KM056350	gga-miR-12211-3p	100	11	0	0	11425	11435	3	13	29	22.3	vSM	L	Velogenic
Identity_E100	AB524406	gga-miR-9-4-3p	100	12	0	0	7047	7036	2	13	15	24.4		HN	Velogenic					BlastN-short-E100	KM056352	gga-miR-12211-3p	100	11	0	0	11425	11435	3	13	29	22.3	vSM	L	Velogenic
Blastn-short-E100	JX193078	gga-miR-130b-5p	100	11	0	0	7053	7063	17	7	29	22.3		HN	Lentogenic					BlastN-short-E100	KX268688	gga-miR-12211-3p	100	11	0	0	11425	11435	3	13	29	22.3	vSM	L	Velogenic
Blastn-short-E100	JX193079	gga-miR-130b-5p	100	11	0	0	7053	7063	17	7	29	22.3		HN	Lentogenic					BlastN-short-E100	KX268689	gga-miR-12211-3p	100	11	0	0	11425	11435	3	13	29	22.3	vSM	L	Velogenic
Blastn-short-E100	JX193080	gga-miR-130b-5p	100	11	0	0	7053	7063	17	7	29	22.3		HN	Lentogenic					BlastN-short-E100	MN547982	gga-miR-12211-3p	100	11	0	0	11425	11435	3	13	29	22.3	vSM	L	Velogenic
Blastn-short-E100	JX193081	gga-miR-130b-5p	100	11	0	0	7053	7063	17	7	29	22.3		HN	Lentogenic					BlastN-short-E100	MN547983	gga-miR-12211-3p	100	11	0	0	11425	11435	3	13	29	22.3	vSM	L	Velogenic
Blastn-short-E100	JX193082	gga-miR-130b-5p	100	11	0	0	7053	7063	17	7	29	22.3		HN	Lentogenic					BlastN-short-E100	MN547984	gga-miR-12211-3p	100	11	0	0	11425	11435	3	13	29	22.3	vSM	L	Velogenic
Blastn-short-E100	JX193083	gga-miR-130b-5p	100	11	0	0	7053	7063	17	7	29	22.3		HN	Lentogenic					BlastN-short-E100	MN547985	gga-miR-12211-3p	100	11	0	0	11425	11435	3	13	29	22.3	vSM	L	Velogenic
Blastn-short-E100	KJ670427	gga-miR-130b-5p	100	11	0	0	7053	7063	17	7	29	22.3		HN	Lentogenic					BlastN-short-E100	MN547986	gga-miR-12211-3p	100	11	0	0	11425	11435	3	13	29	22.3	vSM	L	Velogenic
Identity_E100	HM125898	gga-miR-130b-5p	100	11	0	0	7063	7053	7	17	60	22.4		HN	Lentogenic					BlastN-short-E100	MN547987	gga-miR-12211-3p	100	11	0	0	11425	11435	3	13	29	22.3	vSM	L	Velogenic
Identity_E100	JF795531	gga-miR-130b-5p	100	11	0	0	7063	7053	7	17	60	22.4		HN	Lentogenic					BlastN-short-E100	MN547988	gga-miR-12211-3p	100	11	0	0	11425	11435	3	13	29	22.3	vSM	L	Velogenic
Identity_E100	JF950510	gga-miR-130b-5p	100	11	0	0	7063	7053	7	17	60	22.4		HN	Lentogenic					BlastN-short-E100	MN547989	gga-miR-12211-3p	100	11	0	0	11425	11435	3	13	29	22.3	vSM	L	Velogenic
Identity_E100	JX193077	gga-miR-130b-5p	100	11	0	0	7063	7053	7	17	60	22.4		HN	Lentogenic					BlastN-short-E100	MN547990	gga-miR-12211-3p	100	11	0	0	11425	11435	3	13	29	22.3	vSM	L	Velogenic
Identity_E100	JX193078	gga-miR-130b-5p	100	11	0	0	7063	7053	7	17	60	22.4		HN	Lentogenic					BlastN-short-E100	MN547991	gga-miR-12211-3p	100	11	0	0	11425	11435	3	13	29	22.3	vSM	L	Velogenic
Identity_E100	JX193079	gga-miR-130b-5p	100	11	0	0	7063	7053	7	17	60	22.4		HN	Lentogenic					BlastN-short-E100	MN547992	gga-miR-12211-3p	100	11	0	0	11425	11435	3	13	29	22.3	vSM	L	Velogenic
Identity_E100	JX193080	gga-miR-130b-5p	100	11	0	0	7063	7053	7	17	60	22.4		HN	Lentogenic					BlastN-short-E100	AB605247	gga-miR-6703-3p	100	12	0	0	11498	11509	3	14	7.3	24.3	vSM	L	Velogenic
Identity_E100	JX193081	gga-miR-130b-5p	100	11	0	0	7063	7053	7	17	60	22.4		HN	Lentogenic					BlastN-short-E100	KM056353	gga-miR-6703-3p	100	12	0	0	11513	11524	3	14	7.3	24.3	vSM	L	Velogenic
Identity_E100	JX193082	gga-miR-130b-5p	100	11	0	0	7063	7053	7	17	60	22.4		HN	Lentogenic					BlastN-short-E100	KC920893	gga-miR-6703-3p	100	12	0	0	11518	11529	3	14	7.3	24.3	vSM	L	Velogenic
Identity_E100	JX193083	gga-miR-130b-5p	100	11	0	0	7063	7053	7	17	60	22.4		HN	Lentogenic					BlastN-short-E100	KM056344	gga-miR-1759-5p	100	11	0	0	11527	11537	3	13	29	22.3	vSM	L	Velogenic
Identity_E100	KJ670427	gga-miR-130b-5p	100	11	0	0	7063	7053	7	17	60	22.4		HN	Lentogenic					BlastN-short-E100	KM056345	gga-miR-1759-5p	100	11	0	0	11527	11537	3	13	29	22.3	vSM	L	Velogenic
Blastn-short-E100	KJ670427	gga-miR-6702-5p	100	11	0	0	7074	7084	18	8	29	22.3		HN	Lentogenic					BlastN-short-E100	KM056346	gga-miR-1759-5p	100	11	0	0	11527	11537	3	13	29	22.3	vSM	L	Velogenic
Identity_E100	KJ670427	gga-miR-6702-5p	100	11	0	0	7084	7074	8	18	60	22.4		HN	Lentogenic					BlastN-short-E100	KM056347	gga-miR-1759-5p	100	11	0	0	11527	11537	3	13	29	22.3	vSM	L	Velogenic
Blastn-short-E100	JX193079	gga-miR-1704	100	11	0	0	7088	7098	15	5	29	22.3		HN	Lentogenic					BlastN-short-E100	KM056348	gga-miR-1759-5p	100	11	0	0	11527	11537	3	13	29	22.3	vSM	L	Velogenic
Blastn-short-E100	KJ670427	gga-miR-1704	100	11	0	0	7088	7098	15	5	29	22.3		HN	Lentogenic					BlastN-short-E100	KM056349	gga-miR-1759-5p	100	11	0	0	11527	11537	3	13	29	22.3	vSM	L	Velogenic
Identity_E100	JX193079	gga-miR-1704	100	11	0	0	7098	7088	5	15	60	22.4		HN	Lentogenic					BlastN-short-E100	KM056350	gga-miR-1759-5p	100	11	0	0	11527	11537	3	13	29	22.3	vSM	L	Velogenic
Identity_E100	KJ670427	gga-miR-1704	100	11	0	0	7098	7088	5	15	60	22.4		HN	Lentogenic					BlastN-short-E100	KM056352	gga-miR-1759-5p	100	11	0	0	11527	11537	3	13	29	22.3	vSM	L	Velogenic
Blastn-short-E100	JX193078	gga-miR-1635	100	11	0	0	7157	7167	12	22	29	22.3		HN	Lentogenic					BlastN-short-E100	FJ430159	gga-miR-1721	100	12	0	0	11657	11668	1	12	7.3	24.3	vSM	L	Velogenic
Blastn-short-E100	JX193079	gga-miR-1635	100	11	0	0	7157	7167	12	22	29	22.3		HN	Lentogenic					BlastN-short-E100	FJ430160	gga-miR-1721	100	12	0	0	11657	11668	1	12	7.3	24.3	vSM	L	Velogenic
Blastn-short-E100	JX193081	gga-miR-1635	100	11	0	0	7157	7167	12	22	29	22.3		HN	Lentogenic					BlastN-short-E100	JF950509	gga-miR-1721	100	12	0	0	11657	11668	1	12	7.3	24.3	vSM	L	Mesogenic
Identity_E100	HM125898	gga-miR-1635	100	11	0	0	7157	7167	12	22	60	22.4		HN	Lentogenic					BlastN-short-E100	KM056351	gga-miR-1721	100	11	0	0	11657	11667	1	11	29	22.3	vSM	L	Velogenic
Identity_E100	JX193077	gga-miR-1635	100	11	0	0	7157	7167	12	22	60	22.4		HN	Lentogenic					BlastN-short-E100	KM056353	gga-miR-1721	100	12	0	0	11658	11669	1	12	7.3	24.3	vSM	L	Velogenic
Identity_E100	JX193078	gga-miR-1635	100	11	0	0	7157	7167	12	22	60	22.4		HN	Lentogenic					BlastN-short-E100	AB853926AB854728-AB854729	gga-miR-1721	100	12	0	0	11663	11674	1	12	7.3	24.3	vSM	L	Velogenic
Identity_E100	JX193079	gga-miR-1635	100	11	0	0	7157	7167	12	22	60	22.4		HN	Lentogenic					BlastN-short-E100	AB853928AB854730-AB854731	gga-miR-1721	100	12	0	0	11663	11674	1	12	7.3	24.3	vSM	L	Velogenic
Identity_E100	JX193081	gga-miR-1635	100	11	0	0	7157	7167	12	22	60	22.4		HN	Lentogenic					BlastN-short-E100	EF065682	gga-miR-1721	100	12	0	0	11663	11674	1	12	7.3	24.3	vSM	L	Velogenic
Identity_E100	AB524405	gga-miR-6581-5p	100	11	0	0	7197	7207	10	20	60	22.4		HN	Lentogenic					BlastN-short-E100	HM117720	gga-miR-1721	100	12	0	0	11663	11674	1	12	7.3	24.3	vSM	L	Velogenic
Identity_E100	AB524406	gga-miR-6581-5p	100	11	0	0	7197	7207	10	20	60	22.4		HN	Velogenic					BlastN-short-E100	JN682210	gga-miR-1721	100	12	0	0	11663	11674	1	12	7.3	24.3	vSM	L	Velogenic
Identity_E100	HQ008337	gga-miR-6581-5p	100	11	0	0	7197	7207	10	20	60	22.4		HN	Lentogenic					BlastN-short-E100	JX012096	gga-miR-1721	100	12	0	0	11663	11674	1	12	7.3	24.3	vSM	L	Velogenic
Blastn-short-E100	KJ670427	gga-miR-12276-5p	100	11	0	0	7230	7240	13	3	29	22.3	vSS	HN	Lentogenic					BlastN-short-E100	KJ577136	gga-miR-1721	100	12	0	0	11663	11674	1	12	7.3	24.3	vSM	L	Velogenic
Identity_E100	KJ670427	gga-miR-12276-5p	100	11	0	0	7240	7230	3	13	60	22.4		HN	Lentogenic					BlastN-short-E100	KM056344	gga-miR-1721	100	12	0	0	11663	11674	1	12	7.3	24.3	vSM	L	Velogenic
Blastn-short-E100	KU373026	gga-miR-7459-5p	100	11	0	0	7263	7273	22	12	29	22.3		HN	Lentogenic	GT6c				BlastN-short-E100	KM056345	gga-miR-1721	100	11	0	0	11663	11673	1	11	29	22.3	vSM	L	Velogenic
Identity_E100	KU373026	gga-miR-7459-5p	100	11	0	0	7273	7263	12	22	60	22.4		HN	Lentogenic	GT6c				BlastN-short-E100	KM056346	gga-miR-1721	100	11	0	0	11663	11673	1	11	29	22.3	vSM	L	Velogenic
Blastn-short-E100	JX193081	gga-miR-6577-3p	100	11	0	0	7288	7298	1	11	29	22.3	vSM	HN	Lentogenic					BlastN-short-E100	KM056347	gga-miR-1721	100	11	0	0	11663	11673	1	11	29	22.3	vSM	L	Velogenic
Identity_E100	JX193081	gga-miR-6577-3p	100	11	0	0	7288	7298	1	11	60	22.4		HN	Lentogenic					BlastN-short-E100	KM056348	gga-miR-1721	100	11	0	0	11663	11673	1	11	29	22.3	vSM	L	Velogenic
Blastn-short-E100	JX193081	gga-miR-30b-3p	100	12	0	0	7316	7327	2	13	7.3	24.3	vSM	HN	Lentogenic					BlastN-short-E100	KM056349	gga-miR-1721	100	11	0	0	11663	11673	1	11	29	22.3	vSM	L	Velogenic
Identity_E100	JX193077	gga-miR-30b-3p	100	12	0	0	7316	7327	2	13	15	24.4		HN	Lentogenic					BlastN-short-E100	KM056350	gga-miR-1721	100	12	0	0	11663	11674	1	12	7.3	24.3	vSM	L	Velogenic
Identity_E100	JX193081	gga-miR-30b-3p	100	12	0	0	7316	7327	2	13	15	24.4		HN	Lentogenic					BlastN-short-E100	KM056352	gga-miR-1721	100	11	0	0	11663	11673	1	11	29	22.3	vSM	L	Velogenic
Blastn-short-E100	JX193080	gga-miR-6611-5p	100	11	0	0	7385	7395	9	19	29	22.3		HN	Lentogenic					BlastN-short-E100	OL518991	gga-miR-1721	100	11	0	0	11663	11673	1	11	29	22.3	vSM	L	Velogenic
Blastn-short-E100	JX193082	gga-miR-6611-5p	100	11	0	0	7385	7395	9	19	29	22.3		HN	Lentogenic					BlastN-short-E100	OL518992	gga-miR-1721	100	12	0	0	11663	11674	1	12	7.3	24.3	vSM	L	Velogenic
Blastn-short-E100	JX193083	gga-miR-6611-5p	100	11	0	0	7385	7395	9	19	29	22.3		HN	Lentogenic					BlastN-short-E100	JF893453	gga-miR-29b-1-5p	100	11	0	0	11707	11717	2	12	29	22.3	vSM	L	Velogenic
Blastn-short-E100	KJ670427	gga-miR-6611-5p	100	12	0	0	7385	7396	9	20	7.3	24.3		HN	Lentogenic					BlastN-short-E100	FJ430159	gga-miR-6570-3p	100	11	0	0	11976	11986	1	11	29	22.3	vSM	L	Velogenic
Identity_E100	JF795531	gga-miR-6611-5p	100	11	0	0	7385	7395	9	19	60	22.4		HN	Lentogenic					BlastN-short-E100	FJ430160	gga-miR-6570-3p	100	11	0	0	11976	11986	1	11	29	22.3	vSM	L	Velogenic
Identity_E100	JF950510	gga-miR-6611-5p	100	11	0	0	7385	7395	9	19	60	22.4		HN	Lentogenic					BlastN-short-E100	JF950509	gga-miR-6570-3p	100	11	0	0	11976	11986	1	11	29	22.3	vSM	L	Mesogenic
Identity_E100	JX193080	gga-miR-6611-5p	100	11	0	0	7385	7395	9	19	60	22.4		HN	Lentogenic					BlastN-short-E100	KM056344	gga-miR-6570-3p	100	11	0	0	11982	11992	1	11	29	22.3	vSM	L	Velogenic
Identity_E100	JX193082	gga-miR-6611-5p	100	11	0	0	7385	7395	9	19	60	22.4		HN	Lentogenic					BlastN-short-E100	KM056345	gga-miR-6570-3p	100	11	0	0	11982	11992	1	11	29	22.3	vSM	L	Velogenic
Identity_E100	JX193083	gga-miR-6611-5p	100	11	0	0	7385	7395	9	19	60	22.4		HN	Lentogenic					BlastN-short-E100	KM056346	gga-miR-6570-3p	100	11	0	0	11982	11992	1	11	29	22.3	vSM	L	Velogenic
Identity_E100	KJ670427	gga-miR-6611-5p	100	12	0	0	7385	7396	9	20	15	24.4		HN	Lentogenic					BlastN-short-E100	KM056347	gga-miR-6570-3p	100	11	0	0	11982	11992	1	11	29	22.3	vSM	L	Velogenic
Blastn-short-E100	KJ670427	gga-miR-1798-5p	100	11	0	0	7388	7398	4	14	29	22.3		HN	Lentogenic					BlastN-short-E100	KM056348	gga-miR-6570-3p	100	11	0	0	11982	11992	1	11	29	22.3	vSM	L	Velogenic
Identity_E100	KJ670427	gga-miR-1798-5p	100	11	0	0	7388	7398	4	14	60	22.4		HN	Lentogenic					BlastN-short-E100	KM056349	gga-miR-6570-3p	100	11	0	0	11982	11992	1	11	29	22.3	vSM	L	Velogenic
Identity_E100	AB524405	gga-miR-6590-3p	100	12	0	0	7469	7458	11	22	15	24.4		HN	Lentogenic					BlastN-short-E100	KM056356	gga-miR-1727	100	12	0	0	12027	12038	1	12	7.3	24.3	vSM	L	Velogenic
Identity_E100	AB524406	gga-miR-6590-3p	100	12	0	0	7469	7458	11	22	15	24.4		HN	Velogenic					BlastN-short-E100	KM056353	gga-miR-216c	100	11	0	0	12230	12240	2	12	29	22.3	vSM	L	Velogenic
Identity_E100	HQ008337	gga-miR-6590-3p	100	12	0	0	7469	7458	11	22	15	24.4		HN	Lentogenic					BlastN-short-E100	JF893453	gga-miR-190a-3p	100	11	0	0	12267	12277	3	13	29	22.3	vSM	L	Velogenic
Blastn-short-E100	JX193080	gga-miR-1591-3p	100	12	0	0	7471	7482	13	2	7.3	24.3	vSS	HN	Lentogenic					BlastN-short-E100	JF893453	gga-miR-7441-5p	100	11	0	0	12297	12307	1	11	29	22.3	vSM	L	Velogenic
Blastn-short-E100	JX193082	gga-miR-1591-3p	100	12	0	0	7471	7482	13	2	7.3	24.3	vSS	HN	Lentogenic					BlastN-short-E100	FJ430159	gga-miR-1622	100	11	0	0	12383	12393	2	12	29	22.3	vSM	L	Velogenic
Blastn-short-E100	JX193083	gga-miR-1591-3p	100	12	0	0	7471	7482	13	2	7.3	24.3	vSS	HN	Lentogenic					BlastN-short-E100	FJ430160	gga-miR-1622	100	11	0	0	12383	12393	2	12	29	22.3	vSM	L	Velogenic
Blastn-short-E100	KJ670427	gga-miR-1591-3p	100	12	0	0	7471	7482	13	2	7.3	24.3	vSS	HN	Lentogenic					BlastN-short-E100	JF950509	gga-miR-1622	100	11	0	0	12383	12393	2	12	29	22.3	vSM	L	Mesogenic
Identity_E100	JF795531	gga-miR-1591-3p	100	12	0	0	7482	7471	2	13	15	24.4	vSM	HN	Lentogenic					BlastN-short-E100	JX316216	gga-miR-1622	100	12	0	0	12383	12394	2	13	7.3	24.3	vSM	L	Mesogenic
Identity_E100	JF950510	gga-miR-1591-3p	100	12	0	0	7482	7471	2	13	15	24.4		HN	Lentogenic					BlastN-short-E100	KJ636208	gga-miR-1622	100	12	0	0	12383	12394	2	13	7.3	24.3	vSM	L	Velogenic
Identity_E100	JX193080	gga-miR-1591-3p	100	12	0	0	7482	7471	2	13	15	24.4		HN	Lentogenic					BlastN-short-E100	KM056351	gga-miR-1622	100	12	0	0	12383	12394	2	13	7.3	24.3	vSM	L	Velogenic
Identity_E100	JX193082	gga-miR-1591-3p	100	12	0	0	7482	7471	2	13	15	24.4	vSM	HN	Lentogenic					BlastN-short-E100	KM056354	gga-miR-1622	100	12	0	0	12383	12394	2	13	7.3	24.3	vSM	L	Velogenic
Identity_E100	JX193083	gga-miR-1591-3p	100	12	0	0	7482	7471	2	13	15	24.4		HN	Lentogenic					BlastN-short-E100	KM056355	gga-miR-1622	100	12	0	0	12383	12394	2	13	7.3	24.3	vSM	L	Velogenic
Identity_E100	KJ670427	gga-miR-1591-3p	100	12	0	0	7482	7471	2	13	15	24.4		HN	Lentogenic					BlastN-short-E100	KM056357	gga-miR-1622	100	12	0	0	12383	12394	2	13	7.3	24.3	vSM	L	Velogenic
Blastn-short-E100	KJ499462	gga-miR-1591-3p	100	11	0	0	7483	7493	13	3	29	22.3	vSS	HN	Mesogenic					BlastN-short-E100	KM056358	gga-miR-1622	100	12	0	0	12383	12394	2	13	7.3	24.3	vSM	L	Velogenic
Identity_E100	AB524405	gga-miR-1591-3p	100	11	0	0	7493	7483	3	13	60	22.4	vSM	HN	Lentogenic					BlastN-short-E100	AB853927AB854732-AB854733	gga-miR-1622	100	12	0	0	12389	12400	2	13	7.3	24.3	vSM	L	Velogenic
Identity_E100	AB524406	gga-miR-1591-3p	100	11	0	0	7493	7483	3	13	60	22.4		HN	Velogenic					BlastN-short-E100	DQ485229	gga-miR-1622	100	12	0	0	12389	12400	2	13	7.3	24.3	vSM	L	Velogenic
Identity_E100	HQ008337	gga-miR-1591-3p	100	11	0	0	7493	7483	3	13	60	22.4		HN	Lentogenic					BlastN-short-E100	DQ485230	gga-miR-1622	100	12	0	0	12389	12400	2	13	7.3	24.3	vSM	L	Velogenic
Identity_E100	KJ499462	gga-miR-1591-3p	100	11	0	0	7493	7483	3	13	60	22.4		HN	Mesogenic					BlastN-short-E100	DQ485231	gga-miR-1622	100	12	0	0	12389	12400	2	13	7.3	24.3	vSM	L	Velogenic
Blastn-short-E100	KJ499462	gga-miR-1559-5p	100	11	0	0	7494	7504	17	7	29	22.3		HN	Mesogenic					BlastN-short-E100	EF065682	gga-miR-1622	100	11	0	0	12389	12399	2	12	29	22.3	vSM	L	Velogenic
Identity_E100	KJ499462	gga-miR-1559-5p	100	11	0	0	7504	7494	7	17	60	22.4		HN	Mesogenic					BlastN-short-E100	HM117720	gga-miR-1622	100	11	0	0	12389	12399	2	12	29	22.3	vSM	L	Velogenic
Blastn-short-E100	JX193078	gga-miR-1775-5p	100	11	0	0	7515	7525	10	20	29	22.3		HN	Lentogenic					BlastN-short-E100	HQ717357	gga-miR-1622	100	12	0	0	12389	12400	2	13	7.3	24.3	vSM	L	Velogenic
Blastn-short-E100	JX193081	gga-miR-1775-5p	100	11	0	0	7515	7525	10	20	29	22.3		HN	Lentogenic					BlastN-short-E100	JF343539	gga-miR-1622	100	12	0	0	12389	12400	2	13	7.3	24.3	vSM	L	Velogenic
Identity_E100	HM125898	gga-miR-1775-5p	100	11	0	0	7515	7525	10	20	60	22.4		HN	Lentogenic					BlastN-short-E100	JN682210	gga-miR-1622	100	12	0	0	12389	12400	2	13	7.3	24.3	vSM	L	Velogenic
Identity_E100	JX193077	gga-miR-1775-5p	100	11	0	0	7515	7525	10	20	60	22.4		HN	Lentogenic					BlastN-short-E100	JX012096	gga-miR-1622	100	11	0	0	12389	12399	2	12	29	22.3	vSM	L	Velogenic
Identity_E100	JX193078	gga-miR-1775-5p	100	11	0	0	7515	7525	10	20	60	22.4		HN	Lentogenic					BlastN-short-E100	JX193074	gga-miR-1622	100	12	0	0	12389	12400	2	13	7.3	24.3	vSM	L	Velogenic
Identity_E100	JX193081	gga-miR-1775-5p	100	11	0	0	7515	7525	10	20	60	22.4		HN	Lentogenic					BlastN-short-E100	JX193075	gga-miR-1622	100	12	0	0	12389	12400	2	13	7.3	24.3	vSM	L	Velogenic
Blastn-short-E100	JX193079	gga-miR-214b-5p	100	11	0	0	7516	7526	22	12	29	22.3		HN	Lentogenic					BlastN-short-E100	JX193076	gga-miR-1622	100	12	0	0	12389	12400	2	13	7.3	24.3	vSM	L	Velogenic
Blastn-short-E100	JX193079	gga-miR-6566-3p	100	11	0	0	7519	7529	1	11	29	22.3	vSM	HN	Lentogenic					BlastN-short-E100	KC920893	gga-miR-1622	100	11	0	0	12389	12399	2	12	29	22.3	vSM	L	Velogenic
Identity_E100	JX193079	gga-miR-6566-3p	100	11	0	0	7519	7529	1	11	60	22.4		HN	Lentogenic					BlastN-short-E100	KJ577136	gga-miR-1622	100	11	0	0	12389	12399	2	12	29	22.3	vSM	L	Velogenic
Identity_E100	JX193079	gga-miR-214b-5p	100	11	0	0	7526	7516	12	22	60	22.4		HN	Lentogenic					BlastN-short-E100	KJ600785	gga-miR-1622	100	12	0	0	12389	12400	2	13	7.3	24.3	vSM	L	Velogenic
Identity_E100	AB524405	gga-miR-6569-5p	100	11	0	0	7537	7527	3	13	60	22.4	vSM	HN	Lentogenic					BlastN-short-E100	KJ600786	gga-miR-1622	100	12	0	0	12389	12400	2	13	7.3	24.3	vSM	L	Velogenic
Identity_E100	AB524406	gga-miR-6569-5p	100	11	0	0	7537	7527	3	13	60	22.4	vSM	HN	Velogenic					BlastN-short-E100	OL518991	gga-miR-1622	100	12	0	0	12389	12400	2	13	7.3	24.3	vSM	L	Velogenic
Identity_E100	HQ008337	gga-miR-6569-5p	100	11	0	0	7537	7527	3	13	60	22.4	vSM	HN	Lentogenic					BlastN-short-E100	OL518992	gga-miR-1622	100	12	0	0	12389	12400	2	13	7.3	24.3	vSM	L	Velogenic
Blastn-short-E100	KJ499462	gga-miR-16-1-3p	100	15	0	0	7579	7593	1	15	0.12	30.2	vSM	HN	Mesogenic					BlastN-short-E100	EF065682	gga-miR-1731-3p	100	12	0	0	12453	12464	1	12	7.3	24.3	vSM	L	Velogenic
Identity_E100	KJ499462	gga-miR-16-1-3p	100	15	0	0	7579	7593	1	15	0.24	30.4		HN	Mesogenic					BlastN-short-E100	OL518991	gga-miR-12231-5p	100	11	0	0	12454	12464	1	11	29	22.3	vSM	L	Velogenic
Blastn-short-E100	KU373026	gga-miR-1757	100	11	0	0	7582	7592	16	6	29	22.3		HN	Lentogenic	GT6c				BlastN-short-E100	OL518992	gga-miR-12231-5p	100	11	0	0	12454	12464	1	11	29	22.3	vSM	L	Velogenic
Blastn-short-E100	JX193080	gga-miR-7478-5p	100	11	0	0	7590	7600	16	6	29	22.3		HN	Lentogenic					BlastN-short-E100	KM056356	gga-miR-1718	100	11	0	0	12484	12494	1	11	29	22.3	vSM	L	Velogenic
Blastn-short-E100	JX193082	gga-miR-7478-5p	100	11	0	0	7590	7600	16	6	29	22.3		HN	Lentogenic					BlastN-short-E100	JN682210	gga-miR-6545-3p	100	11	0	0	12614	12624	3	13	29	22.3	vSM	L	Velogenic
Blastn-short-E100	JX193083	gga-miR-7478-5p	100	11	0	0	7590	7600	16	6	29	22.3		HN	Lentogenic					BlastN-short-E100	KM056344	gga-miR-6545-3p	100	11	0	0	12614	12624	3	13	29	22.3	vSM	L	Velogenic
Identity_E100	KU373026	gga-miR-1757	100	11	0	0	7592	7582	6	16	60	22.4		HN	Lentogenic	GT6c				BlastN-short-E100	KM056345	gga-miR-6545-3p	100	11	0	0	12614	12624	3	13	29	22.3	vSM	L	Velogenic
Identity_E100	HM125898	gga-miR-7478-5p	100	11	0	0	7600	7590	6	16	60	22.4		HN	Lentogenic					BlastN-short-E100	KM056346	gga-miR-6545-3p	100	11	0	0	12614	12624	3	13	29	22.3	vSM	L	Velogenic
Identity_E100	JF795531	gga-miR-7478-5p	100	11	0	0	7600	7590	6	16	60	22.4		HN	Lentogenic					BlastN-short-E100	KM056347	gga-miR-6545-3p	100	11	0	0	12614	12624	3	13	29	22.3	vSM	L	Velogenic
Identity_E100	JF950510	gga-miR-7478-5p	100	11	0	0	7600	7590	6	16	60	22.4		HN	Lentogenic					BlastN-short-E100	KM056348	gga-miR-6545-3p	100	11	0	0	12614	12624	3	13	29	22.3	vSM	L	Velogenic
Identity_E100	JX193080	gga-miR-7478-5p	100	11	0	0	7600	7590	6	16	60	22.4		HN	Lentogenic					BlastN-short-E100	KM056349	gga-miR-6545-3p	100	11	0	0	12614	12624	3	13	29	22.3	vSM	L	Velogenic
Identity_E100	JX193082	gga-miR-7478-5p	100	11	0	0	7600	7590	6	16	60	22.4		HN	Lentogenic					BlastN-short-E100	KM056350	gga-miR-6545-3p	100	11	0	0	12614	12624	3	13	29	22.3	vSM	L	Velogenic
Identity_E100	JX193083	gga-miR-7478-5p	100	11	0	0	7600	7590	6	16	60	22.4		HN	Lentogenic					BlastN-short-E100	KM056352	gga-miR-6545-3p	100	11	0	0	12614	12624	3	13	29	22.3	vSM	L	Velogenic
Identity_E100	HM125898	gga-miR-6578-5p	100	12	0	0	7615	7626	8	19	15	24.4		HN	Lentogenic					BlastN-short-E100	JF893453	gga-miR-12278-3p	100	11	0	0	12971	12981	1	11	29	22.3	vSM	L	Velogenic
Blastn-short-E100	KJ499462	gga-miR-7455-5p	100	11	0	0	7618	7628	7	17	29	22.3		HN	Mesogenic					BlastN-short-E100	AB853927AB854732-AB854733	gga-miR-12208-3p	100	12	0	0	13164	13175	2	13	7.3	24.3	vSM	L	Velogenic
Identity_E100	KJ499462	gga-miR-7455-5p	100	11	0	0	7618	7628	7	17	60	22.4		HN	Mesogenic					BlastN-short-E100	AF431744	gga-miR-12208-3p	100	12	0	0	13164	13175	2	13	7.3	24.3	vSM	L	Velogenic
Blastn-short-E100	KU373026	gga-miR-6578-5p	100	12	0	0	7621	7632	8	19	7.3	24.3		HN	Lentogenic	GT6c				BlastN-short-E100	DQ485229	gga-miR-12208-3p	100	12	0	0	13164	13175	2	13	7.3	24.3	vSM	L	Velogenic
Identity_E100	KU373026	gga-miR-6578-5p	100	12	0	0	7621	7632	8	19	15	24.4		HN	Lentogenic	GT6c				BlastN-short-E100	DQ485230	gga-miR-12208-3p	100	12	0	0	13164	13175	2	13	7.3	24.3	vSM	L	Velogenic
Blastn-short-E100	KU373026	gga-miR-7453-5p	100	11	0	0	7625	7635	16	6	29	22.3		HN	Lentogenic	GT6c				BlastN-short-E100	DQ485231	gga-miR-12208-3p	100	12	0	0	13164	13175	2	13	7.3	24.3	vSM	L	Velogenic
Identity_E100	HM125898	gga-miR-7453-5p	100	11	0	0	7629	7619	6	16	60	22.4		HN	Lentogenic					BlastN-short-E100	HM117720	gga-miR-12208-3p	100	12	0	0	13164	13175	2	13	7.3	24.3	vSM	L	Velogenic
Identity_E100	KU373026	gga-miR-7453-5p	100	11	0	0	7635	7625	6	16	60	22.4		HN	Lentogenic	GT6c				BlastN-short-E100	HQ717357	gga-miR-12208-3p	100	12	0	0	13164	13175	2	13	7.3	24.3	vSM	L	Velogenic
Blastn-short-E100	JX193081	gga-miR-6552-3p	100	11	0	0	7641	7651	13	3	29	22.3	vSS	HN	Lentogenic					BlastN-short-E100	JF343539	gga-miR-12208-3p	100	12	0	0	13164	13175	2	13	7.3	24.3	vSM	L	Velogenic
Identity_E100	JX193081	gga-miR-6552-3p	100	11	0	0	7651	7641	3	13	60	22.4	vSM	HN	Lentogenic					BlastN-short-E100	JX012096	gga-miR-12208-3p	100	12	0	0	13164	13175	2	13	7.3	24.3	vSM	L	Velogenic
Blastn-short-E100	JX193078	gga-miR-1662	100	11	0	0	7663	7673	7	17	29	22.3		HN	Lentogenic					BlastN-short-E100	JX193075	gga-miR-12208-3p	100	12	0	0	13164	13175	2	13	7.3	24.3	vSM	L	Velogenic
Blastn-short-E100	JX193079	gga-miR-1662	100	11	0	0	7663	7673	7	17	29	22.3		HN	Lentogenic					BlastN-short-E100	JX193076	gga-miR-12208-3p	100	12	0	0	13164	13175	2	13	7.3	24.3	vSM	L	Velogenic
Blastn-short-E100	JX193080	gga-miR-1662	100	11	0	0	7663	7673	7	17	29	22.3		HN	Lentogenic					BlastN-short-E100	JX532092	gga-miR-12208-3p	100	12	0	0	13164	13175	2	13	7.3	24.3	vSM	L	Velogenic
Blastn-short-E100	JX193081	gga-miR-1662	100	11	0	0	7663	7673	7	17	29	22.3		HN	Lentogenic					BlastN-short-E100	JX854452	gga-miR-12208-3p	100	12	0	0	13164	13175	2	13	7.3	24.3	vSM	L	Velogenic
Blastn-short-E100	JX193082	gga-miR-1662	100	11	0	0	7663	7673	7	17	29	22.3		HN	Lentogenic					BlastN-short-E100	KJ577136	gga-miR-12208-3p	100	12	0	0	13164	13175	2	13	7.3	24.3	vSM	L	Velogenic
Blastn-short-E100	JX193083	gga-miR-1662	100	11	0	0	7663	7673	7	17	29	22.3		HN	Lentogenic					BlastN-short-E100	KJ600785	gga-miR-12208-3p	100	12	0	0	13164	13175	2	13	7.3	24.3	vSM	L	Velogenic
Blastn-short-E100	KJ670427	gga-miR-1662	100	11	0	0	7663	7673	7	17	29	22.3		HN	Lentogenic					BlastN-short-E100	KJ600786	gga-miR-12208-3p	100	12	0	0	13164	13175	2	13	7.3	24.3	vSM	L	Velogenic
Identity_E100	HM125898	gga-miR-1662	100	11	0	0	7663	7673	7	17	60	22.4		HN	Lentogenic					BlastN-short-E100	KX268688	gga-miR-12208-3p	100	12	0	0	13164	13175	2	13	7.3	24.3	vSM	L	Velogenic
Identity_E100	JF795531	gga-miR-1662	100	11	0	0	7663	7673	7	17	60	22.4		HN	Lentogenic					BlastN-short-E100	KX268689	gga-miR-12208-3p	100	12	0	0	13164	13175	2	13	7.3	24.3	vSM	L	Velogenic
Identity_E100	JF950510	gga-miR-1662	100	11	0	0	7663	7673	7	17	60	22.4		HN	Lentogenic					BlastN-short-E100	MN547982	gga-miR-12208-3p	100	12	0	0	13164	13175	2	13	7.3	24.3	vSM	L	Velogenic
Identity_E100	JX193077	gga-miR-1662	100	11	0	0	7663	7673	7	17	60	22.4		HN	Lentogenic					BlastN-short-E100	MN547983	gga-miR-12208-3p	100	12	0	0	13164	13175	2	13	7.3	24.3	vSM	L	Velogenic
Identity_E100	JX193078	gga-miR-1662	100	11	0	0	7663	7673	7	17	60	22.4		HN	Lentogenic					BlastN-short-E100	MN547984	gga-miR-12208-3p	100	12	0	0	13164	13175	2	13	7.3	24.3	vSM	L	Velogenic
Identity_E100	JX193079	gga-miR-1662	100	11	0	0	7663	7673	7	17	60	22.4		HN	Lentogenic					BlastN-short-E100	MN547985	gga-miR-12208-3p	100	12	0	0	13164	13175	2	13	7.3	24.3	vSM	L	Velogenic
Identity_E100	JX193080	gga-miR-1662	100	11	0	0	7663	7673	7	17	60	22.4		HN	Lentogenic					BlastN-short-E100	MN547986	gga-miR-12208-3p	100	12	0	0	13164	13175	2	13	7.3	24.3	vSM	L	Velogenic
Identity_E100	JX193081	gga-miR-1662	100	11	0	0	7663	7673	7	17	60	22.4		HN	Lentogenic					BlastN-short-E100	MN547987	gga-miR-12208-3p	100	12	0	0	13164	13175	2	13	7.3	24.3	vSM	L	Velogenic
Identity_E100	JX193082	gga-miR-1662	100	11	0	0	7663	7673	7	17	60	22.4		HN	Lentogenic					BlastN-short-E100	MN547988	gga-miR-12208-3p	100	12	0	0	13164	13175	2	13	7.3	24.3	vSM	L	Velogenic
Identity_E100	JX193083	gga-miR-1662	100	11	0	0	7663	7673	7	17	60	22.4		HN	Lentogenic					BlastN-short-E100	MN547989	gga-miR-12208-3p	100	12	0	0	13164	13175	2	13	7.3	24.3	vSM	L	Velogenic
Identity_E100	KJ670427	gga-miR-1662	100	11	0	0	7663	7673	7	17	60	22.4		HN	Lentogenic					BlastN-short-E100	MN547990	gga-miR-12208-3p	100	12	0	0	13164	13175	2	13	7.3	24.3	vSM	L	Velogenic
Identity_E100	AB524405	gga-miR-6643-5p	100	11	0	0	7696	7686	8	18	60	22.4		HN	Lentogenic					BlastN-short-E100	MN547991	gga-miR-12208-3p	100	12	0	0	13164	13175	2	13	7.3	24.3	vSM	L	Velogenic
Identity_E100	AB524406	gga-miR-6643-5p	100	11	0	0	7696	7686	8	18	60	22.4		HN	Velogenic					BlastN-short-E100	MN547992	gga-miR-12208-3p	100	12	0	0	13164	13175	2	13	7.3	24.3	vSM	L	Velogenic
Identity_E100	HQ008337	gga-miR-6643-5p	100	11	0	0	7696	7686	8	18	60	22.4		HN	Lentogenic					BlastN-short-E100	JX532092	gga-miR-222b-5p	93.75	16	1	0	13229	13244	1	16	7.3	24.3	vSM	L	Velogenic
Blastn-short-E100	JX193078	gga-miR-181a-5p	100	11	0	0	7738	7748	2	12	29	22.3	vSM	HN	Lentogenic					BlastN-short-E100	KM056344	gga-miR-153-3p	100	11	0	0	13314	13324	3	13	29	22.3	vSM	L	Velogenic
Blastn-short-E100	JX193081	gga-miR-181a-5p	100	11	0	0	7738	7748	2	12	29	22.3	vSM	HN	Lentogenic					BlastN-short-E100	KM056345	gga-miR-153-3p	100	11	0	0	13314	13324	3	13	29	22.3	vSM	L	Velogenic
Blastn-short-E100	JX193083	gga-miR-181a-5p	100	11	0	0	7738	7748	2	12	29	22.3	vSM	HN	Lentogenic					BlastN-short-E100	KM056346	gga-miR-153-3p	100	11	0	0	13314	13324	3	13	29	22.3	vSM	L	Velogenic
Identity_E100	JX193077	gga-miR-181a-5p	100	11	0	0	7738	7748	2	12	60	22.4	vSM	HN	Lentogenic					BlastN-short-E100	KM056347	gga-miR-153-3p	100	11	0	0	13314	13324	3	13	29	22.3	vSM	L	Velogenic
Identity_E100	JX193078	gga-miR-181a-5p	100	11	0	0	7738	7748	2	12	60	22.4		HN	Lentogenic					BlastN-short-E100	KM056348	gga-miR-153-3p	100	11	0	0	13314	13324	3	13	29	22.3	vSM	L	Velogenic
Identity_E100	JX193081	gga-miR-181a-5p	100	11	0	0	7738	7748	2	12	60	22.4		HN	Lentogenic					BlastN-short-E100	KM056349	gga-miR-153-3p	100	11	0	0	13314	13324	3	13	29	22.3	vSM	L	Velogenic
Identity_E100	JX193083	gga-miR-181a-5p	100	11	0	0	7738	7748	2	12	60	22.4		HN	Lentogenic					BlastN-short-E100	AB853928AB854730-AB854731	gga-miR-6596-5p	100	11	0	0	13579	13589	1	11	29	22.3	vSM	L	Velogenic
Blastn-short-E100	KU373026	gga-miR-1681	100	11	0	0	7787	7797	22	12	29	22.3		HN	Lentogenic	GT6c				BlastN-short-E100	KM056353	gga-miR-3539	100	11	0	0	13583	13593	2	12	29	22.3	vSM	L	Velogenic
Identity_E100	KU373026	gga-miR-1681	100	11	0	0	7797	7787	12	22	60	22.4		HN	Lentogenic	GT6c				BlastN-short-E100	KM056354	gga-miR-1700	100	13	0	0	13611	13623	3	15	1.9	26.3	vSM	L	Velogenic
Blastn-short-E100	KJ670427	gga-miR-205a	100	11	0	0	7809	7819	11	21	29	22.3		HN	Lentogenic					BlastN-short-E100	KM056357	gga-miR-1700	100	13	0	0	13611	13623	3	15	1.9	26.3	vSM	L	Velogenic
Identity_E100	KJ670427	gga-miR-205a	100	11	0	0	7809	7819	11	21	60	22.4		HN	Lentogenic					BlastN-short-E100	KM056358	gga-miR-1700	100	13	0	0	13611	13623	3	15	1.9	26.3	vSM	L	Velogenic
Blastn-short-E100	JX193079	gga-miR-7474-3p	100	11	0	0	7848	7858	14	4	29	22.3		HN	Lentogenic					BlastN-short-E100	HQ717357	gga-miR-1700	100	13	0	0	13617	13629	3	15	1.9	26.3	vSM	L	Velogenic
Blastn-short-E100	KJ670427	gga-miR-7474-3p	100	11	0	0	7848	7858	14	4	29	22.3		HN	Lentogenic					BlastN-short-E100	JX193075	gga-miR-1700	100	13	0	0	13617	13629	3	15	1.9	26.3	vSM	L	Velogenic
Identity_E100	JX193079	gga-miR-7474-3p	100	11	0	0	7858	7848	4	14	60	22.4		HN	Lentogenic					BlastN-short-E100	JX193076	gga-miR-1700	100	13	0	0	13617	13629	3	15	1.9	26.3	vSM	L	Velogenic
Identity_E100	KJ670427	gga-miR-7474-3p	100	11	0	0	7858	7848	4	14	60	22.4		HN	Lentogenic					BlastN-short-E100	KM056344	gga-miR-1648-3p	93.333	15	1	0	13720	13734	3	17	29	22.3	vSM	L	Velogenic
Identity_E100	JX193077	gga-miR-1792	100	11	0	0	7929	7919	13	23	60	22.4		HN	Lentogenic					BlastN-short-E100	KM056345	gga-miR-1648-3p	100	11	0	0	13724	13734	2	12	29	22.3	vSM	L	Velogenic
Blastn-short-E100	KJ499462	gga-miR-1664-5p	100	12	0	0	8030	8041	3	14	7.3	24.3	vSM	HN	Mesogenic					BlastN-short-E100	KM056346	gga-miR-1648-3p	100	11	0	0	13724	13734	2	12	29	22.3	vSM	L	Velogenic
Identity_E100	KJ499462	gga-miR-1664-5p	100	12	0	0	8030	8041	3	14	15	24.4	vSM	HN	Mesogenic					BlastN-short-E100	KM056347	gga-miR-1648-3p	100	11	0	0	13724	13734	2	12	29	22.3	vSM	L	Velogenic
Blastn-short-E100	KJ670427	gga-miR-1701	100	11	0	0	8138	8148	3	13	29	22.3	vSM	Intergenic	Lentogenic					BlastN-short-E100	KM056348	gga-miR-1648-3p	100	11	0	0	13724	13734	2	12	29	22.3	vSM	L	Velogenic
Identity_E100	KJ670427	gga-miR-1701	100	11	0	0	8138	8148	3	13	60	22.4	vSM	Intergenic	Lentogenic					BlastN-short-E100	KM056349	gga-miR-1648-3p	100	11	0	0	13724	13734	2	12	29	22.3	vSM	L	Velogenic
Blastn-short-E100	JX193078	gga-miR-6608-3p	100	11	0	0	8155	8165	5	15	29	22.3		Intergenic	Lentogenic					BlastN-short-E100	KM056350	gga-miR-1648-3p	100	11	0	0	13724	13734	2	12	29	22.3	vSM	L	Velogenic
Blastn-short-E100	JX193081	gga-miR-6608-3p	100	11	0	0	8155	8165	5	15	29	22.3		Intergenic	Lentogenic					BlastN-short-E100	KM056352	gga-miR-1648-3p	100	11	0	0	13724	13734	2	12	29	22.3	vSM	L	Velogenic
Blastn-short-E100	JX193083	gga-miR-6608-3p	100	11	0	0	8155	8165	5	15	29	22.3		Intergenic	Lentogenic					BlastN-short-E100	DQ485230	gga-miR-1627-5p	100	12	0	0	13883	13894	1	12	7.3	24.3	vSM	L	Velogenic
Identity_E100	HM125898	gga-miR-6608-3p	100	11	0	0	8155	8165	5	15	60	22.4		Intergenic	Lentogenic					BlastN-short-E100	JF343539	gga-miR-1627-5p	100	12	0	0	13883	13894	1	12	7.3	24.3	vSM	L	Velogenic
Identity_E100	JX193077	gga-miR-6608-3p	100	11	0	0	8155	8165	5	15	60	22.4		Intergenic	Lentogenic					BlastN-short-E100	KM056356	gga-miR-6684-5p	100	11	0	0	14009	14019	2	12	29	22.3	vSM	L	Velogenic
Identity_E100	JX193078	gga-miR-6608-3p	100	11	0	0	8155	8165	5	15	60	22.4		Intergenic	Lentogenic					BlastN-short-E100	AB605247	gga-miR-6705-5p	100	11	0	0	14127	14137	3	13	29	22.3	vSM	L	Velogenic
Identity_E100	JX193081	gga-miR-6608-3p	100	11	0	0	8155	8165	5	15	60	22.4		Intergenic	Lentogenic					BlastN-short-E100	AB853927AB854732-AB854733	gga-miR-6705-5p	100	11	0	0	14147	14157	3	13	29	22.3	vSM	L	Velogenic
Identity_E100	JX193083	gga-miR-6608-3p	100	11	0	0	8155	8165	5	15	60	22.4		Intergenic	Lentogenic					BlastN-short-E100	AF431744	gga-miR-6705-5p	100	11	0	0	14147	14157	3	13	29	22.3	vSM	L	Velogenic
Blastn-short-E100	KU373026	gga-miR-6583-5p	100	12	0	0	8171	8182	7	18	7.3	24.3		Intergenic	Lentogenic	GT6c				BlastN-short-E100	DQ485230	gga-miR-6705-5p	100	11	0	0	14147	14157	3	13	29	22.3	vSM	L	Velogenic
Identity_E100	KU373026	gga-miR-6583-5p	100	12	0	0	8171	8182	7	18	15	24.4		Intergenic	Lentogenic	GT6c				BlastN-short-E100	DQ485231	gga-miR-6705-5p	100	11	0	0	14147	14157	3	13	29	22.3	vSM	L	Velogenic
Blastn-short-E100	JX193078	gga-miR-1667-5p	100	11	0	0	8177	8187	18	8	29	22.3		Intergenic	Lentogenic					BlastN-short-E100	HQ717357	gga-miR-6705-5p	100	11	0	0	14147	14157	3	13	29	22.3	vSM	L	Velogenic
Blastn-short-E100	JX193079	gga-miR-1667-5p	100	11	0	0	8177	8187	18	8	29	22.3		Intergenic	Lentogenic					BlastN-short-E100	JF343539	gga-miR-6705-5p	100	11	0	0	14147	14157	3	13	29	22.3	vSM	L	Velogenic
Blastn-short-E100	JX193080	gga-miR-1667-5p	100	11	0	0	8177	8187	18	8	29	22.3		Intergenic	Lentogenic					BlastN-short-E100	JN682210	gga-miR-6705-5p	100	11	0	0	14147	14157	3	13	29	22.3	vSM	L	Velogenic
Blastn-short-E100	JX193081	gga-miR-1667-5p	100	11	0	0	8177	8187	18	8	29	22.3		Intergenic	Lentogenic					BlastN-short-E100	JX193074	gga-miR-6705-5p	100	11	0	0	14147	14157	3	13	29	22.3	vSM	L	Velogenic
Blastn-short-E100	JX193082	gga-miR-1667-5p	100	11	0	0	8177	8187	18	8	29	22.3		Intergenic	Lentogenic					BlastN-short-E100	JX193075	gga-miR-6705-5p	100	11	0	0	14147	14157	3	13	29	22.3	vSM	L	Velogenic
Blastn-short-E100	JX193083	gga-miR-1667-5p	100	11	0	0	8177	8187	18	8	29	22.3		Intergenic	Lentogenic					BlastN-short-E100	JX193076	gga-miR-6705-5p	100	11	0	0	14147	14157	3	13	29	22.3	vSM	L	Velogenic
Identity_E100	AB524405	gga-miR-1709	100	11	0	0	8179	8189	1	11	60	22.4		Intergenic	Lentogenic					BlastN-short-E100	JX532092	gga-miR-6705-5p	100	11	0	0	14147	14157	3	13	29	22.3	vSM	L	Velogenic
Identity_E100	AB524405	gga-miR-6670-5p	100	11	0	0	8179	8189	2	12	60	22.4		Intergenic	Lentogenic					BlastN-short-E100	JX854452	gga-miR-6705-5p	100	11	0	0	14147	14157	3	13	29	22.3	vSM	L	Velogenic
Identity_E100	AB524406	gga-miR-1709	100	11	0	0	8179	8189	1	11	60	22.4		Intergenic	Velogenic					BlastN-short-E100	KJ600785	gga-miR-6705-5p	100	11	0	0	14147	14157	3	13	29	22.3	vSM	L	Velogenic
Identity_E100	AB524406	gga-miR-6670-5p	100	11	0	0	8179	8189	2	12	60	22.4	vSM	Intergenic	Velogenic					BlastN-short-E100	KJ600786	gga-miR-6705-5p	100	11	0	0	14147	14157	3	13	29	22.3	vSM	L	Velogenic
Blastn-short-E100	KJ670427	gga-miR-1740-5p	100	11	0	0	8187	8197	20	10	29	22.3		Intergenic	Lentogenic					BlastN-short-E100	KM056350	gga-miR-6705-5p	100	11	0	0	14147	14157	3	13	29	22.3	vSM	L	Velogenic
Identity_E100	JX193077	gga-miR-1667-5p	100	11	0	0	8187	8177	8	18	60	22.4		Intergenic	Lentogenic					BlastN-short-E100	KM056352	gga-miR-6705-5p	100	11	0	0	14147	14157	3	13	29	22.3	vSM	L	Velogenic
Identity_E100	JX193078	gga-miR-1667-5p	100	11	0	0	8187	8177	8	18	60	22.4		Intergenic	Lentogenic					BlastN-short-E100	KX268688	gga-miR-6705-5p	100	11	0	0	14147	14157	3	13	29	22.3	vSM	L	Velogenic
Identity_E100	JX193079	gga-miR-1667-5p	100	11	0	0	8187	8177	8	18	60	22.4		Intergenic	Lentogenic					BlastN-short-E100	KX268689	gga-miR-6705-5p	100	11	0	0	14147	14157	3	13	29	22.3	vSM	L	Velogenic
Identity_E100	JX193080	gga-miR-1667-5p	100	11	0	0	8187	8177	8	18	60	22.4		Intergenic	Lentogenic					BlastN-short-E100	MN547982	gga-miR-6705-5p	100	11	0	0	14147	14157	3	13	29	22.3	vSM	L	Velogenic
Identity_E100	JX193081	gga-miR-1667-5p	100	11	0	0	8187	8177	8	18	60	22.4		Intergenic	Lentogenic					BlastN-short-E100	MN547983	gga-miR-6705-5p	100	11	0	0	14147	14157	3	13	29	22.3	vSM	L	Velogenic
Identity_E100	JX193082	gga-miR-1667-5p	100	11	0	0	8187	8177	8	18	60	22.4		Intergenic	Lentogenic					BlastN-short-E100	MN547984	gga-miR-6705-5p	100	11	0	0	14147	14157	3	13	29	22.3	vSM	L	Velogenic
Identity_E100	JX193083	gga-miR-1667-5p	100	11	0	0	8187	8177	8	18	60	22.4		Intergenic	Lentogenic					BlastN-short-E100	MN547985	gga-miR-6705-5p	100	11	0	0	14147	14157	3	13	29	22.3	vSM	L	Velogenic
Identity_E100	KJ670427	gga-miR-1740-5p	100	11	0	0	8197	8187	10	20	60	22.4		Intergenic	Lentogenic					BlastN-short-E100	MN547986	gga-miR-6705-5p	100	11	0	0	14147	14157	3	13	29	22.3	vSM	L	Velogenic
Blastn-short-E100	KJ499462	gga-miR-1570	100	11	0	0	8204	8214	17	7	29	22.3		Intergenic	Mesogenic					BlastN-short-E100	MN547987	gga-miR-6705-5p	100	11	0	0	14147	14157	3	13	29	22.3	vSM	L	Velogenic
Identity_E100	KJ499462	gga-miR-1570	100	11	0	0	8214	8204	7	17	60	22.4		Intergenic	Mesogenic					BlastN-short-E100	MN547988	gga-miR-6705-5p	100	11	0	0	14147	14157	3	13	29	22.3	vSM	L	Velogenic
Identity_E100	HM125898	gga-miR-146c-3p	100	11	0	0	8224	8214	8	18	60	22.4		Intergenic	Lentogenic					BlastN-short-E100	MN547989	gga-miR-6705-5p	100	11	0	0	14147	14157	3	13	29	22.3	vSM	L	Velogenic
Identity_E100	HQ008337	gga-let-7c-3p	100	11	0	0	8251	8241	10	20	60	22.4		Intergenic	Lentogenic					BlastN-short-E100	MN547990	gga-miR-6705-5p	100	11	0	0	14147	14157	3	13	29	22.3	vSM	L	Velogenic
Blastn-short-E100	KJ499462	gga-miR-130c-5p	100	11	0	0	8294	8304	7	17	29	22.3		Intergenic	Mesogenic					BlastN-short-E100	MN547991	gga-miR-6705-5p	100	11	0	0	14147	14157	3	13	29	22.3	vSM	L	Velogenic
Identity_E100	AB524405	gga-miR-130c-5p	100	11	0	0	8294	8304	7	17	60	22.4		Intergenic	Lentogenic					BlastN-short-E100	MN547992	gga-miR-6705-5p	100	11	0	0	14147	14157	3	13	29	22.3	vSM	L	Velogenic
Identity_E100	AB524406	gga-miR-130c-5p	100	11	0	0	8294	8304	7	17	60	22.4		Intergenic	Velogenic					BlastN-short-E100	AB853927AB854732-AB854733	gga-miR-7466-3p	100	12	0	0	14227	14238	3	14	7.3	24.3	vSM	L	Velogenic
Identity_E100	HQ008337	gga-miR-130c-5p	100	11	0	0	8294	8304	7	17	60	22.4		Intergenic	Lentogenic					BlastN-short-E100	KM056354	gga-miR-6706-5p	93.333	15	1	0	14230	14244	1	15	29	22.3	vSM	L	Velogenic
Identity_E100	KJ499462	gga-miR-130c-5p	100	11	0	0	8294	8304	7	17	60	22.4		Intergenic	Mesogenic					BlastN-short-E100	KM056357	gga-miR-6706-5p	93.333	15	1	0	14230	14244	1	15	29	22.3	vSM	L	Velogenic
Identity_E100	KJ499462	gga-miR-2985-3p	100	11	0	0	8303	8313	6	16	60	22.4		Intergenic	Mesogenic					BlastN-short-E100	OL518991	gga-miR-6706-5p	93.333	15	1	0	14236	14250	1	15	29	22.3	vSM	L	Velogenic
Blastn-short-E100	KJ499462	gga-miR-1699	100	12	0	0	8389	8400	7	18	7.3	24.3		L	Mesogenic					BlastN-short-E100	OL518992	gga-miR-6706-5p	93.333	15	1	0	14236	14250	1	15	29	22.3	vSM	L	Velogenic
Identity_E100	AB524405	gga-miR-1699	100	12	0	0	8389	8400	7	18	15	24.4		L	Lentogenic					BlastN-short-E100	KX268688	gga-miR-153-5p	100	12	0	0	14258	14269	3	14	7.3	24.3	vSM	L	Velogenic
Identity_E100	AB524406	gga-miR-1699	100	12	0	0	8389	8400	7	18	15	24.4		L	Velogenic					BlastN-short-E100	KX268689	gga-miR-153-5p	100	12	0	0	14258	14269	3	14	7.3	24.3	vSM	L	Velogenic
Identity_E100	HQ008337	gga-miR-1699	100	12	0	0	8389	8400	7	18	15	24.4		L	Lentogenic					BlastN-short-E100	JX012096	gga-miR-6684-5p	100	11	0	0	14467	14477	3	13	29	22.3	vSM	L	Velogenic
Identity_E100	KJ499462	gga-miR-1699	100	12	0	0	8389	8400	7	18	15	24.4		L	Mesogenic					BlastN-short-E100	OL518991	gga-miR-6684-5p	100	11	0	0	14467	14477	3	13	29	22.3	vSM	L	Velogenic
Blastn-short-E100	KU373026	gga-miR-6599-5p	100	11	0	0	8393	8403	7	17	29	22.3		L	Lentogenic	GT6c				BlastN-short-E100	OL518992	gga-miR-6684-5p	100	11	0	0	14467	14477	3	13	29	22.3	vSM	L	Velogenic
Identity_E100	KU373026	gga-miR-6599-5p	100	11	0	0	8393	8403	7	17	60	22.4		L	Lentogenic	GT6c				BlastN-short-E100	DQ485230	gga-let-7f-3p	100	11	0	0	14653	14663	3	13	29	22.3	vSM	L	Velogenic
Blastn-short-E100	JX193078	gga-let-7i	100	13	0	0	8457	8469	19	7	1.9	26.3		L	Lentogenic					BlastN-short-E100	JF343539	gga-let-7f-3p	100	11	0	0	14653	14663	3	13	29	22.3	vSM	L	Velogenic
Blastn-short-E100	JX193079	gga-let-7i	100	13	0	0	8457	8469	19	7	1.9	26.3		L	Lentogenic					BlastN-short-E100	FJ430159	gga-miR-18a-3p	100	11	0	0	14839	14849	2	12	29	22.3	vSM	L	Velogenic
Blastn-short-E100	JX193080	gga-let-7i	100	13	0	0	8457	8469	19	7	1.9	26.3		L	Lentogenic					BlastN-short-E100	FJ430160	gga-miR-18a-3p	100	11	0	0	14839	14849	2	12	29	22.3	vSM	L	Velogenic
Blastn-short-E100	JX193081	gga-miR-1638	100	12	0	0	8457	8468	12	1	7.3	24.3	vSS	L	Lentogenic					BlastN-short-E100	JF950509	gga-miR-18a-3p	100	11	0	0	14839	14849	2	12	29	22.3	vSM	L	Mesogenic
Blastn-short-E100	JX193082	gga-let-7i	100	13	0	0	8457	8469	19	7	1.9	26.3		L	Lentogenic					BlastN-short-E100	KM056351	gga-miR-18a-3p	100	11	0	0	14839	14849	2	12	29	22.3	vSM	L	Velogenic
Blastn-short-E100	JX193083	gga-let-7i	100	13	0	0	8457	8469	19	7	1.9	26.3		L	Lentogenic					BlastN-short-E100	KM056354	gga-miR-18b-3p	100	11	0	0	14839	14849	3	13	29	22.3	vSM	L	Velogenic
Blastn-short-E100	KJ670427	gga-let-7i	100	13	0	0	8457	8469	19	7	1.9	26.3		L	Lentogenic					BlastN-short-E100	KM056355	gga-miR-18b-3p	100	11	0	0	14839	14849	3	13	29	22.3	vSM	L	Velogenic
Blastn-short-E100	JX193081	gga-let-7i	100	11	0	0	8459	8469	17	7	29	22.3		L	Lentogenic					BlastN-short-E100	KM056356	gga-miR-18a-3p	100	11	0	0	14839	14849	2	12	29	22.3	vSM	L	Velogenic
Identity_E100	JX193081	gga-miR-1638	100	12	0	0	8468	8457	1	12	15	24.4		L	Lentogenic					BlastN-short-E100	KM056357	gga-miR-18b-3p	100	11	0	0	14839	14849	3	13	29	22.3	vSM	L	Velogenic
Identity_E100	HM125898	gga-let-7i	100	13	0	0	8469	8457	7	19	3.8	26.4		L	Lentogenic					BlastN-short-E100	KM056358	gga-miR-18b-3p	100	11	0	0	14839	14849	3	13	29	22.3	vSM	L	Velogenic
Identity_E100	JF795531	gga-let-7i	100	13	0	0	8469	8457	7	19	3.8	26.4		L	Lentogenic					BlastN-short-E100	KM056353	gga-miR-18a-3p	100	11	0	0	14840	14850	2	12	29	22.3	vSM	L	Velogenic
Identity_E100	JF950510	gga-let-7i	100	13	0	0	8469	8457	7	19	3.8	26.4		L	Lentogenic					BlastN-short-E100	AB853927AB854732-AB854733	gga-miR-18b-3p	100	11	0	0	14845	14855	3	13	29	22.3	vSM	L	Velogenic
Identity_E100	JX193077	gga-let-7i	100	13	0	0	8469	8457	7	19	3.8	26.4		L	Lentogenic					BlastN-short-E100	AF431744	gga-miR-18b-3p	100	11	0	0	14845	14855	3	13	29	22.3	vSM	L	Velogenic
Identity_E100	JX193078	gga-let-7i	100	13	0	0	8469	8457	7	19	3.8	26.4		L	Lentogenic					BlastN-short-E100	DQ485229	gga-miR-18b-3p	100	11	0	0	14845	14855	3	13	29	22.3	vSM	L	Velogenic
Identity_E100	JX193079	gga-let-7i	100	13	0	0	8469	8457	7	19	3.8	26.4		L	Lentogenic					BlastN-short-E100	DQ485230	gga-miR-18b-3p	100	11	0	0	14845	14855	3	13	29	22.3	vSM	L	Velogenic
Identity_E100	JX193080	gga-let-7i	100	13	0	0	8469	8457	7	19	3.8	26.4		L	Lentogenic					BlastN-short-E100	DQ485231	gga-miR-18b-3p	100	11	0	0	14845	14855	3	13	29	22.3	vSM	L	Velogenic
Identity_E100	JX193081	gga-let-7i	100	11	0	0	8469	8459	7	17	60	22.4		L	Lentogenic					BlastN-short-E100	HQ717357	gga-miR-18b-3p	100	11	0	0	14845	14855	3	13	29	22.3	vSM	L	Velogenic
Identity_E100	JX193082	gga-let-7i	100	13	0	0	8469	8457	7	19	3.8	26.4		L	Lentogenic					BlastN-short-E100	JF343539	gga-miR-18b-3p	100	11	0	0	14845	14855	3	13	29	22.3	vSM	L	Velogenic
Identity_E100	JX193083	gga-let-7i	100	13	0	0	8469	8457	7	19	3.8	26.4		L	Lentogenic					BlastN-short-E100	JX193074	gga-miR-18a-3p	100	11	0	0	14845	14855	2	12	29	22.3	vSM	L	Velogenic
Identity_E100	KJ670427	gga-let-7i	100	13	0	0	8469	8457	7	19	3.8	26.4		L	Lentogenic					BlastN-short-E100	JX193075	gga-miR-18b-3p	100	11	0	0	14845	14855	3	13	29	22.3	vSM	L	Velogenic
Blastn-short-E100	JX193078	gga-miR-6673-3p	100	11	0	0	8525	8535	13	3	29	22.3	vSS	L	Lentogenic					BlastN-short-E100	JX193076	gga-miR-18b-3p	100	11	0	0	14845	14855	3	13	29	22.3	vSM	L	Velogenic
Blastn-short-E100	JX193079	gga-miR-6673-3p	100	11	0	0	8525	8535	13	3	29	22.3	vSS	L	Lentogenic					BlastN-short-E100	JX532092	gga-miR-18a-3p	100	11	0	0	14845	14855	2	12	29	22.3	vSM	L	Velogenic
Blastn-short-E100	JX193080	gga-miR-6673-3p	100	11	0	0	8525	8535	13	3	29	22.3	vSS	L	Lentogenic					BlastN-short-E100	JX854452	gga-miR-18a-3p	100	11	0	0	14845	14855	2	12	29	22.3	vSM	L	Velogenic
Blastn-short-E100	JX193081	gga-miR-6673-3p	100	11	0	0	8525	8535	13	3	29	22.3	vSS	L	Lentogenic					BlastN-short-E100	KC920893	gga-miR-18a-3p	100	11	0	0	14845	14855	2	12	29	22.3	vSM	L	Velogenic
Blastn-short-E100	JX193082	gga-miR-6673-3p	100	11	0	0	8525	8535	13	3	29	22.3	vSS	L	Lentogenic					BlastN-short-E100	KJ600785	gga-miR-18b-3p	100	11	0	0	14845	14855	3	13	29	22.3	vSM	L	Velogenic
Blastn-short-E100	JX193083	gga-miR-6673-3p	100	11	0	0	8525	8535	13	3	29	22.3	vSS	L	Lentogenic					BlastN-short-E100	KJ600786	gga-miR-18b-3p	100	11	0	0	14845	14855	3	13	29	22.3	vSM	L	Velogenic
Blastn-short-E100	KJ670427	gga-miR-6673-3p	100	11	0	0	8525	8535	13	3	29	22.3	vSS	L	Lentogenic					BlastN-short-E100	KX268688	gga-miR-18a-3p	100	11	0	0	14845	14855	2	12	29	22.3	vSM	L	Velogenic
Identity_E100	HM125898	gga-miR-6673-3p	100	11	0	0	8535	8525	3	13	60	22.4		L	Lentogenic					BlastN-short-E100	KX268689	gga-miR-18a-3p	100	11	0	0	14845	14855	2	12	29	22.3	vSM	L	Velogenic
Identity_E100	JF795531	gga-miR-6673-3p	100	11	0	0	8535	8525	3	13	60	22.4	vSM	L	Lentogenic					BlastN-short-E100	MN547982	gga-miR-18a-3p	100	11	0	0	14845	14855	2	12	29	22.3	vSM	L	Velogenic
Identity_E100	JF950510	gga-miR-6673-3p	100	11	0	0	8535	8525	3	13	60	22.4		L	Lentogenic					BlastN-short-E100	MN547983	gga-miR-18a-3p	100	11	0	0	14845	14855	2	12	29	22.3	vSM	L	Velogenic
Identity_E100	JX193077	gga-miR-6673-3p	100	11	0	0	8535	8525	3	13	60	22.4	vSM	L	Lentogenic					BlastN-short-E100	MN547984	gga-miR-18a-3p	100	11	0	0	14845	14855	2	12	29	22.3	vSM	L	Velogenic
Identity_E100	JX193078	gga-miR-6673-3p	100	11	0	0	8535	8525	3	13	60	22.4	vSM	L	Lentogenic					BlastN-short-E100	MN547985	gga-miR-18a-3p	100	11	0	0	14845	14855	2	12	29	22.3	vSM	L	Velogenic
Identity_E100	JX193079	gga-miR-6673-3p	100	11	0	0	8535	8525	3	13	60	22.4	vSM	L	Lentogenic					BlastN-short-E100	MN547986	gga-miR-18a-3p	100	11	0	0	14845	14855	2	12	29	22.3	vSM	L	Velogenic
Identity_E100	JX193080	gga-miR-6673-3p	100	11	0	0	8535	8525	3	13	60	22.4	vSM	L	Lentogenic					BlastN-short-E100	MN547987	gga-miR-18a-3p	100	11	0	0	14845	14855	2	12	29	22.3	vSM	L	Velogenic
Identity_E100	JX193081	gga-miR-6673-3p	100	11	0	0	8535	8525	3	13	60	22.4	vSM	L	Lentogenic					BlastN-short-E100	MN547988	gga-miR-18a-3p	100	11	0	0	14845	14855	2	12	29	22.3	vSM	L	Velogenic
Identity_E100	JX193082	gga-miR-6673-3p	100	11	0	0	8535	8525	3	13	60	22.4	vSM	L	Lentogenic					BlastN-short-E100	MN547989	gga-miR-18a-3p	100	11	0	0	14845	14855	2	12	29	22.3	vSM	L	Velogenic
Identity_E100	JX193083	gga-miR-6673-3p	100	11	0	0	8535	8525	3	13	60	22.4	vSM	L	Lentogenic					BlastN-short-E100	MN547990	gga-miR-18a-3p	100	11	0	0	14845	14855	2	12	29	22.3	vSM	L	Velogenic
Identity_E100	KJ670427	gga-miR-6673-3p	100	11	0	0	8535	8525	3	13	60	22.4		L	Lentogenic					BlastN-short-E100	MN547991	gga-miR-18a-3p	100	11	0	0	14845	14855	2	12	29	22.3	vSM	L	Velogenic
Blastn-short-E100	KU373026	gga-miR-221-3p	100	12	0	0	8539	8550	17	6	7.3	24.3		L	Lentogenic	GT6c				BlastN-short-E100	MN547992	gga-miR-18a-3p	100	11	0	0	14845	14855	2	12	29	22.3	vSM	L	Velogenic
Blastn-short-E100	JX193078	gga-miR-6710-3p	100	11	0	0	8542	8552	17	7	29	22.3		L	Lentogenic					BlastN-short-E100	JF893453	gga-miR-7456-3p	100	11	0	0	14893	14903	1	11	29	22.3	vSM	L	Velogenic
Blastn-short-E100	KJ499462	gga-miR-221-3p	100	12	0	0	8545	8556	17	6	7.3	24.3		L	Mesogenic					BlastN-short-E100	HM117720	gga-miR-1668-3p	100	11	0	0	15039	15049	3	13	29	22.3	vSM	L	Velogenic
Identity_E100	KU373026	gga-miR-221-3p	100	12	0	0	8550	8539	6	17	15	24.4		L	Lentogenic	GT6c				BlastN-short-E100	KM056350	gga-miR-2131-5p	93.333	15	1	0	15130	15144	1	15	29	22.3	vSM	L	Velogenic
Identity_E100	JX193078	gga-miR-6710-3p	100	11	0	0	8552	8542	7	17	60	22.4		L	Lentogenic
Identity_E100	KJ499462	gga-miR-221-3p	100	12	0	0	8556	8545	6	17	15	24.4		L	Mesogenic
Blastn-short-E100	KU373026	gga-miR-1576	100	13	0	0	8600	8612	1	13	1.9	26.3	vSM	L	Lentogenic	GT6c
Identity_E100	KU373026	gga-miR-1576	100	13	0	0	8600	8612	1	13	3.8	26.4	vSM	L	Lentogenic	GT6c
Blastn-short-E100	KU373026	gga-miR-12268-5p	100	11	0	0	8602	8612	9	19	29	22.3		L	Lentogenic	GT6c
Identity_E100	KU373026	gga-miR-12268-5p	100	11	0	0	8602	8612	9	19	60	22.4		L	Lentogenic	GT6c
Blastn-short-E100	KJ499462	gga-miR-148b-3p	100	11	0	0	8615	8625	1	11	29	22.3	vSM	L	Mesogenic
Identity_E100	HQ008337	gga-miR-148b-3p	100	11	0	0	8615	8625	1	11	60	22.4	vSM	L	Lentogenic
Identity_E100	KJ499462	gga-miR-148b-3p	100	11	0	0	8615	8625	1	11	60	22.4	vSM	L	Mesogenic
Blastn-short-E100	JX193080	gga-miR-6640-5p	100	11	0	0	8625	8635	11	1	29	22.3	vSS	L	Lentogenic
Blastn-short-E100	JX193082	gga-miR-6640-5p	100	11	0	0	8625	8635	11	1	29	22.3	vSS	L	Lentogenic
Blastn-short-E100	JX193083	gga-miR-6640-5p	100	11	0	0	8625	8635	11	1	29	22.3	vSS	L	Lentogenic
Blastn-short-E100	KJ670427	gga-miR-6640-5p	100	11	0	0	8625	8635	11	1	29	22.3	vSS	L	Lentogenic
Blastn-short-E100	KJ499462	gga-miR-3524a	100	11	0	0	8630	8640	21	11	29	22.3		L	Mesogenic
Identity_E100	JF795531	gga-miR-6640-5p	100	11	0	0	8635	8625	1	11	60	22.4	vSM	L	Lentogenic
Identity_E100	JF950510	gga-miR-6640-5p	100	11	0	0	8635	8625	1	11	60	22.4		L	Lentogenic
Identity_E100	JX193080	gga-miR-6640-5p	100	11	0	0	8635	8625	1	11	60	22.4		L	Lentogenic
Identity_E100	JX193082	gga-miR-6640-5p	100	11	0	0	8635	8625	1	11	60	22.4		L	Lentogenic
Identity_E100	JX193083	gga-miR-6640-5p	100	11	0	0	8635	8625	1	11	60	22.4		L	Lentogenic
Identity_E100	KJ670427	gga-miR-6640-5p	100	11	0	0	8635	8625	1	11	60	22.4		L	Lentogenic
Identity_E100	AB524405	gga-miR-3524a	100	11	0	0	8640	8630	11	21	60	22.4		L	Lentogenic
Identity_E100	AB524406	gga-miR-3524a	100	11	0	0	8640	8630	11	21	60	22.4		L	Velogenic
Identity_E100	HQ008337	gga-miR-3524a	100	11	0	0	8640	8630	11	21	60	22.4		L	Lentogenic
Identity_E100	KJ499462	gga-miR-3524a	100	11	0	0	8640	8630	11	21	60	22.4		L	Mesogenic
Blastn-short-E100	KJ670427	gga-miR-490-3p	100	11	0	0	8642	8652	16	6	29	22.3		L	Lentogenic
Identity_E100	KJ670427	gga-miR-490-3p	100	11	0	0	8652	8642	6	16	60	22.4		L	Lentogenic
Blastn-short-E100	JX193080	gga-miR-6711-5p	100	13	0	0	8716	8728	8	20	1.9	26.3		L	Lentogenic
Blastn-short-E100	JX193081	gga-miR-6711-5p	100	13	0	0	8716	8728	8	20	1.9	26.3		L	Lentogenic
Blastn-short-E100	JX193082	gga-miR-6711-5p	100	13	0	0	8716	8728	8	20	1.9	26.3		L	Lentogenic
Blastn-short-E100	JX193083	gga-miR-6711-5p	100	13	0	0	8716	8728	8	20	1.9	26.3		L	Lentogenic
Blastn-short-E100	KJ670427	gga-miR-6711-5p	100	13	0	0	8716	8728	8	20	1.9	26.3		L	Lentogenic
Identity_E100	HM125898	gga-miR-6711-5p	100	13	0	0	8716	8728	8	20	3.8	26.4		L	Lentogenic
Identity_E100	JF795531	gga-miR-6711-5p	100	13	0	0	8716	8728	8	20	3.8	26.4		L	Lentogenic
Identity_E100	JF950510	gga-miR-6711-5p	100	13	0	0	8716	8728	8	20	3.8	26.4		L	Lentogenic
Identity_E100	JX193077	gga-miR-6711-5p	100	13	0	0	8716	8728	8	20	3.8	26.4		L	Lentogenic
Identity_E100	JX193080	gga-miR-6711-5p	100	13	0	0	8716	8728	8	20	3.8	26.4		L	Lentogenic
Identity_E100	JX193081	gga-miR-6711-5p	100	13	0	0	8716	8728	8	20	3.8	26.4		L	Lentogenic
Identity_E100	JX193082	gga-miR-6711-5p	100	13	0	0	8716	8728	8	20	3.8	26.4		L	Lentogenic
Identity_E100	JX193083	gga-miR-6711-5p	100	13	0	0	8716	8728	8	20	3.8	26.4		L	Lentogenic
Identity_E100	KJ670427	gga-miR-6711-5p	100	13	0	0	8716	8728	8	20	3.8	26.4		L	Lentogenic
Blastn-short-E100	JX193078	gga-miR-6711-5p	100	11	0	0	8718	8728	10	20	29	22.3		L	Lentogenic
Identity_E100	JX193078	gga-miR-6711-5p	100	11	0	0	8718	8728	10	20	60	22.4		L	Lentogenic
Blastn-short-E100	JX193078	gga-miR-6571-5p	100	11	0	0	8725	8735	20	10	29	22.3		L	Lentogenic
Blastn-short-E100	JX193080	gga-miR-6571-5p	100	11	0	0	8725	8735	20	10	29	22.3		L	Lentogenic
Blastn-short-E100	JX193081	gga-miR-6571-5p	100	11	0	0	8725	8735	20	10	29	22.3		L	Lentogenic
Blastn-short-E100	JX193082	gga-miR-6571-5p	100	11	0	0	8725	8735	20	10	29	22.3		L	Lentogenic
Blastn-short-E100	JX193083	gga-miR-6571-5p	100	11	0	0	8725	8735	20	10	29	22.3		L	Lentogenic
Blastn-short-E100	KJ670427	gga-miR-6571-5p	100	11	0	0	8725	8735	20	10	29	22.3		L	Lentogenic
Blastn-short-E100	KU373026	gga-miR-6571-5p	100	11	0	0	8731	8741	20	10	29	22.3		L	Lentogenic	GT6c
Blastn-short-E100	JX193078	gga-miR-138-5p	100	11	0	0	8735	8745	16	6	29	22.3		L	Lentogenic
Blastn-short-E100	JX193079	gga-miR-138-5p	100	11	0	0	8735	8745	16	6	29	22.3		L	Lentogenic
Blastn-short-E100	JX193080	gga-miR-138-5p	100	11	0	0	8735	8745	16	6	29	22.3		L	Lentogenic
Blastn-short-E100	JX193081	gga-miR-138-5p	100	11	0	0	8735	8745	16	6	29	22.3		L	Lentogenic
Blastn-short-E100	JX193082	gga-miR-138-5p	100	11	0	0	8735	8745	16	6	29	22.3		L	Lentogenic
Blastn-short-E100	JX193083	gga-miR-138-5p	100	11	0	0	8735	8745	16	6	29	22.3		L	Lentogenic
Blastn-short-E100	KJ670427	gga-miR-138-5p	100	11	0	0	8735	8745	16	6	29	22.3		L	Lentogenic
Identity_E100	HM125898	gga-miR-6571-5p	100	11	0	0	8735	8725	10	20	60	22.4		L	Lentogenic
Identity_E100	JF795531	gga-miR-6571-5p	100	11	0	0	8735	8725	10	20	60	22.4		L	Lentogenic
Identity_E100	JF950510	gga-miR-6571-5p	100	11	0	0	8735	8725	10	20	60	22.4		L	Lentogenic
Identity_E100	JX193077	gga-miR-6571-5p	100	11	0	0	8735	8725	10	20	60	22.4		L	Lentogenic
Identity_E100	JX193078	gga-miR-6571-5p	100	11	0	0	8735	8725	10	20	60	22.4		L	Lentogenic
Identity_E100	JX193080	gga-miR-6571-5p	100	11	0	0	8735	8725	10	20	60	22.4		L	Lentogenic
Identity_E100	JX193081	gga-miR-6571-5p	100	11	0	0	8735	8725	10	20	60	22.4		L	Lentogenic
Identity_E100	JX193082	gga-miR-6571-5p	100	11	0	0	8735	8725	10	20	60	22.4		L	Lentogenic
Identity_E100	JX193083	gga-miR-6571-5p	100	11	0	0	8735	8725	10	20	60	22.4		L	Lentogenic
Identity_E100	KJ670427	gga-miR-6571-5p	100	11	0	0	8735	8725	10	20	60	22.4		L	Lentogenic
Blastn-short-E100	KU373026	gga-miR-138-5p	100	11	0	0	8741	8751	16	6	29	22.3		L	Lentogenic	GT6c
Identity_E100	KU373026	gga-miR-6571-5p	100	11	0	0	8741	8731	10	20	60	22.4		L	Lentogenic	GT6c
Identity_E100	HM125898	gga-miR-138-5p	100	11	0	0	8745	8735	6	16	60	22.4		L	Lentogenic
Identity_E100	JF795531	gga-miR-138-5p	100	11	0	0	8745	8735	6	16	60	22.4		L	Lentogenic
Identity_E100	JF950510	gga-miR-138-5p	100	11	0	0	8745	8735	6	16	60	22.4		L	Lentogenic
Identity_E100	JX193077	gga-miR-138-5p	100	11	0	0	8745	8735	6	16	60	22.4		L	Lentogenic
Identity_E100	JX193078	gga-miR-138-5p	100	11	0	0	8745	8735	6	16	60	22.4		L	Lentogenic
Identity_E100	JX193079	gga-miR-138-5p	100	11	0	0	8745	8735	6	16	60	22.4		L	Lentogenic
Identity_E100	JX193080	gga-miR-138-5p	100	11	0	0	8745	8735	6	16	60	22.4		L	Lentogenic
Identity_E100	JX193081	gga-miR-138-5p	100	11	0	0	8745	8735	6	16	60	22.4		L	Lentogenic
Identity_E100	JX193082	gga-miR-138-5p	100	11	0	0	8745	8735	6	16	60	22.4		L	Lentogenic
Identity_E100	JX193083	gga-miR-138-5p	100	11	0	0	8745	8735	6	16	60	22.4		L	Lentogenic
Identity_E100	KJ670427	gga-miR-138-5p	100	11	0	0	8745	8735	6	16	60	22.4		L	Lentogenic
Blastn-short-E100	JX193078	gga-miR-184-3p	100	11	0	0	8751	8761	4	14	29	22.3		L	Lentogenic
Blastn-short-E100	JX193078	gga-miR-184b-5p	100	11	0	0	8751	8761	17	7	29	22.3		L	Lentogenic
Identity_E100	HM125898	gga-miR-184-3p	100	11	0	0	8751	8761	4	14	60	22.4		L	Lentogenic
Identity_E100	JX193077	gga-miR-184-3p	100	11	0	0	8751	8761	4	14	60	22.4		L	Lentogenic
Identity_E100	JX193078	gga-miR-184-3p	100	11	0	0	8751	8761	4	14	60	22.4		L	Lentogenic
Identity_E100	KU373026	gga-miR-138-5p	100	11	0	0	8751	8741	6	16	60	22.4		L	Lentogenic	GT6c
Identity_E100	HQ008337	gga-miR-138-5p	100	12	0	0	8757	8746	6	17	15	24.4		L	Lentogenic
Identity_E100	HM125898	gga-miR-184b-5p	100	11	0	0	8761	8751	7	17	60	22.4		L	Lentogenic
Identity_E100	JX193077	gga-miR-184b-5p	100	11	0	0	8761	8751	7	17	60	22.4		L	Lentogenic
Identity_E100	JX193078	gga-miR-184b-5p	100	11	0	0	8761	8751	7	17	60	22.4		L	Lentogenic
Blastn-short-E100	KJ499462	gga-miR-1784-5p	100	11	0	0	8784	8794	2	12	29	22.3	vSM	L	Mesogenic
Blastn-short-E100	KJ499462	gga-miR-1784b-3p	100	11	0	0	8784	8794	19	9	29	22.3		L	Mesogenic
Identity_E100	AB524405	gga-miR-1784-5p	100	11	0	0	8784	8794	2	12	60	22.4		L	Lentogenic
Identity_E100	AB524406	gga-miR-1784-5p	100	11	0	0	8784	8794	2	12	60	22.4	vSM	L	Velogenic
Identity_E100	HQ008337	gga-miR-1784-5p	100	11	0	0	8784	8794	2	12	60	22.4		L	Lentogenic
Identity_E100	KJ499462	gga-miR-1784-5p	100	11	0	0	8784	8794	2	12	60	22.4	vSM	L	Mesogenic
Identity_E100	AB524405	gga-miR-1784b-3p	100	11	0	0	8794	8784	9	19	60	22.4		L	Lentogenic
Identity_E100	AB524406	gga-miR-1784b-3p	100	11	0	0	8794	8784	9	19	60	22.4		L	Velogenic
Identity_E100	HQ008337	gga-miR-1784b-3p	100	11	0	0	8794	8784	9	19	60	22.4		L	Lentogenic
Identity_E100	KJ499462	gga-miR-1784b-3p	100	11	0	0	8794	8784	9	19	60	22.4		L	Mesogenic
Blastn-short-E100	JX193079	gga-miR-7458-3p	100	11	0	0	8799	8809	4	14	29	22.3		L	Lentogenic
Identity_E100	JX193079	gga-miR-7458-3p	100	11	0	0	8799	8809	4	14	60	22.4		L	Lentogenic
Identity_E100	AB524405	gga-miR-383-3p	100	11	0	0	8817	8827	9	19	60	22.4		L	Lentogenic
Identity_E100	AB524406	gga-miR-383-3p	100	11	0	0	8817	8827	9	19	60	22.4		L	Velogenic
Identity_E100	HQ008337	gga-miR-383-3p	100	11	0	0	8817	8827	9	19	60	22.4		L	Lentogenic
Blastn-short-E100	JX193078	gga-miR-1744-5p	100	11	0	0	8837	8847	15	5	29	22.3		L	Lentogenic
Blastn-short-E100	JX193079	gga-miR-1744-5p	100	11	0	0	8837	8847	15	5	29	22.3		L	Lentogenic
Blastn-short-E100	JX193081	gga-miR-1744-5p	100	11	0	0	8837	8847	15	5	29	22.3		L	Lentogenic
Identity_E100	HM125898	gga-miR-1744-5p	100	11	0	0	8847	8837	5	15	60	22.4		L	Lentogenic
Identity_E100	JX193077	gga-miR-1744-5p	100	11	0	0	8847	8837	5	15	60	22.4		L	Lentogenic
Identity_E100	JX193078	gga-miR-1744-5p	100	11	0	0	8847	8837	5	15	60	22.4		L	Lentogenic
Identity_E100	JX193079	gga-miR-1744-5p	100	11	0	0	8847	8837	5	15	60	22.4		L	Lentogenic
Identity_E100	JX193081	gga-miR-1744-5p	100	11	0	0	8847	8837	5	15	60	22.4		L	Lentogenic
Blastn-short-E100	JX193079	gga-miR-6648-3p	100	12	0	0	8860	8871	1	12	7.3	24.3	vSM	L	Lentogenic
Blastn-short-E100	JX193080	gga-miR-6648-3p	100	12	0	0	8860	8871	1	12	7.3	24.3	vSM	L	Lentogenic
Blastn-short-E100	JX193082	gga-miR-6648-3p	100	12	0	0	8860	8871	1	12	7.3	24.3	vSM	L	Lentogenic
Blastn-short-E100	JX193083	gga-miR-6648-3p	100	12	0	0	8860	8871	1	12	7.3	24.3	vSM	L	Lentogenic
Blastn-short-E100	KJ670427	gga-miR-6648-3p	100	12	0	0	8860	8871	1	12	7.3	24.3	vSM	L	Lentogenic
Identity_E100	JF795531	gga-miR-6648-3p	100	12	0	0	8860	8871	1	12	15	24.4		L	Lentogenic
Identity_E100	JF950510	gga-miR-6648-3p	100	12	0	0	8860	8871	1	12	15	24.4	vSM	L	Lentogenic
Identity_E100	JX193079	gga-miR-6648-3p	100	12	0	0	8860	8871	1	12	15	24.4		L	Lentogenic
Identity_E100	JX193080	gga-miR-6648-3p	100	12	0	0	8860	8871	1	12	15	24.4		L	Lentogenic
Identity_E100	JX193082	gga-miR-6648-3p	100	12	0	0	8860	8871	1	12	15	24.4		L	Lentogenic
Identity_E100	JX193083	gga-miR-6648-3p	100	12	0	0	8860	8871	1	12	15	24.4		L	Lentogenic
Identity_E100	KJ670427	gga-miR-6648-3p	100	12	0	0	8860	8871	1	12	15	24.4	vSM	L	Lentogenic
Blastn-short-E100	JX193079	gga-miR-6648-5p	100	11	0	0	8861	8871	20	10	29	22.3		L	Lentogenic
Blastn-short-E100	JX193080	gga-miR-6648-5p	100	11	0	0	8861	8871	20	10	29	22.3		L	Lentogenic
Blastn-short-E100	JX193082	gga-miR-6648-5p	100	11	0	0	8861	8871	20	10	29	22.3		L	Lentogenic
Blastn-short-E100	JX193083	gga-miR-6648-5p	100	11	0	0	8861	8871	20	10	29	22.3		L	Lentogenic
Blastn-short-E100	KJ670427	gga-miR-6648-5p	100	11	0	0	8861	8871	20	10	29	22.3		L	Lentogenic
Blastn-short-E100	KU373026	gga-miR-6648-3p	100	12	0	0	8866	8877	1	12	7.3	24.3	vSM	L	Lentogenic	GT6c
Identity_E100	KU373026	gga-miR-6648-3p	100	12	0	0	8866	8877	1	12	15	24.4		L	Lentogenic	GT6c
Blastn-short-E100	KU373026	gga-miR-6648-5p	100	11	0	0	8867	8877	20	10	29	22.3		L	Lentogenic	GT6c
Identity_E100	JF795531	gga-miR-6648-5p	100	11	0	0	8871	8861	10	20	60	22.4		L	Lentogenic
Identity_E100	JF950510	gga-miR-6648-5p	100	11	0	0	8871	8861	10	20	60	22.4		L	Lentogenic
Identity_E100	JX193079	gga-miR-6648-5p	100	11	0	0	8871	8861	10	20	60	22.4		L	Lentogenic
Identity_E100	JX193080	gga-miR-6648-5p	100	11	0	0	8871	8861	10	20	60	22.4		L	Lentogenic
Identity_E100	JX193082	gga-miR-6648-5p	100	11	0	0	8871	8861	10	20	60	22.4		L	Lentogenic
Identity_E100	JX193083	gga-miR-6648-5p	100	11	0	0	8871	8861	10	20	60	22.4		L	Lentogenic
Identity_E100	KJ670427	gga-miR-6648-5p	100	11	0	0	8871	8861	10	20	60	22.4		L	Lentogenic
Identity_E100	KU373026	gga-miR-6648-5p	100	11	0	0	8877	8867	10	20	60	22.4		L	Lentogenic	GT6c
Blastn-short-E100	KJ499462	gga-miR-6589-5p	100	11	0	0	8926	8936	13	23	29	22.3		L	Mesogenic
Identity_E100	AB524405	gga-miR-6589-5p	100	11	0	0	8926	8936	13	23	60	22.4		L	Lentogenic
Identity_E100	AB524406	gga-miR-6589-5p	100	11	0	0	8926	8936	13	23	60	22.4		L	Velogenic
Identity_E100	HQ008337	gga-miR-6589-5p	100	11	0	0	8926	8936	13	23	60	22.4		L	Lentogenic
Identity_E100	KJ499462	gga-miR-6589-5p	100	11	0	0	8926	8936	13	23	60	22.4		L	Mesogenic
Blastn-short-E100	JX193080	gga-miR-1722-3p	100	11	0	0	8975	8985	14	4	29	22.3		L	Lentogenic
Blastn-short-E100	JX193082	gga-miR-1722-3p	100	11	0	0	8975	8985	14	4	29	22.3		L	Lentogenic
Blastn-short-E100	KJ670427	gga-miR-1722-3p	100	11	0	0	8975	8985	14	4	29	22.3		L	Lentogenic
Blastn-short-E100	KJ499462	gga-miR-1726	100	11	0	0	8979	8989	11	1	29	22.3	vSS	L	Mesogenic
Identity_E100	JF795531	gga-miR-1722-3p	100	11	0	0	8985	8975	4	14	60	22.4		L	Lentogenic
Identity_E100	JF950510	gga-miR-1722-3p	100	11	0	0	8985	8975	4	14	60	22.4		L	Lentogenic
Identity_E100	JX193080	gga-miR-1722-3p	100	11	0	0	8985	8975	4	14	60	22.4		L	Lentogenic
Identity_E100	JX193082	gga-miR-1722-3p	100	11	0	0	8985	8975	4	14	60	22.4		L	Lentogenic
Identity_E100	KJ670427	gga-miR-1722-3p	100	11	0	0	8985	8975	4	14	60	22.4		L	Lentogenic
Identity_E100	KJ499462	gga-miR-1726	100	11	0	0	8989	8979	1	11	60	22.4	vSM	L	Mesogenic
Identity_E100	AB524405	gga-miR-1454	100	11	0	0	9008	8998	5	15	60	22.4		L	Lentogenic
Identity_E100	AB524406	gga-miR-1454	100	11	0	0	9008	8998	5	15	60	22.4		L	Velogenic
Identity_E100	HQ008337	gga-miR-1454	100	11	0	0	9008	8998	5	15	60	22.4		L	Lentogenic
Blastn-short-E100	JX193078	gga-miR-6679-5p	100	11	0	0	9112	9122	5	15	29	22.3		L	Lentogenic
Blastn-short-E100	JX193079	gga-miR-6679-5p	100	11	0	0	9112	9122	5	15	29	22.3		L	Lentogenic
Blastn-short-E100	JX193080	gga-miR-6679-5p	100	11	0	0	9112	9122	5	15	29	22.3		L	Lentogenic
Blastn-short-E100	JX193081	gga-miR-6679-5p	100	11	0	0	9112	9122	5	15	29	22.3		L	Lentogenic
Blastn-short-E100	JX193083	gga-miR-6679-5p	100	11	0	0	9112	9122	5	15	29	22.3		L	Lentogenic
Blastn-short-E100	KJ670427	gga-miR-6679-5p	100	11	0	0	9112	9122	5	15	29	22.3		L	Lentogenic
Identity_E100	HM125898	gga-miR-6679-5p	100	11	0	0	9112	9122	5	15	60	22.4		L	Lentogenic
Identity_E100	JF795531	gga-miR-6679-5p	100	11	0	0	9112	9122	5	15	60	22.4		L	Lentogenic
Identity_E100	JF950510	gga-miR-6679-5p	100	11	0	0	9112	9122	5	15	60	22.4		L	Lentogenic
Identity_E100	JX193077	gga-miR-6679-5p	100	11	0	0	9112	9122	5	15	60	22.4		L	Lentogenic
Identity_E100	JX193078	gga-miR-6679-5p	100	11	0	0	9112	9122	5	15	60	22.4		L	Lentogenic
Identity_E100	JX193079	gga-miR-6679-5p	100	11	0	0	9112	9122	5	15	60	22.4		L	Lentogenic
Identity_E100	JX193080	gga-miR-6679-5p	100	11	0	0	9112	9122	5	15	60	22.4		L	Lentogenic
Identity_E100	JX193081	gga-miR-6679-5p	100	11	0	0	9112	9122	5	15	60	22.4		L	Lentogenic
Identity_E100	JX193083	gga-miR-6679-5p	100	11	0	0	9112	9122	5	15	60	22.4		L	Lentogenic
Identity_E100	KJ670427	gga-miR-6679-5p	100	11	0	0	9112	9122	5	15	60	22.4		L	Lentogenic
Identity_E100	AB524405	gga-miR-1778	100	11	0	0	9116	9126	1	11	60	22.4	vSM	L	Lentogenic
Identity_E100	AB524406	gga-miR-1778	100	11	0	0	9116	9126	1	11	60	22.4		L	Velogenic
Identity_E100	HQ008337	gga-miR-1778	100	11	0	0	9116	9126	1	11	60	22.4		L	Lentogenic
Blastn-short-E100	JX193080	gga-miR-6551-5p	100	11	0	0	9141	9151	1	11	29	22.3	vSM	L	Lentogenic
Blastn-short-E100	JX193081	gga-miR-6673-3p	100	12	0	0	9141	9152	21	10	7.3	24.3		L	Lentogenic
Blastn-short-E100	JX193082	gga-miR-6551-5p	100	11	0	0	9141	9151	1	11	29	22.3	vSM	L	Lentogenic
Blastn-short-E100	JX193083	gga-miR-6551-5p	100	11	0	0	9141	9151	1	11	29	22.3	vSM	L	Lentogenic
Identity_E100	JF795531	gga-miR-6551-5p	100	11	0	0	9141	9151	1	11	60	22.4	vSM	L	Lentogenic
Identity_E100	JF950510	gga-miR-6551-5p	100	11	0	0	9141	9151	1	11	60	22.4		L	Lentogenic
Identity_E100	JX193080	gga-miR-6551-5p	100	11	0	0	9141	9151	1	11	60	22.4	vSM	L	Lentogenic
Identity_E100	JX193082	gga-miR-6551-5p	100	11	0	0	9141	9151	1	11	60	22.4	vSM	L	Lentogenic
Identity_E100	JX193083	gga-miR-6551-5p	100	11	0	0	9141	9151	1	11	60	22.4	vSM	L	Lentogenic
Identity_E100	HQ008337	gga-miR-1663-3p	100	11	0	0	9148	9158	11	21	60	22.4		L	Lentogenic
Identity_E100	JX193081	gga-miR-6673-3p	100	12	0	0	9152	9141	10	21	15	24.4		L	Lentogenic
Blastn-short-E100	JX193080	gga-miR-21-5p	100	11	0	0	9155	9165	2	12	29	22.3	vSM	L	Lentogenic
Blastn-short-E100	JX193082	gga-miR-21-5p	100	11	0	0	9155	9165	2	12	29	22.3	vSM	L	Lentogenic
Blastn-short-E100	JX193083	gga-miR-21-5p	100	11	0	0	9155	9165	2	12	29	22.3	vSM	L	Lentogenic
Blastn-short-E100	KJ670427	gga-miR-21-5p	100	11	0	0	9155	9165	2	12	29	22.3	vSM	L	Lentogenic
Identity_E100	JF795531	gga-miR-21-5p	100	11	0	0	9155	9165	2	12	60	22.4	vSM	L	Lentogenic
Identity_E100	JF950510	gga-miR-21-5p	100	11	0	0	9155	9165	2	12	60	22.4		L	Lentogenic
Identity_E100	JX193080	gga-miR-21-5p	100	11	0	0	9155	9165	2	12	60	22.4	vSM	L	Lentogenic
Identity_E100	JX193082	gga-miR-21-5p	100	11	0	0	9155	9165	2	12	60	22.4		L	Lentogenic
Identity_E100	JX193083	gga-miR-21-5p	100	11	0	0	9155	9165	2	12	60	22.4	vSM	L	Lentogenic
Identity_E100	KJ670427	gga-miR-21-5p	100	11	0	0	9155	9165	2	12	60	22.4	vSM	L	Lentogenic
Blastn-short-E100	KJ499462	gga-miR-6615-3p	100	11	0	0	9249	9259	1	11	29	22.3	vSM	L	Mesogenic
Identity_E100	AB524405	gga-miR-6615-3p	100	11	0	0	9249	9259	1	11	60	22.4		L	Lentogenic
Identity_E100	AB524406	gga-miR-6615-3p	100	11	0	0	9249	9259	1	11	60	22.4		L	Velogenic
Identity_E100	HQ008337	gga-miR-6615-3p	100	11	0	0	9249	9259	1	11	60	22.4		L	Lentogenic
Identity_E100	KJ499462	gga-miR-6615-3p	100	11	0	0	9249	9259	1	11	60	22.4		L	Mesogenic
Blastn-short-E100	KJ499462	gga-miR-31-3p	100	12	0	0	9406	9417	6	17	7.3	24.3		L	Mesogenic
Identity_E100	KJ499462	gga-miR-31-3p	100	12	0	0	9406	9417	6	17	15	24.4		L	Mesogenic
Identity_E100	AB524405	gga-miR-31-3p	100	11	0	0	9407	9417	7	17	60	22.4		L	Lentogenic
Identity_E100	AB524406	gga-miR-31-3p	100	11	0	0	9407	9417	7	17	60	22.4		L	Velogenic
Identity_E100	HQ008337	gga-miR-31-3p	100	11	0	0	9407	9417	7	17	60	22.4		L	Lentogenic
Blastn-short-E100	JX193078	gga-miR-6550-3p	100	11	0	0	9426	9436	19	9	29	22.3		L	Lentogenic
Blastn-short-E100	JX193081	gga-miR-6550-3p	100	11	0	0	9426	9436	19	9	29	22.3		L	Lentogenic
Blastn-short-E100	KJ499462	gga-miR-1565	100	14	0	0	9429	9442	23	10	0.47	28.2		L	Mesogenic
Identity_E100	HM125898	gga-miR-6550-3p	100	11	0	0	9436	9426	9	19	60	22.4		L	Lentogenic
Identity_E100	JX193077	gga-miR-6550-3p	100	11	0	0	9436	9426	9	19	60	22.4		L	Lentogenic
Identity_E100	JX193078	gga-miR-6550-3p	100	11	0	0	9436	9426	9	19	60	22.4		L	Lentogenic
Identity_E100	JX193081	gga-miR-6550-3p	100	11	0	0	9436	9426	9	19	60	22.4		L	Lentogenic
Identity_E100	AB524405	gga-miR-1565	100	14	0	0	9442	9429	10	23	0.94	28.4		L	Lentogenic
Identity_E100	AB524406	gga-miR-1565	100	14	0	0	9442	9429	10	23	0.94	28.4		L	Velogenic
Identity_E100	HM125898	gga-miR-7465-3p	100	11	0	0	9442	9452	4	14	60	22.4		L	Lentogenic
Identity_E100	HQ008337	gga-miR-1565	100	14	0	0	9442	9429	10	23	0.94	28.4		L	Lentogenic
Identity_E100	KJ499462	gga-miR-1565	100	14	0	0	9442	9429	10	23	0.94	28.4		L	Mesogenic
Blastn-short-E100	KU373026	gga-miR-12238-3p	100	11	0	0	9450	9460	10	20	29	22.3		L	Lentogenic	GT6c
Identity_E100	KU373026	gga-miR-12238-3p	100	11	0	0	9450	9460	10	20	60	22.4		L	Lentogenic	GT6c
Blastn-short-E100	KU373026	gga-miR-1550-5p	100	11	0	0	9489	9499	11	21	29	22.3		L	Lentogenic	GT6c
Identity_E100	KU373026	gga-miR-1550-5p	100	11	0	0	9489	9499	11	21	60	22.4		L	Lentogenic	GT6c
Blastn-short-E100	KU373026	gga-miR-6684-5p	100	11	0	0	9491	9501	11	1	29	22.3	vSS	L	Lentogenic	GT6c
Blastn-short-E100	KU373026	gga-miR-1802	100	12	0	0	9498	9509	15	4	7.3	24.3		L	Lentogenic	GT6c
Identity_E100	KU373026	gga-miR-6684-5p	100	11	0	0	9501	9491	1	11	60	22.4	vSM	L	Lentogenic	GT6c
Identity_E100	KU373026	gga-miR-1802	100	12	0	0	9509	9498	4	15	15	24.4		L	Lentogenic	GT6c
Blastn-short-E100	JX193078	gga-let-7k-3p	100	11	0	0	9555	9565	11	21	29	22.3		L	Lentogenic
Blastn-short-E100	JX193078	gga-let-7a-3p	100	11	0	0	9555	9565	11	21	29	22.3		L	Lentogenic
Blastn-short-E100	JX193080	gga-let-7k-3p	100	11	0	0	9555	9565	11	21	29	22.3		L	Lentogenic
Blastn-short-E100	JX193080	gga-let-7a-3p	100	11	0	0	9555	9565	11	21	29	22.3		L	Lentogenic
Blastn-short-E100	JX193081	gga-let-7k-3p	100	11	0	0	9555	9565	11	21	29	22.3		L	Lentogenic
Blastn-short-E100	JX193081	gga-let-7a-3p	100	11	0	0	9555	9565	11	21	29	22.3		L	Lentogenic
Blastn-short-E100	JX193082	gga-let-7k-3p	100	11	0	0	9555	9565	11	21	29	22.3		L	Lentogenic
Blastn-short-E100	JX193082	gga-let-7a-3p	100	11	0	0	9555	9565	11	21	29	22.3		L	Lentogenic
Blastn-short-E100	KJ670427	gga-let-7k-3p	100	11	0	0	9555	9565	11	21	29	22.3		L	Lentogenic
Blastn-short-E100	KJ670427	gga-let-7a-3p	100	11	0	0	9555	9565	11	21	29	22.3		L	Lentogenic
Identity_E100	HM125898	gga-let-7k-3p	100	11	0	0	9555	9565	11	21	60	22.4		L	Lentogenic
Identity_E100	HM125898	gga-let-7a-3p	100	11	0	0	9555	9565	11	21	60	22.4		L	Lentogenic
Identity_E100	JF795531	gga-let-7k-3p	100	11	0	0	9555	9565	11	21	60	22.4		L	Lentogenic
Identity_E100	JF795531	gga-let-7a-3p	100	11	0	0	9555	9565	11	21	60	22.4		L	Lentogenic
Identity_E100	JF950510	gga-let-7k-3p	100	11	0	0	9555	9565	11	21	60	22.4		L	Lentogenic
Identity_E100	JF950510	gga-let-7a-3p	100	11	0	0	9555	9565	11	21	60	22.4		L	Lentogenic
Identity_E100	JX193077	gga-let-7k-3p	100	11	0	0	9555	9565	11	21	60	22.4		L	Lentogenic
Identity_E100	JX193077	gga-let-7a-3p	100	11	0	0	9555	9565	11	21	60	22.4		L	Lentogenic
Identity_E100	JX193078	gga-let-7k-3p	100	11	0	0	9555	9565	11	21	60	22.4		L	Lentogenic
Identity_E100	JX193078	gga-let-7a-3p	100	11	0	0	9555	9565	11	21	60	22.4		L	Lentogenic
Identity_E100	JX193080	gga-let-7k-3p	100	11	0	0	9555	9565	11	21	60	22.4		L	Lentogenic
Identity_E100	JX193080	gga-let-7a-3p	100	11	0	0	9555	9565	11	21	60	22.4		L	Lentogenic
Identity_E100	JX193081	gga-let-7k-3p	100	11	0	0	9555	9565	11	21	60	22.4		L	Lentogenic
Identity_E100	JX193081	gga-let-7a-3p	100	11	0	0	9555	9565	11	21	60	22.4		L	Lentogenic
Identity_E100	JX193082	gga-let-7k-3p	100	11	0	0	9555	9565	11	21	60	22.4		L	Lentogenic
Identity_E100	JX193082	gga-let-7a-3p	100	11	0	0	9555	9565	11	21	60	22.4		L	Lentogenic
Identity_E100	KJ670427	gga-let-7k-3p	100	11	0	0	9555	9565	11	21	60	22.4		L	Lentogenic
Identity_E100	KJ670427	gga-let-7a-3p	100	11	0	0	9555	9565	11	21	60	22.4		L	Lentogenic
Blastn-short-E100	JX193078	gga-miR-7479-5p	100	11	0	0	9676	9686	6	16	29	22.3		L	Lentogenic
Blastn-short-E100	JX193080	gga-miR-7479-5p	100	11	0	0	9676	9686	6	16	29	22.3		L	Lentogenic
Blastn-short-E100	JX193081	gga-miR-7479-5p	100	11	0	0	9676	9686	6	16	29	22.3		L	Lentogenic
Blastn-short-E100	JX193082	gga-miR-7479-5p	100	11	0	0	9676	9686	6	16	29	22.3		L	Lentogenic
Blastn-short-E100	JX193083	gga-miR-7479-5p	100	11	0	0	9676	9686	6	16	29	22.3		L	Lentogenic
Blastn-short-E100	KJ670427	gga-miR-7479-5p	100	11	0	0	9676	9686	6	16	29	22.3		L	Lentogenic
Identity_E100	HM125898	gga-miR-7479-5p	100	11	0	0	9676	9686	6	16	60	22.4		L	Lentogenic
Identity_E100	JF795531	gga-miR-7479-5p	100	11	0	0	9676	9686	6	16	60	22.4		L	Lentogenic
Identity_E100	JF950510	gga-miR-7479-5p	100	11	0	0	9676	9686	6	16	60	22.4		L	Lentogenic
Identity_E100	JX193077	gga-miR-7479-5p	100	11	0	0	9676	9686	6	16	60	22.4		L	Lentogenic
Identity_E100	JX193078	gga-miR-7479-5p	100	11	0	0	9676	9686	6	16	60	22.4		L	Lentogenic
Identity_E100	JX193080	gga-miR-7479-5p	100	11	0	0	9676	9686	6	16	60	22.4		L	Lentogenic
Identity_E100	JX193081	gga-miR-7479-5p	100	11	0	0	9676	9686	6	16	60	22.4		L	Lentogenic
Identity_E100	JX193082	gga-miR-7479-5p	100	11	0	0	9676	9686	6	16	60	22.4		L	Lentogenic
Identity_E100	JX193083	gga-miR-7479-5p	100	11	0	0	9676	9686	6	16	60	22.4		L	Lentogenic
Identity_E100	KJ670427	gga-miR-7479-5p	100	11	0	0	9676	9686	6	16	60	22.4		L	Lentogenic
Blastn-short-E100	JX193078	gga-miR-1769-3p	100	11	0	0	9681	9691	12	2	29	22.3	vSS	L	Lentogenic
Blastn-short-E100	JX193079	gga-miR-1769-3p	100	11	0	0	9681	9691	12	2	29	22.3	vSS	L	Lentogenic
Blastn-short-E100	JX193080	gga-miR-1769-3p	100	11	0	0	9681	9691	12	2	29	22.3	vSS	L	Lentogenic
Blastn-short-E100	JX193081	gga-miR-1769-3p	100	11	0	0	9681	9691	12	2	29	22.3	vSS	L	Lentogenic
Blastn-short-E100	JX193082	gga-miR-1769-3p	100	11	0	0	9681	9691	12	2	29	22.3	vSS	L	Lentogenic
Blastn-short-E100	JX193083	gga-miR-1769-3p	100	11	0	0	9681	9691	12	2	29	22.3	vSS	L	Lentogenic
Blastn-short-E100	KJ670427	gga-miR-1769-3p	100	11	0	0	9681	9691	12	2	29	22.3	vSS	L	Lentogenic
Identity_E100	HM125898	gga-miR-1769-3p	100	11	0	0	9691	9681	2	12	60	22.4	vSM	L	Lentogenic
Identity_E100	JF795531	gga-miR-1769-3p	100	11	0	0	9691	9681	2	12	60	22.4	vSM	L	Lentogenic
Identity_E100	JF950510	gga-miR-1769-3p	100	11	0	0	9691	9681	2	12	60	22.4		L	Lentogenic
Identity_E100	JX193077	gga-miR-1769-3p	100	11	0	0	9691	9681	2	12	60	22.4		L	Lentogenic
Identity_E100	JX193078	gga-miR-1769-3p	100	11	0	0	9691	9681	2	12	60	22.4	vSM	L	Lentogenic
Identity_E100	JX193079	gga-miR-1769-3p	100	11	0	0	9691	9681	2	12	60	22.4	vSM	L	Lentogenic
Identity_E100	JX193080	gga-miR-1769-3p	100	11	0	0	9691	9681	2	12	60	22.4	vSM	L	Lentogenic
Identity_E100	JX193081	gga-miR-1769-3p	100	11	0	0	9691	9681	2	12	60	22.4		L	Lentogenic
Identity_E100	JX193082	gga-miR-1769-3p	100	11	0	0	9691	9681	2	12	60	22.4		L	Lentogenic
Identity_E100	JX193083	gga-miR-1769-3p	100	11	0	0	9691	9681	2	12	60	22.4	vSM	L	Lentogenic
Identity_E100	KJ670427	gga-miR-1769-3p	100	11	0	0	9691	9681	2	12	60	22.4		L	Lentogenic
Blastn-short-E100	KJ499462	gga-miR-1667-3p	100	12	0	0	9703	9714	13	2	7.3	24.3	vSS	L	Mesogenic
Identity_E100	KJ499462	gga-miR-1667-3p	100	12	0	0	9714	9703	2	13	15	24.4	vSM	L	Mesogenic
Blastn-short-E100	JX193080	gga-miR-1747-5p	100	11	0	0	9724	9734	1	11	29	22.3	vSM	L	Lentogenic
Blastn-short-E100	JX193082	gga-miR-1747-5p	100	11	0	0	9724	9734	1	11	29	22.3	vSM	L	Lentogenic
Blastn-short-E100	JX193083	gga-miR-1747-5p	100	11	0	0	9724	9734	1	11	29	22.3	vSM	L	Lentogenic
Blastn-short-E100	KJ670427	gga-miR-1747-5p	100	11	0	0	9724	9734	1	11	29	22.3	vSM	L	Lentogenic
Identity_E100	JF795531	gga-miR-1747-5p	100	11	0	0	9724	9734	1	11	60	22.4	vSM	L	Lentogenic
Identity_E100	JF950510	gga-miR-1747-5p	100	11	0	0	9724	9734	1	11	60	22.4		L	Lentogenic
Identity_E100	JX193080	gga-miR-1747-5p	100	11	0	0	9724	9734	1	11	60	22.4	vSM	L	Lentogenic
Identity_E100	JX193082	gga-miR-1747-5p	100	11	0	0	9724	9734	1	11	60	22.4	vSM	L	Lentogenic
Identity_E100	JX193083	gga-miR-1747-5p	100	11	0	0	9724	9734	1	11	60	22.4		L	Lentogenic
Identity_E100	KJ670427	gga-miR-1747-5p	100	11	0	0	9724	9734	1	11	60	22.4		L	Lentogenic
Identity_E100	AB524405	gga-miR-6576-3p	100	11	0	0	9725	9715	7	17	60	22.4		L	Lentogenic
Identity_E100	AB524406	gga-miR-6576-3p	100	11	0	0	9725	9715	7	17	60	22.4		L	Velogenic
Identity_E100	HQ008337	gga-miR-6576-3p	100	11	0	0	9725	9715	7	17	60	22.4		L	Lentogenic
Blastn-short-E100	JX193078	gga-miR-6574-5p	100	11	0	0	9784	9794	14	4	29	22.3		L	Lentogenic
Blastn-short-E100	JX193079	gga-miR-6574-5p	100	11	0	0	9784	9794	14	4	29	22.3		L	Lentogenic
Blastn-short-E100	JX193080	gga-miR-6574-5p	100	11	0	0	9784	9794	14	4	29	22.3		L	Lentogenic
Blastn-short-E100	JX193081	gga-miR-6574-5p	100	11	0	0	9784	9794	14	4	29	22.3		L	Lentogenic
Blastn-short-E100	JX193082	gga-miR-6574-5p	100	11	0	0	9784	9794	14	4	29	22.3		L	Lentogenic
Blastn-short-E100	JX193083	gga-miR-6574-5p	100	11	0	0	9784	9794	14	4	29	22.3		L	Lentogenic
Blastn-short-E100	KJ670427	gga-miR-6574-5p	100	11	0	0	9784	9794	14	4	29	22.3		L	Lentogenic
Identity_E100	HM125898	gga-miR-6574-5p	100	11	0	0	9794	9784	4	14	60	22.4		L	Lentogenic
Identity_E100	JF795531	gga-miR-6574-5p	100	11	0	0	9794	9784	4	14	60	22.4		L	Lentogenic
Identity_E100	JF950510	gga-miR-6574-5p	100	11	0	0	9794	9784	4	14	60	22.4		L	Lentogenic
Identity_E100	JX193077	gga-miR-6574-5p	100	11	0	0	9794	9784	4	14	60	22.4		L	Lentogenic
Identity_E100	JX193078	gga-miR-6574-5p	100	11	0	0	9794	9784	4	14	60	22.4		L	Lentogenic
Identity_E100	JX193079	gga-miR-6574-5p	100	11	0	0	9794	9784	4	14	60	22.4		L	Lentogenic
Identity_E100	JX193080	gga-miR-6574-5p	100	11	0	0	9794	9784	4	14	60	22.4		L	Lentogenic
Identity_E100	JX193081	gga-miR-6574-5p	100	11	0	0	9794	9784	4	14	60	22.4		L	Lentogenic
Identity_E100	JX193082	gga-miR-6574-5p	100	11	0	0	9794	9784	4	14	60	22.4		L	Lentogenic
Identity_E100	JX193083	gga-miR-6574-5p	100	11	0	0	9794	9784	4	14	60	22.4		L	Lentogenic
Identity_E100	KJ670427	gga-miR-6574-5p	100	11	0	0	9794	9784	4	14	60	22.4		L	Lentogenic
Blastn-short-E100	KJ499462	gga-miR-6574-5p	100	11	0	0	9796	9806	14	4	29	22.3		L	Mesogenic
Identity_E100	AB524405	gga-miR-6574-5p	100	11	0	0	9806	9796	4	14	60	22.4		L	Lentogenic
Identity_E100	AB524406	gga-miR-6574-5p	100	11	0	0	9806	9796	4	14	60	22.4		L	Velogenic
Identity_E100	HQ008337	gga-miR-6574-5p	100	11	0	0	9806	9796	4	14	60	22.4		L	Lentogenic
Identity_E100	KJ499462	gga-miR-6574-5p	100	11	0	0	9806	9796	4	14	60	22.4		L	Mesogenic
Blastn-short-E100	KJ499462	gga-miR-6590-3p	100	11	0	0	9864	9874	14	4	29	22.3		L	Mesogenic
Identity_E100	KJ499462	gga-miR-6590-3p	100	11	0	0	9874	9864	4	14	60	22.4		L	Mesogenic
Blastn-short-E100	JX193080	gga-miR-12293-5p	100	11	0	0	9893	9903	1	11	29	22.3	vSM	L	Lentogenic
Blastn-short-E100	JX193082	gga-miR-12293-5p	100	11	0	0	9893	9903	1	11	29	22.3	vSM	L	Lentogenic
Blastn-short-E100	JX193083	gga-miR-12293-5p	100	11	0	0	9893	9903	1	11	29	22.3	vSM	L	Lentogenic
Blastn-short-E100	KJ670427	gga-miR-12293-5p	100	11	0	0	9893	9903	1	11	29	22.3	vSM	L	Lentogenic
Identity_E100	JF795531	gga-miR-12293-5p	100	11	0	0	9893	9903	1	11	60	22.4	vSM	L	Lentogenic
Identity_E100	JF950510	gga-miR-12293-5p	100	11	0	0	9893	9903	1	11	60	22.4		L	Lentogenic
Identity_E100	JX193080	gga-miR-12293-5p	100	11	0	0	9893	9903	1	11	60	22.4		L	Lentogenic
Identity_E100	JX193082	gga-miR-12293-5p	100	11	0	0	9893	9903	1	11	60	22.4		L	Lentogenic
Identity_E100	JX193083	gga-miR-12293-5p	100	11	0	0	9893	9903	1	11	60	22.4		L	Lentogenic
Identity_E100	KJ670427	gga-miR-12293-5p	100	11	0	0	9893	9903	1	11	60	22.4		L	Lentogenic
Blastn-short-E100	KU373026	gga-miR-3064-3p	100	11	0	0	9988	9998	11	1	29	22.3	vSS	L	Lentogenic	GT6c
Blastn-short-E100	JX193078	gga-miR-6516-3p	100	12	0	0	9989	10000	15	4	7.3	24.3		L	Lentogenic
Blastn-short-E100	JX193079	gga-miR-6516-3p	100	12	0	0	9989	10000	15	4	7.3	24.3		L	Lentogenic
Blastn-short-E100	JX193080	gga-miR-6516-3p	100	12	0	0	9989	10000	15	4	7.3	24.3		L	Lentogenic
Blastn-short-E100	JX193081	gga-miR-6516-3p	100	12	0	0	9989	10000	15	4	7.3	24.3		L	Lentogenic
Blastn-short-E100	JX193082	gga-miR-6516-3p	100	12	0	0	9989	10000	15	4	7.3	24.3		L	Lentogenic
Blastn-short-E100	JX193083	gga-miR-6516-3p	100	12	0	0	9989	10000	15	4	7.3	24.3		L	Lentogenic
Blastn-short-E100	KJ670427	gga-miR-6516-3p	100	12	0	0	9989	10000	15	4	7.3	24.3		L	Lentogenic
Identity_E100	KU373026	gga-miR-3064-3p	100	11	0	0	9998	9988	1	11	60	22.4	vSM	L	Lentogenic	GT6c
Identity_E100	HM125898	gga-miR-6516-3p	100	12	0	0	10000	9989	4	15	15	24.4		L	Lentogenic
Identity_E100	JF795531	gga-miR-6516-3p	100	12	0	0	10000	9989	4	15	15	24.4		L	Lentogenic
Identity_E100	JF950510	gga-miR-6516-3p	100	12	0	0	10000	9989	4	15	15	24.4		L	Lentogenic
Identity_E100	JX193077	gga-miR-6516-3p	100	12	0	0	10000	9989	4	15	15	24.4		L	Lentogenic
Identity_E100	JX193078	gga-miR-6516-3p	100	12	0	0	10000	9989	4	15	15	24.4		L	Lentogenic
Identity_E100	JX193079	gga-miR-6516-3p	100	12	0	0	10000	9989	4	15	15	24.4		L	Lentogenic
[truncated: 5,627 more rows]

## Sheet: MastList_subset-BLASTN short
Algorithm	Query	Subject	Percent Identity	Alignment length	Mismatch	Gaps	Query Start	Query End	Subject Start	Subject End	E value	Score	Ori	Gene	Pathotype															Count of Ori	Column Labels
Blastn-short-E100	KU373026	gga-miR-6542-5p	100	11	0	0	113	123	2	12	29	22.3	vSM	Intergenic	Lentogenic																vSM			vSM Total	vSS			vSS Total	Grand Total
Blastn-short-E100	KU373026	gga-miR-6673-3p	100	11	0	0	359	369	11	1	29	22.3	vSS	NP	Lentogenic															Row Labels	Lentogenic	Mesogenic	Velogenic		Lentogenic	Mesogenic	Velogenic
Blastn-short-E100	KU373026	gga-miR-1554	100	11	0	0	365	375	2	12	29	22.3	vSM	NP	Lentogenic															F	16	5	99	120	30	2	47	79	199
Blastn-short-E100	JX193079	gga-miR-1807	100	11	0	0	401	411	2	12	29	22.3	vSM	NP	Lentogenic															HN	14	5	69	88	10	1	9	20	108
Blastn-short-E100	JX193081	gga-miR-1807	100	11	0	0	401	411	2	12	29	22.3	vSM	NP	Lentogenic															Intergenic	5	1	46	52	27	2	48	77	129
Blastn-short-E100	JX193083	gga-miR-1807	100	11	0	0	401	411	2	12	29	22.3	vSM	NP	Lentogenic															L	70	32	664	766	54	15	99	168	934
Blastn-short-E100	JX193080	gga-miR-12290-5p	100	12	0	0	541	552	14	3	7.3	24.3	vSS	NP	Lentogenic															M	19	7	255	281	20	3	41	64	345
Blastn-short-E100	KJ670427	gga-miR-12290-5p	100	11	0	0	542	552	13	3	29	22.3	vSS	NP	Lentogenic															NP	15	5	192	212	19	5	21	45	257
Blastn-short-E100	JX193079	gga-miR-551-3p	100	12	0	0	632	643	14	3	7.3	24.3	vSS	NP	Lentogenic															P	3	7	115	125	13	7	38	58	183
Blastn-short-E100	JX193080	gga-miR-551-3p	100	12	0	0	632	643	14	3	7.3	24.3	vSS	NP	Lentogenic															Grand Total	142	62	1440	1644	173	35	303	511	2155
Blastn-short-E100	JX193081	gga-miR-551-3p	100	12	0	0	632	643	14	3	7.3	24.3	vSS	NP	Lentogenic
Blastn-short-E100	JX193082	gga-miR-551-3p	100	12	0	0	632	643	14	3	7.3	24.3	vSS	NP	Lentogenic
Blastn-short-E100	JX193083	gga-miR-551-3p	100	12	0	0	632	643	14	3	7.3	24.3	vSS	NP	Lentogenic						Per sequence			Per kb gene length
Blastn-short-E100	KJ670427	gga-miR-551-3p	100	12	0	0	632	643	14	3	7.3	24.3	vSS	NP	Lentogenic			vSM	vSS	Average	vSM	vSS	vSM/ vSS ratio	vSM	vSS
Blastn-short-E100	JX193079	gga-miR-1730-3p	100	13	0	0	653	665	1	13	1.9	26.3	vSM	NP	Lentogenic					gene length										Count of Ori	Column Labels
Blastn-short-E100	JX193080	gga-miR-132c-5p	100	11	0	0	655	665	1	11	29	22.3	vSM	NP	Lentogenic		FUSION (total)	120	79		13.3333	8.77778									vSM			vSM Total	vSS			vSS Total	Grand Total
Blastn-short-E100	JX193082	gga-miR-132c-5p	100	11	0	0	655	665	1	11	29	22.3	vSM	NP	Lentogenic		Lentogenic	16	30	1662	1.77778	3.33333	0.533333	1	2					Row Labels	Lentogenic	Mesogenic	Velogenic		Lentogenic	Mesogenic	Velogenic
Blastn-short-E100	KJ670427	gga-miR-132c-5p	100	11	0	0	655	665	1	11	29	22.3	vSM	NP	Lentogenic		Mesogenic	5	2	1662	1.25	0.5	2.5	0.9	1.6					F	16	5	99	120	30	2	47	79	199
Blastn-short-E100	JX193078	gga-miR-1667-5p	100	11	0	0	799	809	12	2	29	22.3	vSS	NP	Lentogenic		Velogenic	99	47	1662	1.33784	0.635135	2.10638	0.8	0					HN	14	5	69	88	10	1	9	20	108
Blastn-short-E100	KJ499462	gga-miR-1667-5p	100	11	0	0	799	809	12	2	29	22.3	vSS	NP	Mesogenic		HN (total)	88	20											Intergenic	5	1	46	52	27	2	48	77	129
Blastn-short-E100	JX193078	gga-miR-6600-3p	100	11	0	0	909	919	11	1	29	22.3	vSS	NP	Lentogenic		Lentogenic	14	10	1787	1.55556	1.11111	1.4	0.9	0.6					L	70	32	664	766	54	15	99	168	934
Blastn-short-E100	KJ499462	gga-miR-6600-3p	100	11	0	0	909	919	11	1	29	22.3	vSS	NP	Mesogenic		Mesogenic	5	1	1746	1.25	0.25	5	0.1	0.3					M	19	7	255	281	20	3	41	64	345
Blastn-short-E100	KU373026	gga-miR-12213-5p	100	11	0	0	1087	1097	3	13	29	22.3	vSM	NP	Lentogenic		Velogenic	69	9	1721	0.932432	0.121622	7.66667	0.7	0					NP	15	5	192	212	19	5	21	45	257
Blastn-short-E100	JX193078	gga-miR-1625-3p	100	11	0	0	1092	1102	2	12	29	22.3	vSM	NP	Lentogenic		MATRIX (total)	281	64											P	3	7	115	125	13	7	38	58	183
Blastn-short-E100	KJ499462	gga-miR-1625-3p	100	11	0	0	1092	1102	2	12	29	22.3	vSM	NP	Mesogenic		Lentogenic	19	20	1095	2.11111	2.22222	0.95	1.8	1.8					Grand Total	142	62	1440	1644	173	35	303	511	2155
Blastn-short-E100	JX193079	gga-miR-1726	100	11	0	0	1349	1359	13	3	29	22.3	vSS	NP	Lentogenic		Mesogenic	7	3	1095	1.75	0.75	2.33333	3.6	2.2
Blastn-short-E100	JX193078	gga-miR-12219-5p	100	12	0	0	1389	1400	14	3	7.3	24.3	vSS	NP	Lentogenic		Velogenic	255	41	1095	3.44595	0.554054	6.21951	2.8	0					Number of vSMs or vSSs per sequences
Blastn-short-E100	KJ499462	gga-miR-12219-5p	100	12	0	0	1389	1400	14	3	7.3	24.3	vSS	NP	Mesogenic		NUCLEOPROTEIN(total)	212	45												vSM			vSM Total	vSS			vSS Total	Grand Total
Blastn-short-E100	JX193078	gga-miR-6703-3p	100	11	0	0	1423	1433	11	1	29	22.3	vSS	NP	Lentogenic		Lentogenic	15	19	1470	1.66667	2.11111	0.789474	0.8	1.6					Row Labels	Lentogenic	Mesogenic	Velogenic		Lentogenic	Mesogenic	Velogenic
Blastn-short-E100	KJ499462	gga-miR-6703-3p	100	11	0	0	1423	1433	11	1	29	22.3	vSS	NP	Mesogenic		Mesogenic	5	5	1470	1.25	1.25	1	2	0.8					F	1	1	1.26923		1.875	0.4	0.602564
Blastn-short-E100	JX193078	gga-miR-1665	100	12	0	0	1548	1559	13	2	7.3	24.3	vSS	NP	Lentogenic		Velogenic	192	21	1470	2.59459	0.283784	9.14286	1.7	0					HN	0.875	1	0.884615		0.625	0.2	0.115385
Blastn-short-E100	JX193081	gga-miR-1665	100	12	0	0	1548	1559	13	2	7.3	24.3	vSS	NP	Lentogenic		PHOSPHOPROTEIN (total)	125	58											Intergenic	0.3125	0.2	0.589744		1.6875	0.4	0.615385
Blastn-short-E100	JX193083	gga-miR-1665	100	12	0	0	1548	1559	13	2	7.3	24.3	vSS	NP	Lentogenic		Lentogenic	3	13	1191.2	0.333333	1.44444	0.230769	0.4	1					L	4.375	6.4	8.51282		3.375	3	1.26923
Blastn-short-E100	JX193078	gga-miR-1790	100	11	0	0	1631	1641	11	1	29	22.3	vSS	Intergenic	Lentogenic		Mesogenic	7	7	1190	1.75	1.75	1	1.7	2.1					M	1.1875	1.4	3.26923		1.25	0.6	0.525641
Blastn-short-E100	JX193079	gga-miR-1790	100	11	0	0	1631	1641	11	1	29	22.3	vSS	Intergenic	Lentogenic		Velogenic	115	38	1188	1.55405	0.513514	3.02632	1.2	0					NP	0.9375	1	2.46154		1.1875	1	0.269231
Blastn-short-E100	JX193080	gga-miR-1790	100	11	0	0	1631	1641	11	1	29	22.3	vSS	Intergenic	Lentogenic		POLYMERASE (total)	766	168											P	0.1875	1.4	1.47436		0.8125	1.4	0.487179
Blastn-short-E100	JX193081	gga-miR-1790	100	11	0	0	1631	1641	11	1	29	22.3	vSS	Intergenic	Lentogenic		Lentogenic	70	54	6615	7.77778	6	1.2963	1.2	0.9					Grand Total
Blastn-short-E100	JX193082	gga-miR-1790	100	11	0	0	1631	1641	11	1	29	22.3	vSS	Intergenic	Lentogenic		Mesogenic	32	15	6615	8	3.75	2.13333	1.1	0.9
Blastn-short-E100	JX193083	gga-miR-1790	100	11	0	0	1631	1641	11	1	29	22.3	vSS	Intergenic	Lentogenic		Velogenic	664	99	6615	8.97297	1.33784	6.70707	1.4	0						vSM			vSM Total	vSS
Blastn-short-E100	KJ670427	gga-miR-1790	100	11	0	0	1631	1641	11	1	29	22.3	vSS	Intergenic	Lentogenic															Row Labels	Lentogenic	Mesogenic	Velogenic		Lentogenic	Mesogenic	Velogenic
Blastn-short-E100	JX193078	gga-miR-1599	100	12	0	0	1701	1712	12	1	7.3	24.3	vSS	Intergenic	Lentogenic															F	9.62696	3.00842	59.5668		18.0505	1.20337	28.2792			0.533333	2.5	2.10638
Blastn-short-E100	JX193079	gga-miR-1599	100	12	0	0	1701	1712	12	1	7.3	24.3	vSS	Intergenic	Lentogenic															HN	7.83436	2.79799	38.6122		5.59597	0.559597	5.03637			1.4	5	7.66667
Blastn-short-E100	JX193080	gga-miR-1599	100	12	0	0	1701	1712	12	1	7.3	24.3	vSS	Intergenic	Lentogenic															Intergenic
Blastn-short-E100	JX193081	gga-miR-1599	100	12	0	0	1701	1712	12	1	7.3	24.3	vSS	Intergenic	Lentogenic															L	10.582	4.83749	100.378		8.16327	2.26757	14.966			1.2963	2.13333	6.70707
Blastn-short-E100	JX193082	gga-miR-1599	100	12	0	0	1701	1712	12	1	7.3	24.3	vSS	Intergenic	Lentogenic															M	17.3516	6.39269	232.877		18.2648	2.73973	37.4429			0.95	2.33333	6.21951
Blastn-short-E100	JX193083	gga-miR-1599	100	12	0	0	1701	1712	12	1	7.3	24.3	vSS	Intergenic	Lentogenic															NP	10.2041	3.40136	130.612		12.9252	3.40136	14.2857			0.789474	1	9.14286
Blastn-short-E100	JX193080	gga-miR-6696-3p	100	12	0	0	1834	1845	12	1	7.3	24.3	vSS	Intergenic	Lentogenic															P	2.51847	5.87643	96.5413		10.9134	5.87643	31.9006			0.230769	1	3.02632
Blastn-short-E100	JX193082	gga-miR-6696-3p	100	12	0	0	1834	1845	12	1	7.3	24.3	vSS	Intergenic	Lentogenic															Grand Total
Blastn-short-E100	JX193083	gga-miR-6696-3p	100	12	0	0	1834	1845	12	1	7.3	24.3	vSS	Intergenic	Lentogenic
Blastn-short-E100	JX193078	gga-miR-6577-5p	100	11	0	0	1851	1861	3	13	29	22.3	vSM	Intergenic	Lentogenic
Blastn-short-E100	JX193079	gga-miR-6589-5p	100	11	0	0	1880	1890	2	12	29	22.3	vSM	P	Lentogenic
Blastn-short-E100	KJ499462	gga-miR-12229-3p	100	11	0	0	2330	2340	1	11	29	22.3	vSM	P	Mesogenic
Blastn-short-E100	KJ670427	gga-miR-6598-5p	100	11	0	0	2334	2344	3	13	29	22.3	vSM	P	Lentogenic
Blastn-short-E100	KJ670427	gga-miR-6660-3p	100	14	0	0	2378	2391	16	3	0.47	28.2	vSS	P	Lentogenic
Blastn-short-E100	JX193078	gga-miR-12213-5p	100	11	0	0	2464	2474	13	3	29	22.3	vSS	P	Lentogenic
Blastn-short-E100	JX193079	gga-miR-12213-5p	100	11	0	0	2464	2474	13	3	29	22.3	vSS	P	Lentogenic
Blastn-short-E100	JX193080	gga-miR-12213-5p	100	11	0	0	2464	2474	13	3	29	22.3	vSS	P	Lentogenic
Blastn-short-E100	JX193081	gga-miR-12213-5p	100	11	0	0	2464	2474	13	3	29	22.3	vSS	P	Lentogenic
Blastn-short-E100	JX193082	gga-miR-12213-5p	100	11	0	0	2464	2474	13	3	29	22.3	vSS	P	Lentogenic
Blastn-short-E100	JX193083	gga-miR-12213-5p	100	11	0	0	2464	2474	13	3	29	22.3	vSS	P	Lentogenic
Blastn-short-E100	KJ670427	gga-miR-12213-5p	100	11	0	0	2464	2474	13	3	29	22.3	vSS	P	Lentogenic
Blastn-short-E100	KJ499462	gga-miR-12282-3p	100	11	0	0	2851	2861	11	1	29	22.3	vSS	P	Mesogenic
Blastn-short-E100	KJ499462	gga-miR-135a-1-3p	100	13	0	0	2938	2950	1	13	1.9	26.3	vSM	P	Mesogenic
Blastn-short-E100	JX193078	gga-miR-27b-5p	100	12	0	0	2991	3002	13	2	7.3	24.3	vSS	P	Lentogenic
Blastn-short-E100	JX193081	gga-miR-27b-5p	100	12	0	0	2991	3002	13	2	7.3	24.3	vSS	P	Lentogenic
Blastn-short-E100	JX193078	gga-miR-1456-3p	100	11	0	0	3170	3180	12	2	29	22.3	vSS	Intergenic	Lentogenic
Blastn-short-E100	JX193081	gga-miR-1456-3p	100	11	0	0	3170	3180	12	2	29	22.3	vSS	Intergenic	Lentogenic
Blastn-short-E100	KJ670427	gga-miR-6560-3p	100	11	0	0	3285	3295	3	13	29	22.3	vSM	M	Lentogenic
Blastn-short-E100	KU373026	gga-miR-1794	100	11	0	0	3290	3300	1	11	29	22.3	vSM	M	Lentogenic
Blastn-short-E100	KJ499462	gga-miR-6560-3p	100	11	0	0	3297	3307	3	13	29	22.3	vSM	M	Mesogenic
Blastn-short-E100	KJ499462	gga-miR-6552-5p	100	11	0	0	3444	3454	11	1	29	22.3	vSS	M	Mesogenic
Blastn-short-E100	JX193078	gga-miR-146b-3p	100	12	0	0	3471	3482	2	13	7.3	24.3	vSM	M	Lentogenic
Blastn-short-E100	JX193079	gga-miR-146b-3p	100	12	0	0	3471	3482	2	13	7.3	24.3	vSM	M	Lentogenic
Blastn-short-E100	JX193080	gga-miR-146b-3p	100	12	0	0	3471	3482	2	13	7.3	24.3	vSM	M	Lentogenic
Blastn-short-E100	JX193081	gga-miR-146b-3p	100	12	0	0	3471	3482	2	13	7.3	24.3	vSM	M	Lentogenic
Blastn-short-E100	JX193082	gga-miR-146b-3p	100	12	0	0	3471	3482	2	13	7.3	24.3	vSM	M	Lentogenic
Blastn-short-E100	JX193083	gga-miR-146b-3p	100	12	0	0	3471	3482	2	13	7.3	24.3	vSM	M	Lentogenic
Blastn-short-E100	KJ670427	gga-miR-146b-3p	100	12	0	0	3471	3482	2	13	7.3	24.3	vSM	M	Lentogenic
Blastn-short-E100	JX193079	gga-miR-1723	100	11	0	0	3781	3791	1	11	29	22.3	vSM	M	Lentogenic
Blastn-short-E100	KU373026	gga-miR-30e-5p	100	13	0	0	3845	3857	13	1	1.9	26.3	vSS	M	Lentogenic
Blastn-short-E100	KU373026	gga-miR-30b-5p	100	12	0	0	3846	3857	12	1	7.3	24.3	vSS	M	Lentogenic
Blastn-short-E100	KU373026	gga-miR-30c-5p	100	12	0	0	3846	3857	12	1	7.3	24.3	vSS	M	Lentogenic
Blastn-short-E100	KU373026	gga-miR-30a-5p	100	12	0	0	3846	3857	12	1	7.3	24.3	vSS	M	Lentogenic
Blastn-short-E100	KU373026	gga-miR-30d	100	11	0	0	3847	3857	11	1	29	22.3	vSS	M	Lentogenic
Blastn-short-E100	JX193078	gga-miR-6552-5p	100	12	0	0	3958	3969	2	13	7.3	24.3	vSM	M	Lentogenic
Blastn-short-E100	JX193080	gga-miR-6580-3p	100	11	0	0	3999	4009	2	12	29	22.3	vSM	M	Lentogenic
Blastn-short-E100	JX193082	gga-miR-6580-3p	100	11	0	0	3999	4009	2	12	29	22.3	vSM	M	Lentogenic
Blastn-short-E100	JX193083	gga-miR-6580-3p	100	11	0	0	3999	4009	2	12	29	22.3	vSM	M	Lentogenic
Blastn-short-E100	KJ670427	gga-miR-6580-3p	100	11	0	0	3999	4009	2	12	29	22.3	vSM	M	Lentogenic
Blastn-short-E100	JX193079	gga-miR-7454-3p	100	12	0	0	4054	4065	13	2	7.3	24.3	vSS	M	Lentogenic
Blastn-short-E100	JX193080	gga-miR-7454-3p	100	11	0	0	4054	4064	13	3	29	22.3	vSS	M	Lentogenic
Blastn-short-E100	JX193082	gga-miR-7454-3p	100	11	0	0	4054	4064	13	3	29	22.3	vSS	M	Lentogenic
Blastn-short-E100	JX193083	gga-miR-7454-3p	100	11	0	0	4054	4064	13	3	29	22.3	vSS	M	Lentogenic
Blastn-short-E100	JX193079	gga-miR-1773-3p	100	11	0	0	4205	4215	11	1	29	22.3	vSS	M	Lentogenic
Blastn-short-E100	JX193081	gga-miR-1773-3p	100	11	0	0	4205	4215	11	1	29	22.3	vSS	M	Lentogenic
Blastn-short-E100	KJ670427	gga-miR-1773-3p	100	11	0	0	4205	4215	11	1	29	22.3	vSS	M	Lentogenic
Blastn-short-E100	KU373026	gga-miR-1773-3p	100	11	0	0	4211	4221	11	1	29	22.3	vSS	M	Lentogenic
Blastn-short-E100	KU373026	gga-miR-1802	100	11	0	0	4308	4318	1	11	29	22.3	vSM	M	Lentogenic
Blastn-short-E100	KJ670427	gga-miR-9-3p	100	11	0	0	4334	4344	3	13	29	22.3	vSM	M	Lentogenic
Blastn-short-E100	KJ499462	gga-miR-7454-3p	100	11	0	0	4345	4355	13	3	29	22.3	vSS	M	Mesogenic
Blastn-short-E100	JX193078	gga-miR-182-5p	100	13	0	0	4351	4363	13	1	1.9	26.3	vSS	M	Lentogenic
Blastn-short-E100	JX193079	gga-miR-182-5p	100	13	0	0	4351	4363	13	1	1.9	26.3	vSS	M	Lentogenic
Blastn-short-E100	JX193081	gga-miR-182-5p	100	13	0	0	4351	4363	13	1	1.9	26.3	vSS	M	Lentogenic
Blastn-short-E100	JX193078	gga-miR-7456-5p	100	12	0	0	4654	4665	12	1	7.3	24.3	vSS	F	Lentogenic
Blastn-short-E100	JX193079	gga-miR-7456-5p	100	12	0	0	4654	4665	12	1	7.3	24.3	vSS	F	Lentogenic
Blastn-short-E100	JX193080	gga-miR-7456-5p	100	12	0	0	4654	4665	12	1	7.3	24.3	vSS	F	Lentogenic
Blastn-short-E100	JX193081	gga-miR-7456-5p	100	12	0	0	4654	4665	12	1	7.3	24.3	vSS	F	Lentogenic
Blastn-short-E100	JX193082	gga-miR-7456-5p	100	12	0	0	4654	4665	12	1	7.3	24.3	vSS	F	Lentogenic
Blastn-short-E100	JX193083	gga-miR-7456-5p	100	12	0	0	4654	4665	12	1	7.3	24.3	vSS	F	Lentogenic
Blastn-short-E100	KJ499462	gga-miR-466	100	11	0	0	4707	4717	1	11	29	22.3	vSM	F	Mesogenic
Blastn-short-E100	JX193078	gga-miR-12259-3p	100	12	0	0	4757	4768	14	3	7.3	24.3	vSS	F	Lentogenic
Blastn-short-E100	JX193081	gga-miR-12259-3p	100	12	0	0	4757	4768	14	3	7.3	24.3	vSS	F	Lentogenic
Blastn-short-E100	JX193083	gga-miR-12259-3p	100	12	0	0	4757	4768	14	3	7.3	24.3	vSS	F	Lentogenic
Blastn-short-E100	JX193078	gga-miR-4732-5p	100	11	0	0	4870	4880	1	11	29	22.3	vSM	F	Lentogenic
Blastn-short-E100	JX193081	gga-miR-4732-5p	100	11	0	0	4870	4880	1	11	29	22.3	vSM	F	Lentogenic
Blastn-short-E100	JX193083	gga-miR-4732-5p	100	11	0	0	4870	4880	1	11	29	22.3	vSM	F	Lentogenic
Blastn-short-E100	KU373026	gga-miR-1700	100	11	0	0	4872	4882	1	11	29	22.3	vSM	F	Lentogenic
Blastn-short-E100	JX193078	gga-miR-6618-5p	100	12	0	0	4948	4959	13	2	7.3	24.3	vSS	F	Lentogenic
Blastn-short-E100	JX193079	gga-miR-6618-5p	100	12	0	0	4948	4959	13	2	7.3	24.3	vSS	F	Lentogenic
Blastn-short-E100	JX193081	gga-miR-6618-5p	100	12	0	0	4948	4959	13	2	7.3	24.3	vSS	F	Lentogenic
Blastn-short-E100	JX193083	gga-miR-6618-5p	100	12	0	0	4948	4959	13	2	7.3	24.3	vSS	F	Lentogenic
Blastn-short-E100	KU373026	gga-miR-6661-5p	100	11	0	0	4961	4971	11	1	29	22.3	vSS	F	Lentogenic
Blastn-short-E100	JX193078	gga-miR-12252-3p	100	11	0	0	5029	5039	2	12	29	22.3	vSM	F	Lentogenic
Blastn-short-E100	JX193079	gga-miR-12252-3p	100	11	0	0	5029	5039	2	12	29	22.3	vSM	F	Lentogenic
Blastn-short-E100	JX193080	gga-miR-12252-3p	100	11	0	0	5029	5039	2	12	29	22.3	vSM	F	Lentogenic
Blastn-short-E100	JX193081	gga-miR-12252-3p	100	11	0	0	5029	5039	2	12	29	22.3	vSM	F	Lentogenic
Blastn-short-E100	JX193082	gga-miR-12252-3p	100	11	0	0	5029	5039	2	12	29	22.3	vSM	F	Lentogenic
Blastn-short-E100	JX193083	gga-miR-12252-3p	100	11	0	0	5029	5039	2	12	29	22.3	vSM	F	Lentogenic
Blastn-short-E100	JX193078	gga-miR-26a-5p	100	11	0	0	5280	5290	13	3	29	22.3	vSS	F	Lentogenic
Blastn-short-E100	JX193078	gga-miR-26a-2-5p	100	11	0	0	5280	5290	13	3	29	22.3	vSS	F	Lentogenic
Blastn-short-E100	JX193079	gga-miR-26a-5p	100	11	0	0	5280	5290	13	3	29	22.3	vSS	F	Lentogenic
Blastn-short-E100	JX193079	gga-miR-26a-2-5p	100	11	0	0	5280	5290	13	3	29	22.3	vSS	F	Lentogenic
Blastn-short-E100	JX193081	gga-miR-26a-5p	100	11	0	0	5280	5290	13	3	29	22.3	vSS	F	Lentogenic
Blastn-short-E100	JX193081	gga-miR-26a-2-5p	100	11	0	0	5280	5290	13	3	29	22.3	vSS	F	Lentogenic
Blastn-short-E100	JX193083	gga-miR-26a-5p	100	11	0	0	5280	5290	13	3	29	22.3	vSS	F	Lentogenic
Blastn-short-E100	JX193083	gga-miR-26a-2-5p	100	11	0	0	5280	5290	13	3	29	22.3	vSS	F	Lentogenic
Blastn-short-E100	KJ670427	gga-miR-26a-5p	100	11	0	0	5280	5290	13	3	29	22.3	vSS	F	Lentogenic
Blastn-short-E100	KJ670427	gga-miR-26a-2-5p	100	11	0	0	5280	5290	13	3	29	22.3	vSS	F	Lentogenic
Blastn-short-E100	KU373026	gga-miR-26a-5p	100	11	0	0	5286	5296	13	3	29	22.3	vSS	F	Lentogenic
Blastn-short-E100	KU373026	gga-miR-26a-2-5p	100	11	0	0	5286	5296	13	3	29	22.3	vSS	F	Lentogenic
Blastn-short-E100	KJ499462	gga-miR-1642	100	11	0	0	5793	5803	2	12	29	22.3	vSM	F	Mesogenic
Blastn-short-E100	KJ499462	gga-miR-6582-5p	100	11	0	0	5800	5810	11	1	29	22.3	vSS	F	Mesogenic
Blastn-short-E100	JX193078	gga-miR-1554	100	11	0	0	6043	6053	13	3	29	22.3	vSS	F	Lentogenic
Blastn-short-E100	JX193081	gga-miR-1554	100	11	0	0	6043	6053	13	3	29	22.3	vSS	F	Lentogenic
Blastn-short-E100	JX193083	gga-miR-1554	100	11	0	0	6043	6053	13	3	29	22.3	vSS	F	Lentogenic
Blastn-short-E100	JX193080	gga-miR-1632-5p	100	11	0	0	6077	6087	3	13	29	22.3	vSM	F	Lentogenic
Blastn-short-E100	JX193082	gga-miR-1632-5p	100	11	0	0	6077	6087	3	13	29	22.3	vSM	F	Lentogenic
Blastn-short-E100	KJ670427	gga-miR-1632-5p	100	11	0	0	6077	6087	3	13	29	22.3	vSM	F	Lentogenic
Blastn-short-E100	KJ670427	gga-miR-1629	100	11	0	0	6391	6401	11	1	29	22.3	vSS	Intergenic	Lentogenic
Blastn-short-E100	JX193078	gga-miR-1671	100	12	0	0	6397	6408	13	2	7.3	24.3	vSS	Intergenic	Lentogenic
Blastn-short-E100	JX193079	gga-miR-1671	100	12	0	0	6397	6408	13	2	7.3	24.3	vSS	Intergenic	Lentogenic
Blastn-short-E100	JX193080	gga-miR-1671	100	12	0	0	6397	6408	13	2	7.3	24.3	vSS	Intergenic	Lentogenic
Blastn-short-E100	JX193081	gga-miR-1671	100	12	0	0	6397	6408	13	2	7.3	24.3	vSS	Intergenic	Lentogenic
Blastn-short-E100	JX193082	gga-miR-1671	100	12	0	0	6397	6408	13	2	7.3	24.3	vSS	Intergenic	Lentogenic
Blastn-short-E100	JX193083	gga-miR-1671	100	12	0	0	6397	6408	13	2	7.3	24.3	vSS	Intergenic	Lentogenic
Blastn-short-E100	KU373026	gga-miR-7463-3p	100	11	0	0	6505	6515	2	12	29	22.3	vSM	HN	Lentogenic
Blastn-short-E100	JX193079	gga-miR-12234-3p	100	12	0	0	6611	6622	12	1	7.3	24.3	vSS	HN	Lentogenic
Blastn-short-E100	KU373026	gga-miR-1797	100	11	0	0	6637	6647	13	3	29	22.3	vSS	HN	Lentogenic
Blastn-short-E100	JX193078	gga-miR-6568-3p	100	11	0	0	6639	6649	2	12	29	22.3	vSM	HN	Lentogenic
Blastn-short-E100	JX193081	gga-miR-6568-3p	100	11	0	0	6639	6649	2	12	29	22.3	vSM	HN	Lentogenic
Blastn-short-E100	JX193081	gga-miR-12269-5p	100	11	0	0	6756	6766	2	12	29	22.3	vSM	HN	Lentogenic
Blastn-short-E100	JX193080	gga-miR-7476-3p	100	11	0	0	6767	6777	3	13	29	22.3	vSM	HN	Lentogenic
Blastn-short-E100	JX193082	gga-miR-7476-3p	100	11	0	0	6767	6777	3	13	29	22.3	vSM	HN	Lentogenic
Blastn-short-E100	JX193083	gga-miR-7476-3p	100	11	0	0	6767	6777	3	13	29	22.3	vSM	HN	Lentogenic
Blastn-short-E100	KJ670427	gga-miR-12276-5p	100	11	0	0	7230	7240	13	3	29	22.3	vSS	HN	Lentogenic
Blastn-short-E100	JX193081	gga-miR-6577-3p	100	11	0	0	7288	7298	1	11	29	22.3	vSM	HN	Lentogenic
Blastn-short-E100	JX193081	gga-miR-30b-3p	100	12	0	0	7316	7327	2	13	7.3	24.3	vSM	HN	Lentogenic
Blastn-short-E100	JX193080	gga-miR-1591-3p	100	12	0	0	7471	7482	13	2	7.3	24.3	vSS	HN	Lentogenic
Blastn-short-E100	JX193082	gga-miR-1591-3p	100	12	0	0	7471	7482	13	2	7.3	24.3	vSS	HN	Lentogenic
Blastn-short-E100	JX193083	gga-miR-1591-3p	100	12	0	0	7471	7482	13	2	7.3	24.3	vSS	HN	Lentogenic
Blastn-short-E100	KJ670427	gga-miR-1591-3p	100	12	0	0	7471	7482	13	2	7.3	24.3	vSS	HN	Lentogenic
Blastn-short-E100	KJ499462	gga-miR-1591-3p	100	11	0	0	7483	7493	13	3	29	22.3	vSS	HN	Mesogenic
Blastn-short-E100	JX193079	gga-miR-6566-3p	100	11	0	0	7519	7529	1	11	29	22.3	vSM	HN	Lentogenic
Blastn-short-E100	KJ499462	gga-miR-16-1-3p	100	15	0	0	7579	7593	1	15	0.12	30.2	vSM	HN	Mesogenic
Blastn-short-E100	JX193081	gga-miR-6552-3p	100	11	0	0	7641	7651	13	3	29	22.3	vSS	HN	Lentogenic
Blastn-short-E100	JX193078	gga-miR-181a-5p	100	11	0	0	7738	7748	2	12	29	22.3	vSM	HN	Lentogenic
Blastn-short-E100	JX193081	gga-miR-181a-5p	100	11	0	0	7738	7748	2	12	29	22.3	vSM	HN	Lentogenic
Blastn-short-E100	JX193083	gga-miR-181a-5p	100	11	0	0	7738	7748	2	12	29	22.3	vSM	HN	Lentogenic
Blastn-short-E100	KJ499462	gga-miR-1664-5p	100	12	0	0	8030	8041	3	14	7.3	24.3	vSM	HN	Mesogenic
Blastn-short-E100	KJ670427	gga-miR-1701	100	11	0	0	8138	8148	3	13	29	22.3	vSM	Intergenic	Lentogenic
Blastn-short-E100	JX193081	gga-miR-1638	100	12	0	0	8457	8468	12	1	7.3	24.3	vSS	L	Lentogenic
Blastn-short-E100	JX193078	gga-miR-6673-3p	100	11	0	0	8525	8535	13	3	29	22.3	vSS	L	Lentogenic
Blastn-short-E100	JX193079	gga-miR-6673-3p	100	11	0	0	8525	8535	13	3	29	22.3	vSS	L	Lentogenic
Blastn-short-E100	JX193080	gga-miR-6673-3p	100	11	0	0	8525	8535	13	3	29	22.3	vSS	L	Lentogenic
Blastn-short-E100	JX193081	gga-miR-6673-3p	100	11	0	0	8525	8535	13	3	29	22.3	vSS	L	Lentogenic
Blastn-short-E100	JX193082	gga-miR-6673-3p	100	11	0	0	8525	8535	13	3	29	22.3	vSS	L	Lentogenic
Blastn-short-E100	JX193083	gga-miR-6673-3p	100	11	0	0	8525	8535	13	3	29	22.3	vSS	L	Lentogenic
Blastn-short-E100	KJ670427	gga-miR-6673-3p	100	11	0	0	8525	8535	13	3	29	22.3	vSS	L	Lentogenic
Blastn-short-E100	KU373026	gga-miR-1576	100	13	0	0	8600	8612	1	13	1.9	26.3	vSM	L	Lentogenic
Blastn-short-E100	KJ499462	gga-miR-148b-3p	100	11	0	0	8615	8625	1	11	29	22.3	vSM	L	Mesogenic
Blastn-short-E100	JX193080	gga-miR-6640-5p	100	11	0	0	8625	8635	11	1	29	22.3	vSS	L	Lentogenic
Blastn-short-E100	JX193082	gga-miR-6640-5p	100	11	0	0	8625	8635	11	1	29	22.3	vSS	L	Lentogenic
Blastn-short-E100	JX193083	gga-miR-6640-5p	100	11	0	0	8625	8635	11	1	29	22.3	vSS	L	Lentogenic
Blastn-short-E100	KJ670427	gga-miR-6640-5p	100	11	0	0	8625	8635	11	1	29	22.3	vSS	L	Lentogenic
Blastn-short-E100	KJ499462	gga-miR-1784-5p	100	11	0	0	8784	8794	2	12	29	22.3	vSM	L	Mesogenic
Blastn-short-E100	JX193079	gga-miR-6648-3p	100	12	0	0	8860	8871	1	12	7.3	24.3	vSM	L	Lentogenic
Blastn-short-E100	JX193080	gga-miR-6648-3p	100	12	0	0	8860	8871	1	12	7.3	24.3	vSM	L	Lentogenic
Blastn-short-E100	JX193082	gga-miR-6648-3p	100	12	0	0	8860	8871	1	12	7.3	24.3	vSM	L	Lentogenic
Blastn-short-E100	JX193083	gga-miR-6648-3p	100	12	0	0	8860	8871	1	12	7.3	24.3	vSM	L	Lentogenic
Blastn-short-E100	KJ670427	gga-miR-6648-3p	100	12	0	0	8860	8871	1	12	7.3	24.3	vSM	L	Lentogenic
Blastn-short-E100	KU373026	gga-miR-6648-3p	100	12	0	0	8866	8877	1	12	7.3	24.3	vSM	L	Lentogenic
Blastn-short-E100	KJ499462	gga-miR-1726	100	11	0	0	8979	8989	11	1	29	22.3	vSS	L	Mesogenic
Blastn-short-E100	JX193080	gga-miR-6551-5p	100	11	0	0	9141	9151	1	11	29	22.3	vSM	L	Lentogenic
Blastn-short-E100	JX193082	gga-miR-6551-5p	100	11	0	0	9141	9151	1	11	29	22.3	vSM	L	Lentogenic
Blastn-short-E100	JX193083	gga-miR-6551-5p	100	11	0	0	9141	9151	1	11	29	22.3	vSM	L	Lentogenic
Blastn-short-E100	JX193080	gga-miR-21-5p	100	11	0	0	9155	9165	2	12	29	22.3	vSM	L	Lentogenic
Blastn-short-E100	JX193082	gga-miR-21-5p	100	11	0	0	9155	9165	2	12	29	22.3	vSM	L	Lentogenic
Blastn-short-E100	JX193083	gga-miR-21-5p	100	11	0	0	9155	9165	2	12	29	22.3	vSM	L	Lentogenic
Blastn-short-E100	KJ670427	gga-miR-21-5p	100	11	0	0	9155	9165	2	12	29	22.3	vSM	L	Lentogenic
Blastn-short-E100	KJ499462	gga-miR-6615-3p	100	11	0	0	9249	9259	1	11	29	22.3	vSM	L	Mesogenic
Blastn-short-E100	KU373026	gga-miR-6684-5p	100	11	0	0	9491	9501	11	1	29	22.3	vSS	L	Lentogenic
Blastn-short-E100	JX193078	gga-miR-1769-3p	100	11	0	0	9681	9691	12	2	29	22.3	vSS	L	Lentogenic
Blastn-short-E100	JX193079	gga-miR-1769-3p	100	11	0	0	9681	9691	12	2	29	22.3	vSS	L	Lentogenic
Blastn-short-E100	JX193080	gga-miR-1769-3p	100	11	0	0	9681	9691	12	2	29	22.3	vSS	L	Lentogenic
Blastn-short-E100	JX193081	gga-miR-1769-3p	100	11	0	0	9681	9691	12	2	29	22.3	vSS	L	Lentogenic
Blastn-short-E100	JX193082	gga-miR-1769-3p	100	11	0	0	9681	9691	12	2	29	22.3	vSS	L	Lentogenic
Blastn-short-E100	JX193083	gga-miR-1769-3p	100	11	0	0	9681	9691	12	2	29	22.3	vSS	L	Lentogenic
Blastn-short-E100	KJ670427	gga-miR-1769-3p	100	11	0	0	9681	9691	12	2	29	22.3	vSS	L	Lentogenic
Blastn-short-E100	KJ499462	gga-miR-1667-3p	100	12	0	0	9703	9714	13	2	7.3	24.3	vSS	L	Mesogenic
Blastn-short-E100	JX193080	gga-miR-1747-5p	100	11	0	0	9724	9734	1	11	29	22.3	vSM	L	Lentogenic
Blastn-short-E100	JX193082	gga-miR-1747-5p	100	11	0	0	9724	9734	1	11	29	22.3	vSM	L	Lentogenic
Blastn-short-E100	JX193083	gga-miR-1747-5p	100	11	0	0	9724	9734	1	11	29	22.3	vSM	L	Lentogenic
Blastn-short-E100	KJ670427	gga-miR-1747-5p	100	11	0	0	9724	9734	1	11	29	22.3	vSM	L	Lentogenic
Blastn-short-E100	JX193080	gga-miR-12293-5p	100	11	0	0	9893	9903	1	11	29	22.3	vSM	L	Lentogenic
Blastn-short-E100	JX193082	gga-miR-12293-5p	100	11	0	0	9893	9903	1	11	29	22.3	vSM	L	Lentogenic
Blastn-short-E100	JX193083	gga-miR-12293-5p	100	11	0	0	9893	9903	1	11	29	22.3	vSM	L	Lentogenic
Blastn-short-E100	KJ670427	gga-miR-12293-5p	100	11	0	0	9893	9903	1	11	29	22.3	vSM	L	Lentogenic
Blastn-short-E100	KU373026	gga-miR-3064-3p	100	11	0	0	9988	9998	11	1	29	22.3	vSS	L	Lentogenic
Blastn-short-E100	JX193078	gga-miR-1636	100	11	0	0	10073	10083	3	13	29	22.3	vSM	L	Lentogenic
Blastn-short-E100	JX193080	gga-miR-1636	100	13	0	0	10073	10085	3	15	1.9	26.3	vSM	L	Lentogenic
Blastn-short-E100	JX193082	gga-miR-1636	100	13	0	0	10073	10085	3	15	1.9	26.3	vSM	L	Lentogenic
Blastn-short-E100	JX193083	gga-miR-1636	100	13	0	0	10073	10085	3	15	1.9	26.3	vSM	L	Lentogenic
Blastn-short-E100	KJ670427	gga-miR-1636	100	13	0	0	10073	10085	3	15	1.9	26.3	vSM	L	Lentogenic
Blastn-short-E100	KJ499462	gga-miR-1731-3p	100	11	0	0	10076	10086	11	1	29	22.3	vSS	L	Mesogenic
Blastn-short-E100	KJ499462	gga-miR-1680-3p	100	11	0	0	10338	10348	3	13	29	22.3	vSM	L	Mesogenic
Blastn-short-E100	JX193080	gga-miR-1651-5p	100	11	0	0	10406	10416	2	12	29	22.3	vSM	L	Lentogenic
Blastn-short-E100	JX193082	gga-miR-1651-5p	100	11	0	0	10406	10416	2	12	29	22.3	vSM	L	Lentogenic
Blastn-short-E100	JX193083	gga-miR-1651-5p	100	11	0	0	10406	10416	2	12	29	22.3	vSM	L	Lentogenic
Blastn-short-E100	KJ670427	gga-miR-1651-5p	100	11	0	0	10406	10416	2	12	29	22.3	vSM	L	Lentogenic
Blastn-short-E100	JX193080	gga-miR-12271-3p	100	11	0	0	10469	10479	12	2	29	22.3	vSS	L	Lentogenic
Blastn-short-E100	JX193082	gga-miR-12271-3p	100	11	0	0	10469	10479	12	2	29	22.3	vSS	L	Lentogenic
Blastn-short-E100	JX193083	gga-miR-12271-3p	100	11	0	0	10469	10479	12	2	29	22.3	vSS	L	Lentogenic
Blastn-short-E100	JX193081	gga-miR-1804	100	12	0	0	10543	10554	1	12	7.3	24.3	vSM	L	Lentogenic
Blastn-short-E100	JX193078	gga-miR-1766	100	11	0	0	10743	10753	13	3	29	22.3	vSS	L	Lentogenic
Blastn-short-E100	KU373026	gga-miR-1766	100	11	0	0	10749	10759	13	3	29	22.3	vSS	L	Lentogenic
Blastn-short-E100	KJ499462	gga-miR-1766	100	11	0	0	10755	10765	13	3	29	22.3	vSS	L	Mesogenic
Blastn-short-E100	KU373026	gga-miR-1658-3p	100	11	0	0	11045	11055	11	1	29	22.3	vSS	L	Lentogenic
Blastn-short-E100	JX193080	gga-miR-551-3p	100	11	0	0	11302	11312	2	12	29	22.3	vSM	L	Lentogenic
Blastn-short-E100	JX193081	gga-miR-551-3p	100	11	0	0	11302	11312	2	12	29	22.3	vSM	L	Lentogenic
Blastn-short-E100	JX193082	gga-miR-551-3p	100	11	0	0	11302	11312	2	12	29	22.3	vSM	L	Lentogenic
Blastn-short-E100	JX193083	gga-miR-551-3p	100	11	0	0	11302	11312	2	12	29	22.3	vSM	L	Lentogenic
Blastn-short-E100	JX193081	gga-miR-12222-3p	100	12	0	0	11379	11390	2	13	7.3	24.3	vSM	L	Lentogenic
Blastn-short-E100	KU373026	gga-miR-12293-5p	100	11	0	0	11472	11482	11	1	29	22.3	vSS	L	Lentogenic
Blastn-short-E100	JX193081	gga-miR-7442-3p	100	13	0	0	11525	11537	13	1	1.9	26.3	vSS	L	Lentogenic
Blastn-short-E100	JX193078	gga-miR-12293-5p	100	11	0	0	11602	11612	12	2	29	22.3	vSS	L	Lentogenic
Blastn-short-E100	KJ499462	gga-miR-12293-5p	100	11	0	0	11614	11624	12	2	29	22.3	vSS	L	Mesogenic
Blastn-short-E100	KU373026	gga-miR-1721	100	12	0	0	11663	11674	1	12	7.3	24.3	vSM	L	Lentogenic
Blastn-short-E100	JX193079	gga-miR-6633-5p	100	11	0	0	11697	11707	11	1	29	22.3	vSS	L	Lentogenic
Blastn-short-E100	JX193081	gga-miR-1759-5p	100	11	0	0	11770	11780	3	13	29	22.3	vSM	L	Lentogenic
Blastn-short-E100	JX193081	gga-miR-6570-3p	100	11	0	0	11976	11986	1	11	29	22.3	vSM	L	Lentogenic
Blastn-short-E100	JX193079	gga-miR-1727	100	12	0	0	12027	12038	1	12	7.3	24.3	vSM	L	Lentogenic
Blastn-short-E100	JX193081	gga-miR-1727	100	12	0	0	12027	12038	1	12	7.3	24.3	vSM	L	Lentogenic
Blastn-short-E100	KJ670427	gga-miR-7449-5p	100	11	0	0	12186	12196	13	3	29	22.3	vSS	L	Lentogenic
Blastn-short-E100	JX193078	gga-miR-7441-5p	100	11	0	0	12285	12295	1	11	29	22.3	vSM	L	Lentogenic
Blastn-short-E100	KJ499462	gga-miR-7441-5p	100	11	0	0	12297	12307	1	11	29	22.3	vSM	L	Mesogenic
Blastn-short-E100	JX193078	gga-miR-1622	100	11	0	0	12383	12393	2	12	29	22.3	vSM	L	Lentogenic
Blastn-short-E100	JX193080	gga-miR-1622	100	12	0	0	12383	12394	2	13	7.3	24.3	vSM	L	Lentogenic
Blastn-short-E100	JX193081	gga-miR-1622	100	12	0	0	12383	12394	2	13	7.3	24.3	vSM	L	Lentogenic
Blastn-short-E100	JX193082	gga-miR-1622	100	12	0	0	12383	12394	2	13	7.3	24.3	vSM	L	Lentogenic
Blastn-short-E100	JX193083	gga-miR-1622	100	12	0	0	12383	12394	2	13	7.3	24.3	vSM	L	Lentogenic
Blastn-short-E100	KJ670427	gga-miR-1622	100	12	0	0	12383	12394	2	13	7.3	24.3	vSM	L	Lentogenic
Blastn-short-E100	KJ499462	gga-miR-1622	100	11	0	0	12395	12405	2	12	29	22.3	vSM	L	Mesogenic
Blastn-short-E100	JX193079	gga-miR-1718	100	11	0	0	12484	12494	1	11	29	22.3	vSM	L	Lentogenic
Blastn-short-E100	JX193081	gga-miR-1718	100	11	0	0	12484	12494	1	11	29	22.3	vSM	L	Lentogenic
Blastn-short-E100	JX193078	gga-miR-6662-3p	100	12	0	0	12959	12970	13	2	7.3	24.3	vSS	L	Lentogenic
Blastn-short-E100	JX193080	gga-miR-6662-3p	100	12	0	0	12959	12970	13	2	7.3	24.3	vSS	L	Lentogenic
Blastn-short-E100	JX193082	gga-miR-6662-3p	100	12	0	0	12959	12970	13	2	7.3	24.3	vSS	L	Lentogenic
Blastn-short-E100	JX193083	gga-miR-6662-3p	100	12	0	0	12959	12970	13	2	7.3	24.3	vSS	L	Lentogenic
Blastn-short-E100	JX193078	gga-miR-29c-5p	100	11	0	0	13179	13189	13	3	29	22.3	vSS	L	Lentogenic
Blastn-short-E100	JX193080	gga-miR-29c-5p	100	11	0	0	13179	13189	13	3	29	22.3	vSS	L	Lentogenic
Blastn-short-E100	JX193082	gga-miR-29c-5p	100	11	0	0	13179	13189	13	3	29	22.3	vSS	L	Lentogenic
Blastn-short-E100	JX193083	gga-miR-29c-5p	100	11	0	0	13179	13189	13	3	29	22.3	vSS	L	Lentogenic
Blastn-short-E100	KJ670427	gga-miR-29c-5p	100	11	0	0	13179	13189	13	3	29	22.3	vSS	L	Lentogenic
Blastn-short-E100	KJ499462	gga-miR-6573-5p	100	11	0	0	13308	13318	11	1	29	22.3	vSS	L	Mesogenic
Blastn-short-E100	KJ499462	gga-miR-1769-5p	100	12	0	0	13360	13371	13	2	7.3	24.3	vSS	L	Mesogenic
Blastn-short-E100	KJ499462	gga-miR-1743	100	11	0	0	13498	13508	12	2	29	22.3	vSS	L	Mesogenic
Blastn-short-E100	KJ499462	gga-miR-1754-5p	100	11	0	0	13529	13539	12	2	29	22.3	vSS	L	Mesogenic
Blastn-short-E100	JX193078	gga-miR-1700	100	13	0	0	13611	13623	3	15	1.9	26.3	vSM	L	Lentogenic
Blastn-short-E100	JX193080	gga-miR-1700	100	13	0	0	13611	13623	3	15	1.9	26.3	vSM	L	Lentogenic
Blastn-short-E100	JX193082	gga-miR-1700	100	13	0	0	13611	13623	3	15	1.9	26.3	vSM	L	Lentogenic
Blastn-short-E100	JX193083	gga-miR-1700	100	13	0	0	13611	13623	3	15	1.9	26.3	vSM	L	Lentogenic
Blastn-short-E100	JX193079	gga-miR-12258-3p	100	11	0	0	13628	13638	12	2	29	22.3	vSS	L	Lentogenic
Blastn-short-E100	JX193081	gga-miR-12258-3p	100	11	0	0	13628	13638	12	2	29	22.3	vSS	L	Lentogenic
Blastn-short-E100	KJ670427	gga-miR-12294-5p	100	11	0	0	13712	13722	12	2	29	22.3	vSS	L	Lentogenic
Blastn-short-E100	KU373026	gga-miR-7463-5p	100	14	0	0	13740	13753	1	14	0.47	28.2	vSM	L	Lentogenic
Blastn-short-E100	JX193079	gga-miR-1397-3p	100	11	0	0	13968	13978	11	1	29	22.3	vSS	L	Lentogenic
Blastn-short-E100	JX193079	gga-miR-6684-5p	100	11	0	0	14009	14019	2	12	29	22.3	vSM	L	Lentogenic
Blastn-short-E100	JX193081	gga-miR-6684-5p	100	11	0	0	14009	14019	2	12	29	22.3	vSM	L	Lentogenic
Blastn-short-E100	JX193081	gga-miR-1763b-5p	100	11	0	0	14104	14114	12	2	29	22.3	vSS	L	Lentogenic
Blastn-short-E100	JX193079	gga-miR-1593	100	15	0	0	14343	14357	17	3	0.12	30.2	vSS	L	Lentogenic
Blastn-short-E100	JX193078	gga-miR-18b-3p	100	11	0	0	14839	14849	3	13	29	22.3	vSM	L	Lentogenic
Blastn-short-E100	JX193080	gga-miR-18b-3p	100	11	0	0	14839	14849	3	13	29	22.3	vSM	L	Lentogenic
Blastn-short-E100	JX193082	gga-miR-18b-3p	100	11	0	0	14839	14849	3	13	29	22.3	vSM	L	Lentogenic
Blastn-short-E100	JX193083	gga-miR-18b-3p	100	11	0	0	14839	14849	3	13	29	22.3	vSM	L	Lentogenic
Blastn-short-E100	KJ670427	gga-miR-18b-3p	100	11	0	0	14839	14849	3	13	29	22.3	vSM	L	Lentogenic
blastN-short-E100	LC589003	gga-miR-6677-3p	100	12	0	0	160	171	1	12	7.3	24.3	vSM	NP	Velogenic
blastN-short-E100	LC589004	gga-miR-6677-3p	100	12	0	0	160	171	1	12	7.3	24.3	vSM	NP	Velogenic
blastN-short-E100	KY284861	gga-miR-1773-5p	100	11	0	0	187	197	1	11	29	22.3	vSM	NP	Lentogenic
blastN-short-E100	KY284861	gga-miR-129-5p	100	11	0	0	271	281	3	13	29	22.3	vSM	NP	Lentogenic
blastN-short-E100	MF417546	gga-miR-6673-3p	100	11	0	0	359	369	11	1	29	22.3	vSS	NP	Velogenic
blastN-short-E100	KY284861	gga-miR-1554	100	12	0	0	365	376	2	13	7.3	24.3	vSM	NP	Lentogenic
blastN-short-E100	MF417546	gga-miR-1554	100	11	0	0	365	375	2	12	29	22.3	vSM	NP	Velogenic
blastN-short-E100	KX268690	gga-miR-1807	100	11	0	0	401	411	2	12	29	22.3	vSM	NP	Velogenic
blastN-short-E100	KX268691	gga-miR-1807	100	11	0	0	401	411	2	12	29	22.3	vSM	NP	Velogenic
blastN-short-E100	KX761866	gga-miR-1807	100	11	0	0	401	411	2	12	29	22.3	vSM	NP	Mesogenic
blastN-short-E100	KX791183	gga-miR-1807	100	11	0	0	401	411	2	12	29	22.3	vSM	NP	Velogenic
blastN-short-E100	KY247177	gga-miR-1807	100	11	0	0	401	411	2	12	29	22.3	vSM	NP	Velogenic
blastN-short-E100	MF417546	gga-miR-1807	100	11	0	0	401	411	2	12	29	22.3	vSM	NP	Velogenic
blastN-short-E100	MH432252	gga-miR-1807	100	11	0	0	401	411	2	12	29	22.3	vSM	NP	Velogenic
blastN-short-E100	MN547973	gga-miR-1807	100	11	0	0	401	411	2	12	29	22.3	vSM	NP	Velogenic
blastN-short-E100	MN547974	gga-miR-1807	100	11	0	0	401	411	2	12	29	22.3	vSM	NP	Velogenic
blastN-short-E100	MN547975	gga-miR-1807	100	11	0	0	401	411	2	12	29	22.3	vSM	NP	Velogenic
blastN-short-E100	MN547976	gga-miR-1807	100	11	0	0	401	411	2	12	29	22.3	vSM	NP	Velogenic
blastN-short-E100	MN547977	gga-miR-1807	100	11	0	0	401	411	2	12	29	22.3	vSM	NP	Velogenic
blastN-short-E100	MN547978	gga-miR-1807	100	11	0	0	401	411	2	12	29	22.3	vSM	NP	Velogenic
blastN-short-E100	MN547979	gga-miR-1807	100	11	0	0	401	411	2	12	29	22.3	vSM	NP	Velogenic
blastN-short-E100	MN547980	gga-miR-1807	100	11	0	0	401	411	2	12	29	22.3	vSM	NP	Velogenic
blastN-short-E100	MN547981	gga-miR-1807	100	11	0	0	401	411	2	12	29	22.3	vSM	NP	Velogenic
blastN-short-E100	KX761866	gga-miR-551-3p	100	12	0	0	632	643	14	3	7.3	24.3	vSS	NP	Mesogenic
blastN-short-E100	KY247177	gga-miR-551-3p	100	12	0	0	632	643	14	3	7.3	24.3	vSS	NP	Velogenic
blastN-short-E100	MF417546	gga-miR-132c-5p	100	11	0	0	655	665	1	11	29	22.3	vSM	NP	Velogenic
blastN-short-E100	KX268690	gga-miR-3536	100	11	0	0	663	673	1	11	29	22.3	vSM	NP	Velogenic
blastN-short-E100	KX268691	gga-miR-3536	100	11	0	0	663	673	1	11	29	22.3	vSM	NP	Velogenic
blastN-short-E100	KX791183	gga-miR-3536	100	11	0	0	663	673	1	11	29	22.3	vSM	NP	Velogenic
blastN-short-E100	MF417546	gga-miR-3536	100	11	0	0	663	673	1	11	29	22.3	vSM	NP	Velogenic
blastN-short-E100	MH432252	gga-miR-3536	100	11	0	0	663	673	1	11	29	22.3	vSM	NP	Velogenic
blastN-short-E100	MN547973	gga-miR-3536	100	11	0	0	663	673	1	11	29	22.3	vSM	NP	Velogenic
blastN-short-E100	MN547974	gga-miR-3536	100	11	0	0	663	673	1	11	29	22.3	vSM	NP	Velogenic
blastN-short-E100	MN547975	gga-miR-3536	100	11	0	0	663	673	1	11	29	22.3	vSM	NP	Velogenic
blastN-short-E100	MN547976	gga-miR-3536	100	11	0	0	663	673	1	11	29	22.3	vSM	NP	Velogenic
blastN-short-E100	MN547977	gga-miR-3536	100	11	0	0	663	673	1	11	29	22.3	vSM	NP	Velogenic
blastN-short-E100	MN547978	gga-miR-3536	100	11	0	0	663	673	1	11	29	22.3	vSM	NP	Velogenic
blastN-short-E100	MN547979	gga-miR-3536	100	11	0	0	663	673	1	11	29	22.3	vSM	NP	Velogenic
blastN-short-E100	MN547980	gga-miR-3536	100	11	0	0	663	673	1	11	29	22.3	vSM	NP	Velogenic
blastN-short-E100	MN547981	gga-miR-3536	100	11	0	0	663	673	1	11	29	22.3	vSM	NP	Velogenic
blastN-short-E100	KY284861	gga-miR-1676-5p	100	11	0	0	679	689	12	2	29	22.3	vSS	NP	Lentogenic
blastN-short-E100	KX268690	gga-miR-2131-5p	100	13	0	0	757	769	1	13	1.9	26.3	vSM	NP	Velogenic
blastN-short-E100	KX268691	gga-miR-2131-5p	100	13	0	0	757	769	1	13	1.9	26.3	vSM	NP	Velogenic
blastN-short-E100	KX791183	gga-miR-2131-5p	100	13	0	0	757	769	1	13	1.9	26.3	vSM	NP	Velogenic
blastN-short-E100	MH432252	gga-miR-2131-5p	100	13	0	0	757	769	1	13	1.9	26.3	vSM	NP	Velogenic
blastN-short-E100	MN547973	gga-miR-2131-5p	100	13	0	0	757	769	1	13	1.9	26.3	vSM	NP	Velogenic
blastN-short-E100	MN547974	gga-miR-2131-5p	100	13	0	0	757	769	1	13	1.9	26.3	vSM	NP	Velogenic
blastN-short-E100	MN547975	gga-miR-2131-5p	100	13	0	0	757	769	1	13	1.9	26.3	vSM	NP	Velogenic
blastN-short-E100	MN547976	gga-miR-2131-5p	100	13	0	0	757	769	1	13	1.9	26.3	vSM	NP	Velogenic
blastN-short-E100	MN547977	gga-miR-2131-5p	100	13	0	0	757	769	1	13	1.9	26.3	vSM	NP	Velogenic
blastN-short-E100	MN547978	gga-miR-2131-5p	100	13	0	0	757	769	1	13	1.9	26.3	vSM	NP	Velogenic
blastN-short-E100	MN547979	gga-miR-2131-5p	100	13	0	0	757	769	1	13	1.9	26.3	vSM	NP	Velogenic
blastN-short-E100	MN547980	gga-miR-2131-5p	100	13	0	0	757	769	1	13	1.9	26.3	vSM	NP	Velogenic
blastN-short-E100	MN547981	gga-miR-2131-5p	100	13	0	0	757	769	1	13	1.9	26.3	vSM	NP	Velogenic
blastN-short-E100	LC589003	gga-miR-1667-5p	100	11	0	0	799	809	12	2	29	22.3	vSS	NP	Velogenic
blastN-short-E100	LC589004	gga-miR-1667-5p	100	11	0	0	799	809	12	2	29	22.3	vSS	NP	Velogenic
blastN-short-E100	KY284861	gga-miR-128-1-5p	93.333	15	1	0	831	845	2	16	29	22.3	vSM	NP	Lentogenic
blastN-short-E100	MF417546	gga-miR-12213-5p	100	11	0	0	1087	1097	3	13	29	22.3	vSM	NP	Velogenic
blastN-short-E100	LC589003	gga-miR-1625-3p	100	11	0	0	1092	1102	2	12	29	22.3	vSM	NP	Velogenic
blastN-short-E100	LC589004	gga-miR-1625-3p	100	11	0	0	1092	1102	2	12	29	22.3	vSM	NP	Velogenic
blastN-short-E100	MF417546	gga-miR-1651-5p	100	11	0	0	1135	1145	12	2	29	22.3	vSS	NP	Velogenic
blastN-short-E100	MH432252	gga-miR-1651-5p	100	11	0	0	1135	1145	12	2	29	22.3	vSS	NP	Velogenic
blastN-short-E100	MN547973	gga-miR-1651-5p	100	11	0	0	1135	1145	12	2	29	22.3	vSS	NP	Velogenic
blastN-short-E100	MN547974	gga-miR-1651-5p	100	11	0	0	1135	1145	12	2	29	22.3	vSS	NP	Velogenic
blastN-short-E100	MN547975	gga-miR-1651-5p	100	11	0	0	1135	1145	12	2	29	22.3	vSS	NP	Velogenic
blastN-short-E100	MN547976	gga-miR-1651-5p	100	11	0	0	1135	1145	12	2	29	22.3	vSS	NP	Velogenic
blastN-short-E100	MN547977	gga-miR-1651-5p	100	11	0	0	1135	1145	12	2	29	22.3	vSS	NP	Velogenic
blastN-short-E100	MN547978	gga-miR-1651-5p	100	11	0	0	1135	1145	12	2	29	22.3	vSS	NP	Velogenic
blastN-short-E100	MN547979	gga-miR-1651-5p	100	11	0	0	1135	1145	12	2	29	22.3	vSS	NP	Velogenic
blastN-short-E100	MN547980	gga-miR-1651-5p	100	11	0	0	1135	1145	12	2	29	22.3	vSS	NP	Velogenic
blastN-short-E100	MN547981	gga-miR-1651-5p	100	11	0	0	1135	1145	12	2	29	22.3	vSS	NP	Velogenic
blastN-short-E100	MH432252	gga-miR-1764-3p	94.444	18	1	0	1344	1361	20	3	0.47	28.2	vSS	NP	Velogenic
blastN-short-E100	MH432252	gga-miR-1726	100	11	0	0	1349	1359	13	3	29	22.3	vSS	NP	Velogenic
blastN-short-E100	LC589003	gga-miR-12219-5p	100	12	0	0	1389	1400	14	3	7.3	24.3	vSS	NP	Velogenic
blastN-short-E100	LC589004	gga-miR-12219-5p	100	12	0	0	1389	1400	14	3	7.3	24.3	vSS	NP	Velogenic
blastN-short-E100	LC589003	gga-miR-6703-3p	100	11	0	0	1423	1433	11	1	29	22.3	vSS	NP	Velogenic
blastN-short-E100	LC589004	gga-miR-6703-3p	100	11	0	0	1423	1433	11	1	29	22.3	vSS	NP	Velogenic
blastN-short-E100	KY284861	gga-miR-12227-3p	100	11	0	0	1471	1481	11	1	29	22.3	vSS	NP	Lentogenic
blastN-short-E100	KY284861	gga-miR-1754-3p	93.333	15	1	0	1518	1532	1	15	29	22.3	vSM	NP	Lentogenic
blastN-short-E100	KY284861	gga-miR-12256-5p	100	13	0	0	1633	1645	15	3	1.9	26.3	vSS	Intergenic	Lentogenic
blastN-short-E100	KX268690	gga-miR-138-5p	100	11	0	0	1747	1757	12	2	29	22.3	vSS	Intergenic	Velogenic
blastN-short-E100	KX268691	gga-miR-138-5p	100	11	0	0	1747	1757	12	2	29	22.3	vSS	Intergenic	Velogenic
blastN-short-E100	KX791183	gga-miR-138-5p	100	11	0	0	1747	1757	12	2	29	22.3	vSS	Intergenic	Velogenic
blastN-short-E100	MF417546	gga-miR-6565-3p	100	12	0	0	1750	1761	13	2	7.3	24.3	vSS	Intergenic	Velogenic
blastN-short-E100	KX268690	gga-miR-6582-3p	94.118	17	1	0	1818	1834	19	3	1.9	26.3	vSS	Intergenic	Velogenic
blastN-short-E100	KX268691	gga-miR-6582-3p	94.118	17	1	0	1818	1834	19	3	1.9	26.3	vSS	Intergenic	Velogenic
blastN-short-E100	KX791183	gga-miR-6582-3p	94.118	17	1	0	1818	1834	19	3	1.9	26.3	vSS	Intergenic	Velogenic
blastN-short-E100	MH432252	gga-miR-6582-3p	94.118	17	1	0	1818	1834	19	3	1.9	26.3	vSS	Intergenic	Velogenic
blastN-short-E100	MN547973	gga-miR-6582-3p	94.118	17	1	0	1818	1834	19	3	1.9	26.3	vSS	Intergenic	Velogenic
blastN-short-E100	MN547974	gga-miR-6582-3p	94.118	17	1	0	1818	1834	19	3	1.9	26.3	vSS	Intergenic	Velogenic
blastN-short-E100	MN547975	gga-miR-6582-3p	94.118	17	1	0	1818	1834	19	3	1.9	26.3	vSS	Intergenic	Velogenic
blastN-short-E100	MN547976	gga-miR-6582-3p	94.118	17	1	0	1818	1834	19	3	1.9	26.3	vSS	Intergenic	Velogenic
blastN-short-E100	MN547977	gga-miR-6582-3p	94.118	17	1	0	1818	1834	19	3	1.9	26.3	vSS	Intergenic	Velogenic
blastN-short-E100	MN547978	gga-miR-6582-3p	94.118	17	1	0	1818	1834	19	3	1.9	26.3	vSS	Intergenic	Velogenic
blastN-short-E100	MN547979	gga-miR-6582-3p	94.118	17	1	0	1818	1834	19	3	1.9	26.3	vSS	Intergenic	Velogenic
blastN-short-E100	MN547980	gga-miR-6582-3p	94.118	17	1	0	1818	1834	19	3	1.9	26.3	vSS	Intergenic	Velogenic
blastN-short-E100	MN547981	gga-miR-6582-3p	94.118	17	1	0	1818	1834	19	3	1.9	26.3	vSS	Intergenic	Velogenic
blastN-short-E100	KY284861	gga-miR-1726	100	11	0	0	1866	1876	13	3	29	22.3	vSS	Intergenic	Lentogenic
blastN-short-E100	KX761866	gga-miR-6598-5p	93.333	15	1	0	2030	2044	1	15	29	22.3	vSM	P	Mesogenic
blastN-short-E100	KY247177	gga-miR-6598-5p	93.333	15	1	0	2030	2044	1	15	29	22.3	vSM	P	Velogenic
blastN-short-E100	MN547975	gga-miR-6598-5p	93.333	15	1	0	2037	2051	2	16	29	22.3	vSM	P	Velogenic
blastN-short-E100	MN547977	gga-miR-6598-5p	93.333	15	1	0	2037	2051	2	16	29	22.3	vSM	P	Velogenic
blastN-short-E100	MN547979	gga-miR-6598-5p	93.333	15	1	0	2037	2051	2	16	29	22.3	vSM	P	Velogenic
blastN-short-E100	MN547981	gga-miR-6598-5p	93.333	15	1	0	2037	2051	2	16	29	22.3	vSM	P	Velogenic
blastN-short-E100	KX761866	gga-miR-302a	100	14	0	0	2043	2056	16	3	0.47	28.2	vSS	P	Mesogenic
blastN-short-E100	KY247177	gga-miR-302a	100	14	0	0	2043	2056	16	3	0.47	28.2	vSS	P	Velogenic
blastN-short-E100	KX761866	gga-miR-1594	100	11	0	0	2112	2122	12	2	29	22.3	vSS	P	Mesogenic
blastN-short-E100	KY247177	gga-miR-1594	100	11	0	0	2112	2122	12	2	29	22.3	vSS	P	Velogenic
blastN-short-E100	MF417546	gga-miR-1733	100	11	0	0	2114	2124	12	2	29	22.3	vSS	P	Velogenic
blastN-short-E100	KX761866	gga-miR-1712-5p	100	11	0	0	2214	2224	12	2	29	22.3	vSS	P	Mesogenic
blastN-short-E100	KY247177	gga-miR-1712-5p	100	11	0	0	2214	2224	12	2	29	22.3	vSS	P	Velogenic
blastN-short-E100	KX761866	gga-miR-6598-5p	100	12	0	0	2333	2344	2	13	7.3	24.3	vSM	P	Mesogenic
blastN-short-E100	KY247177	gga-miR-6598-5p	100	12	0	0	2333	2344	2	13	7.3	24.3	vSM	P	Velogenic
blastN-short-E100	KY284861	gga-miR-7482-5p	100	11	0	0	2343	2353	13	3	29	22.3	vSS	P	Lentogenic
blastN-short-E100	LC589003	gga-miR-7482-5p	100	11	0	0	2343	2353	13	3	29	22.3	vSS	P	Velogenic
blastN-short-E100	LC589004	gga-miR-7482-5p	100	11	0	0	2343	2353	13	3	29	22.3	vSS	P	Velogenic
blastN-short-E100	KX761866	gga-miR-12213-5p	100	11	0	0	2464	2474	13	3	29	22.3	vSS	P	Mesogenic
blastN-short-E100	KY247177	gga-miR-12213-5p	100	11	0	0	2464	2474	13	3	29	22.3	vSS	P	Velogenic
blastN-short-E100	KX268690	gga-miR-12213-5p	100	11	0	0	2470	2480	13	3	29	22.3	vSS	P	Velogenic
blastN-short-E100	KX268691	gga-miR-12213-5p	100	11	0	0	2470	2480	13	3	29	22.3	vSS	P	Velogenic
blastN-short-E100	KX791183	gga-miR-12213-5p	100	11	0	0	2470	2480	13	3	29	22.3	vSS	P	Velogenic
blastN-short-E100	MF417546	gga-miR-12213-5p	100	11	0	0	2470	2480	13	3	29	22.3	vSS	P	Velogenic
blastN-short-E100	MH432252	gga-miR-12213-5p	100	11	0	0	2470	2480	13	3	29	22.3	vSS	P	Velogenic
blastN-short-E100	MN547973	gga-miR-12213-5p	100	11	0	0	2470	2480	13	3	29	22.3	vSS	P	Velogenic
blastN-short-E100	MN547974	gga-miR-12213-5p	100	11	0	0	2470	2480	13	3	29	22.3	vSS	P	Velogenic
blastN-short-E100	MN547975	gga-miR-12213-5p	100	11	0	0	2470	2480	13	3	29	22.3	vSS	P	Velogenic
blastN-short-E100	MN547976	gga-miR-12213-5p	100	11	0	0	2470	2480	13	3	29	22.3	vSS	P	Velogenic
blastN-short-E100	MN547977	gga-miR-12213-5p	100	11	0	0	2470	2480	13	3	29	22.3	vSS	P	Velogenic
blastN-short-E100	MN547978	gga-miR-12213-5p	100	11	0	0	2470	2480	13	3	29	22.3	vSS	P	Velogenic
blastN-short-E100	MN547979	gga-miR-12213-5p	100	11	0	0	2470	2480	13	3	29	22.3	vSS	P	Velogenic
blastN-short-E100	MN547980	gga-miR-12213-5p	100	11	0	0	2470	2480	13	3	29	22.3	vSS	P	Velogenic
blastN-short-E100	MN547981	gga-miR-12213-5p	100	11	0	0	2470	2480	13	3	29	22.3	vSS	P	Velogenic
blastN-short-E100	KY284861	gga-miR-12213-5p	100	11	0	0	2476	2486	13	3	29	22.3	vSS	P	Lentogenic
blastN-short-E100	LC589003	gga-miR-12213-5p	100	11	0	0	2476	2486	13	3	29	22.3	vSS	P	Velogenic
blastN-short-E100	LC589004	gga-miR-12213-5p	100	11	0	0	2476	2486	13	3	29	22.3	vSS	P	Velogenic
blastN-short-E100	KX268690	gga-miR-1636	100	11	0	0	2563	2573	1	11	29	22.3	vSM	P	Velogenic
blastN-short-E100	KX268691	gga-miR-1636	100	11	0	0	2563	2573	1	11	29	22.3	vSM	P	Velogenic
blastN-short-E100	KX791183	gga-miR-1636	100	11	0	0	2563	2573	1	11	29	22.3	vSM	P	Velogenic
blastN-short-E100	MH432252	gga-miR-1636	100	11	0	0	2563	2573	1	11	29	22.3	vSM	P	Velogenic
blastN-short-E100	MN547973	gga-miR-1636	100	11	0	0	2563	2573	1	11	29	22.3	vSM	P	Velogenic
blastN-short-E100	MN547974	gga-miR-1636	100	11	0	0	2563	2573	1	11	29	22.3	vSM	P	Velogenic
blastN-short-E100	MN547975	gga-miR-1636	100	11	0	0	2563	2573	1	11	29	22.3	vSM	P	Velogenic
blastN-short-E100	MN547976	gga-miR-1636	100	11	0	0	2563	2573	1	11	29	22.3	vSM	P	Velogenic
blastN-short-E100	MN547977	gga-miR-1636	100	11	0	0	2563	2573	1	11	29	22.3	vSM	P	Velogenic
blastN-short-E100	MN547978	gga-miR-1636	100	11	0	0	2563	2573	1	11	29	22.3	vSM	P	Velogenic
blastN-short-E100	MN547979	gga-miR-1636	100	11	0	0	2563	2573	1	11	29	22.3	vSM	P	Velogenic
blastN-short-E100	MN547980	gga-miR-1636	100	11	0	0	2563	2573	1	11	29	22.3	vSM	P	Velogenic
blastN-short-E100	MN547981	gga-miR-1636	100	11	0	0	2563	2573	1	11	29	22.3	vSM	P	Velogenic
blastN-short-E100	KX268690	gga-miR-1554	100	11	0	0	2564	2574	1	11	29	22.3	vSM	P	Velogenic
blastN-short-E100	KX268691	gga-miR-1554	100	11	0	0	2564	2574	1	11	29	22.3	vSM	P	Velogenic
blastN-short-E100	KX791183	gga-miR-1554	100	11	0	0	2564	2574	1	11	29	22.3	vSM	P	Velogenic
blastN-short-E100	MH432252	gga-miR-1554	100	11	0	0	2564	2574	1	11	29	22.3	vSM	P	Velogenic
blastN-short-E100	MN547973	gga-miR-1554	100	11	0	0	2564	2574	1	11	29	22.3	vSM	P	Velogenic
blastN-short-E100	MN547974	gga-miR-1554	100	11	0	0	2564	2574	1	11	29	22.3	vSM	P	Velogenic
blastN-short-E100	MN547975	gga-miR-1554	100	11	0	0	2564	2574	1	11	29	22.3	vSM	P	Velogenic
blastN-short-E100	MN547976	gga-miR-1554	100	11	0	0	2564	2574	1	11	29	22.3	vSM	P	Velogenic
[truncated: 1,694 more rows]

## Sheet: vSMs
Algorithm	Query	Subject	Percent Identity	Alignment length	Mismatch	Gaps	Query Start	Query End	Subject Start	Subject End	E value	Score	Ori	Gene	Pathotype				Count of Ori	Column Labels																Pathotype	Lentogenic
[truncated: 1,644 more rows]

[truncated: 7 more sheets: vSSs, Table S1_final, Intergenic_hits, Galaxy6-_blastn-short_Scrambled, Summaries, BlastN-100%I, BlastN-short-E100-all pathotype]
